# Supplementary material for: Decoding reveals the neural representation of perceived and imagined musical sounds
Source: PLoS Biol. 2024 Oct 21;22(10):e3002858. doi: 10.1371/journal.pbio.3002858 (PMC11527242; doi:10.1371/journal.pbio.3002858)
Supplement: S1 Fig — (XLSX) [file pbio.3002858.s002.xlsx]

## Sheet: Fig1c_A1_A2_data
Subject	Age	Sex	vividness	difficulty	previous	musicianship	yomt	WM	GMSI	TrainingGMSI	recall_accuracy	manip_accuracy
11	24	F	3	3	No	1	16	110	91	35	1	0.983
12	31	F	1	0	Yes	0	0	88	68	17	1	0.9
13	21	F	NA	1	NaN	0	0	88	NA	NA	1	0.983
14	28	M	NA	3	NaN	0	0	93	NA	NA	0.983	0.85
16	25	F	NA	1	No	0	0	90	72	13	0.95	0.633
17	25	F	1	0	N	0	12	93	81	37	0.967	0.983
18	21	F	1	2	No	1	9	96	77	22	0.983	0.7
19	21	M	-1	3	No	0	0	93	73	20	0.95	0.983
20	26	M	0	3	Yes	0	0	122	82	18	0.983	0.983
21	30	M	1	1	No	0	0	88	70	21	0.983	0.983
22	26	M	1	1	No	0	0	105	49	13	0.95	0.85
23	27	F	0	3	No	0	0	88	65	13	0.8	0.75
24	26	F	NA	1	No	0	0	96	75	21	0.817	0.95
25	43	F	3	3	No	1	37	102	86	36	1	0.983
26	22	F	0	3	No	1	15	119	80	32	1	0.8
27	22	F	1	3	No	1	7	93	73	30	0.95	0.983
28	28	F	NA	2	No	0	0	88	70	14	0.983	0.95
29	22	M	0	1	No	1	3	96	92	37	0.933	0.967
30	26	F	1	3	No	0	0	85	61	13	0.867	0.8
31	44	F	2	3	No	0	0	110	66	15	1	1
34	26	F	-3	3	No	0	0	102	52	10	0.983	0.9
35	32	F	1	3	NaN	1	6	93	86	27	0.817	0.867
36	35	M	-1	2	Yes	0	0	110	48	17	0.983	1
37	21	F	-1	-1	No	0	0	119	54	20	0.983	0.85
38	31	M	0	2	No	0	0	102	48	10	1	0.883
39	55	M	2	3	No	0	0	102	64	14	0.967	1
40	24	F	2	1	No	0	0	96	69	9	0.967	0.733
41	25	F	-1	0	No	0	0	90	59	11	0.983	0.8
42	21	F	1	1	No	0	0	96	69	25	0.933	0.667
43	19	F	-1	1	Yes	0	0	99	73	17	1	0.933
44	26	M	3	2	No	1	20	122	93	35	0.967	1
45	31	F	0	2	No	0	0	88	67	13	0.583	0.867
46	28	F	1	2	No	0	0	93	61	14	0.9	0.8
47	29	M	-1	3	No	0	0	96	55	14	0.967	0.783
48	25	F	-1	1	No	0	0	93	52	8	0.917	0.883
49	30	M	1	1	Yes	1	24	99	81	31	0.967	0.883
50	28	F	1	2	No	0	0	99	60	9	0.883	0.967
51	NA	F	NA	NaN	NaN	0	0	82	NA	NA	0.967	0.917
52	29	F	2	1	No	0	0	79	71	8	0.967	0.983
53	35	M	2	2	No	0	0	90	74	14	0.667	0.533
54	41	M	2	2	No	0	0	88	61	19	0.983	0.967
56	36	M	0	2	No	1	5	116	63	14	0.917	0.95
57	44	F	0	1	No	0	5	122	68	23	0.883	0.967
59	22	F	2	2	No	0	0	85	69	34	0.917	0.933
61	28	F	1	2	No	0	0	116	74	20	0.967	1
62	30	F	1	1	Yes	1	8	96	78	31	0.95	0.983
63	36	F	1	1	Yes	0	0	79	71	13	0.85	0.967
64	24	M	1	3	Yes	0	0	128	73	14	0.967	0.967
65	27	M	-1	2	No	0	0	105	57	14	1	1
66	23	F	1	3	No	0	0	122	70	26	0.967	0.95
67	25	M	3	3	No	1	16	96	77	32	1	1
68	27	M	0	-1	No	0	0	105	74	12	1	0.933
69	25	M	2	3	No	0	0	96	57	14	0.983	0.967
70	22	F	2	2	Yes	1	14	108	86	31	0.95	1
71	27	M	-2	3	Yes	0	0	102	65	12	0.95	0.967
72	21	F	1	3	Yes	0	0	93	61	17	0.883	0.617
74	22	M	-2	3	No	0	5	105	42	11	1	0.633
75	34	M	1	3	No	0	0	93	71	12	0.983	1
77	39	F	1	3	No	0	0	102	52	9	1	0.95
78	31	M	2	3	Yes	0	0	102	46	14	0.967	0.983
79	50	F	1	3	No	1	11	110	65	31	0.983	0.967
80	26	M	1	1	Yes	1	16	102	83	23	0.983	1
81	31	M	0	2	No	1	10	110	77	32	0.983	0.983
83	19	F	2	3	No	0	0	93	78	10	0.967	0.933
84	63	F	1	-1	No	1	53	99	72	31	0.983	0.9
85	20	F	-2	3	Yes	0	0	128	57	11	1	0.967
86	27	F	1	1	Yes	0	0	76	67	16	0.917	0.633
87	32	M	NA	NaN	NaN	NA	0	88	72	18	0.95	0.883
88	18	F	1	-1	No	0	0	102	85	26	0.95	0.733
89	20	F	2	2	No	1	7	102	71	23	0.95	0.867
90	36	F	-2	3	No	0	0	93	52	20	0.967	0.883
