# Supplementary material for: Decoding reveals the neural representation of perceived and imagined musical sounds
Source: PLoS Biol. 2024 Oct 21;22(10):e3002858. doi: 10.1371/journal.pbio.3002858 (PMC11527242; doi:10.1371/journal.pbio.3002858)
Supplement: S2 Fig — (XLSX) [file pbio.3002858.s003.xlsx]

## Sheet: Fig2a - top
x_testing_time	y_training_time	z_accuracy	contour_significance
-0.075	-0.075	0.51	0.0
-0.05	-0.075	0.509	0.0
-0.025	-0.075	0.497	0.0
0.0	-0.075	0.513	0.0
0.025	-0.075	0.514	0.0
0.05	-0.075	0.511	0.0
0.075	-0.075	0.494	0.0
0.1	-0.075	0.503	0.0
0.125	-0.075	0.494	0.0
0.15	-0.075	0.5	0.0
0.175	-0.075	0.502	0.0
0.2	-0.075	0.509	0.0
0.225	-0.075	0.515	0.0
0.25	-0.075	0.513	0.0
0.275	-0.075	0.509	0.0
0.3	-0.075	0.507	0.0
0.325	-0.075	0.492	0.0
0.35	-0.075	0.499	0.0
0.375	-0.075	0.493	0.0
0.4	-0.075	0.507	0.0
0.425	-0.075	0.5	0.0
0.45	-0.075	0.499	0.0
0.475	-0.075	0.504	0.0
0.5	-0.075	0.506	0.0
0.525	-0.075	0.5	0.0
0.55	-0.075	0.493	0.0
0.575	-0.075	0.493	0.0
0.6	-0.075	0.5	0.0
0.625	-0.075	0.498	0.0
0.65	-0.075	0.505	0.0
0.675	-0.075	0.498	0.0
0.7	-0.075	0.497	0.0
0.725	-0.075	0.492	0.0
0.75	-0.075	0.488	0.0
0.775	-0.075	0.485	0.0
0.8	-0.075	0.485	0.0
0.825	-0.075	0.486	0.0
0.85	-0.075	0.488	0.0
0.875	-0.075	0.488	0.0
0.9	-0.075	0.49	0.0
0.925	-0.075	0.499	0.0
0.95	-0.075	0.49	0.0
0.975	-0.075	0.494	0.0
1.0	-0.075	0.497	0.0
1025	-0.075	0.504	0.0
1.05	-0.075	0.488	0.0
1075	-0.075	0.491	0.0
1.1	-0.075	0.489	0.0
1125	-0.075	0.491	0.0
1.15	-0.075	0.488	0.0
1175	-0.075	0.492	0.0
1.2	-0.075	0.491	0.0
1225	-0.075	0.5	0.0
1.25	-0.075	0.502	0.0
1275	-0.075	0.493	0.0
1.3	-0.075	0.491	0.0
1325	-0.075	0.489	0.0
1.35	-0.075	0.488	0.0
1375	-0.075	0.483	0.0
1.4	-0.075	0.483	0.0
1425	-0.075	0.495	0.0
1.45	-0.075	0.489	0.0
1475	-0.075	0.493	0.0
1.5	-0.075	0.496	0.0
1525	-0.075	0.506	0.0
1.55	-0.075	0.515	0.0
1575	-0.075	0.514	0.0
1.6	-0.075	0.505	0.0
1625	-0.075	0.507	0.0
1.65	-0.075	0.499	0.0
1675	-0.075	0.502	0.0
1.7	-0.075	0.5	0.0
1725	-0.075	0.506	0.0
1.75	-0.075	0.516	0.0
1775	-0.075	0.509	0.0
1.8	-0.075	0.505	0.0
1825	-0.075	0.503	0.0
1.85	-0.075	0.496	0.0
1875	-0.075	0.502	0.0
1.9	-0.075	0.508	0.0
1925	-0.075	0.507	0.0
1.95	-0.075	0.519	0.0
1975	-0.075	0.515	0.0
2.0	-0.075	0.51	0.0
2025	-0.075	0.505	0.0
2.05	-0.075	0.506	0.0
2075	-0.075	0.496	0.0
2.1	-0.075	0.499	0.0
2125	-0.075	0.509	0.0
2.15	-0.075	0.513	0.0
2175	-0.075	0.506	0.0
2.2	-0.075	0.501	0.0
2225	-0.075	0.502	0.0
2.25	-0.075	0.504	0.0
2275	-0.075	0.501	0.0
2.3	-0.075	0.5	0.0
2325	-0.075	0.504	0.0
2.35	-0.075	0.498	0.0
2375	-0.075	0.496	0.0
2.4	-0.075	0.496	0.0
2425	-0.075	0.498	0.0
2.45	-0.075	0.483	0.0
2475	-0.075	0.486	0.0
2.5	-0.075	0.489	0.0
2525	-0.075	0.49	0.0
2.55	-0.075	0.493	0.0
2575	-0.075	0.502	0.0
2.6	-0.075	0.495	0.0
2625	-0.075	0.491	0.0
2.65	-0.075	0.495	0.0
2675	-0.075	0.499	0.0
2.7	-0.075	0.51	0.0
2725	-0.075	0.508	0.0
2.75	-0.075	0.498	0.0
2775	-0.075	0.508	0.0
2.8	-0.075	0.507	0.0
2825	-0.075	0.512	0.0
2.85	-0.075	0.504	0.0
2875	-0.075	0.506	0.0
2.9	-0.075	0.511	0.0
2925	-0.075	0.505	0.0
2.95	-0.075	0.503	0.0
2975	-0.075	0.507	0.0
3.0	-0.075	0.516	0.0
3025	-0.075	0.514	0.0
3.05	-0.075	0.507	0.0
3075	-0.075	0.508	0.0
3.1	-0.075	0.51	0.0
3125	-0.075	0.5	0.0
3.15	-0.075	0.492	0.0
3175	-0.075	0.493	0.0
3.2	-0.075	0.498	0.0
3225	-0.075	0.499	0.0
3.25	-0.075	0.49	0.0
3275	-0.075	0.491	0.0
3.3	-0.075	0.507	0.0
3325	-0.075	0.503	0.0
3.35	-0.075	0.501	0.0
3375	-0.075	0.511	0.0
3.4	-0.075	0.51	0.0
3425	-0.075	0.506	0.0
3.45	-0.075	0.509	0.0
3475	-0.075	0.497	0.0
3.5	-0.075	0.508	0.0
3525	-0.075	0.504	0.0
3.55	-0.075	0.499	0.0
3575	-0.075	0.501	0.0
3.6	-0.075	0.514	0.0
3625	-0.075	0.509	0.0
3.65	-0.075	0.505	0.0
3675	-0.075	0.513	0.0
3.7	-0.075	0.514	0.0
3725	-0.075	0.508	0.0
3.75	-0.075	0.506	0.0
3775	-0.075	0.511	0.0
3.8	-0.075	0.514	0.0
3825	-0.075	0.519	0.0
3.85	-0.075	0.514	0.0
3875	-0.075	0.506	0.0
3.9	-0.075	0.496	0.0
3925	-0.075	0.496	0.0
3.95	-0.075	0.508	0.0
3975	-0.075	0.512	0.0
-0.075	-0.05	0.516	0.0
-0.05	-0.05	0.514	0.0
-0.025	-0.05	0.508	0.0
0.0	-0.05	0.502	0.0
0.025	-0.05	0.502	0.0
0.05	-0.05	0.504	0.0
0.075	-0.05	0.509	0.0
0.1	-0.05	0.504	0.0
0.125	-0.05	0.495	0.0
0.15	-0.05	0.495	0.0
0.175	-0.05	0.498	0.0
0.2	-0.05	0.5	0.0
0.225	-0.05	0.501	0.0
0.25	-0.05	0.487	0.0
0.275	-0.05	0.486	0.0
0.3	-0.05	0.492	0.0
0.325	-0.05	0.488	0.0
0.35	-0.05	0.49	0.0
0.375	-0.05	0.491	0.0
0.4	-0.05	0.497	0.0
0.425	-0.05	0.505	0.0
0.45	-0.05	0.507	0.0
0.475	-0.05	0.501	0.0
0.5	-0.05	0.5	0.0
0.525	-0.05	0.513	0.0
0.55	-0.05	0.508	0.0
0.575	-0.05	0.504	0.0
0.6	-0.05	0.5	0.0
0.625	-0.05	0.497	0.0
0.65	-0.05	0.495	0.0
0.675	-0.05	0.501	0.0
0.7	-0.05	0.497	0.0
0.725	-0.05	0.492	0.0
0.75	-0.05	0.494	0.0
0.775	-0.05	0.488	0.0
0.8	-0.05	0.489	0.0
0.825	-0.05	0.495	0.0
0.85	-0.05	0.504	0.0
0.875	-0.05	0.497	0.0
0.9	-0.05	0.49	0.0
0.925	-0.05	0.496	0.0
0.95	-0.05	0.499	0.0
0.975	-0.05	0.502	0.0
1.0	-0.05	0.498	0.0
1025	-0.05	0.499	0.0
1.05	-0.05	0.496	0.0
1075	-0.05	0.494	0.0
1.1	-0.05	0.495	0.0
1125	-0.05	0.494	0.0
1.15	-0.05	0.499	0.0
1175	-0.05	0.496	0.0
1.2	-0.05	0.501	0.0
1225	-0.05	0.504	0.0
1.25	-0.05	0.502	0.0
1275	-0.05	0.5	0.0
1.3	-0.05	0.494	0.0
1325	-0.05	0.5	0.0
1.35	-0.05	0.501	0.0
1375	-0.05	0.5	0.0
1.4	-0.05	0.502	0.0
1425	-0.05	0.494	0.0
1.45	-0.05	0.496	0.0
1475	-0.05	0.5	0.0
1.5	-0.05	0.512	0.0
1525	-0.05	0.51	0.0
1.55	-0.05	0.515	0.0
1575	-0.05	0.515	0.0
1.6	-0.05	0.502	0.0
1625	-0.05	0.505	0.0
1.65	-0.05	0.503	0.0
1675	-0.05	0.497	0.0
1.7	-0.05	0.496	0.0
1725	-0.05	0.499	0.0
1.75	-0.05	0.514	0.0
1775	-0.05	0.518	0.0
1.8	-0.05	0.5	0.0
1825	-0.05	0.504	0.0
1.85	-0.05	0.509	0.0
1875	-0.05	0.515	0.0
1.9	-0.05	0.514	0.0
1925	-0.05	0.506	0.0
1.95	-0.05	0.511	0.0
1975	-0.05	0.509	0.0
2.0	-0.05	0.507	0.0
2025	-0.05	0.505	0.0
2.05	-0.05	0.496	0.0
2075	-0.05	0.498	0.0
2.1	-0.05	0.49	0.0
2125	-0.05	0.501	0.0
2.15	-0.05	0.506	0.0
2175	-0.05	0.509	0.0
2.2	-0.05	0.51	0.0
2225	-0.05	0.502	0.0
2.25	-0.05	0.508	0.0
2275	-0.05	0.509	0.0
2.3	-0.05	0.511	0.0
2325	-0.05	0.495	0.0
2.35	-0.05	0.494	0.0
2375	-0.05	0.496	0.0
2.4	-0.05	0.506	0.0
2425	-0.05	0.494	0.0
2.45	-0.05	0.496	0.0
2475	-0.05	0.491	0.0
2.5	-0.05	0.486	0.0
2525	-0.05	0.49	0.0
2.55	-0.05	0.496	0.0
2575	-0.05	0.493	0.0
2.6	-0.05	0.495	0.0
2625	-0.05	0.497	0.0
2.65	-0.05	0.504	0.0
2675	-0.05	0.497	0.0
2.7	-0.05	0.493	0.0
2725	-0.05	0.495	0.0
2.75	-0.05	0.495	0.0
2775	-0.05	0.5	0.0
2.8	-0.05	0.497	0.0
2825	-0.05	0.496	0.0
2.85	-0.05	0.496	0.0
2875	-0.05	0.485	0.0
2.9	-0.05	0.493	0.0
2925	-0.05	0.5	0.0
2.95	-0.05	0.496	0.0
2975	-0.05	0.501	0.0
3.0	-0.05	0.505	0.0
3025	-0.05	0.504	0.0
3.05	-0.05	0.499	0.0
3075	-0.05	0.505	0.0
3.1	-0.05	0.507	0.0
3125	-0.05	0.5	0.0
3.15	-0.05	0.503	0.0
3175	-0.05	0.503	0.0
3.2	-0.05	0.507	0.0
3225	-0.05	0.507	0.0
3.25	-0.05	0.492	0.0
3275	-0.05	0.492	0.0
3.3	-0.05	0.497	0.0
3325	-0.05	0.503	0.0
3.35	-0.05	0.502	0.0
3375	-0.05	0.498	0.0
3.4	-0.05	0.5	0.0
3425	-0.05	0.504	0.0
3.45	-0.05	0.498	0.0
3475	-0.05	0.489	0.0
3.5	-0.05	0.496	0.0
3525	-0.05	0.489	0.0
3.55	-0.05	0.484	0.0
3575	-0.05	0.497	0.0
3.6	-0.05	0.497	0.0
3625	-0.05	0.489	0.0
3.65	-0.05	0.488	0.0
3675	-0.05	0.498	0.0
3.7	-0.05	0.509	0.0
3725	-0.05	0.504	0.0
3.75	-0.05	0.503	0.0
3775	-0.05	0.502	0.0
3.8	-0.05	0.499	0.0
3825	-0.05	0.501	0.0
3.85	-0.05	0.503	0.0
3875	-0.05	0.505	0.0
3.9	-0.05	0.502	0.0
3925	-0.05	0.5	0.0
3.95	-0.05	0.487	0.0
3975	-0.05	0.506	0.0
-0.075	-0.025	0.503	0.0
-0.05	-0.025	0.503	0.0
-0.025	-0.025	0.495	0.0
0.0	-0.025	0.499	0.0
0.025	-0.025	0.498	0.0
0.05	-0.025	0.493	0.0
0.075	-0.025	0.496	0.0
0.1	-0.025	0.497	0.0
0.125	-0.025	0.49	0.0
0.15	-0.025	0.483	0.0
0.175	-0.025	0.488	0.0
0.2	-0.025	0.495	0.0
0.225	-0.025	0.495	0.0
0.25	-0.025	0.486	0.0
0.275	-0.025	0.485	0.0
0.3	-0.025	0.493	0.0
0.325	-0.025	0.49	0.0
0.35	-0.025	0.489	0.0
0.375	-0.025	0.487	0.0
0.4	-0.025	0.496	0.0
0.425	-0.025	0.491	0.0
0.45	-0.025	0.5	0.0
0.475	-0.025	0.502	0.0
0.5	-0.025	0.496	0.0
0.525	-0.025	0.496	0.0
0.55	-0.025	0.5	0.0
0.575	-0.025	0.501	0.0
0.6	-0.025	0.497	0.0
0.625	-0.025	0.489	0.0
0.65	-0.025	0.49	0.0
0.675	-0.025	0.493	0.0
0.7	-0.025	0.502	0.0
0.725	-0.025	0.497	0.0
0.75	-0.025	0.488	0.0
0.775	-0.025	0.497	0.0
0.8	-0.025	0.493	0.0
0.825	-0.025	0.492	0.0
0.85	-0.025	0.499	0.0
0.875	-0.025	0.49	0.0
0.9	-0.025	0.492	0.0
0.925	-0.025	0.503	0.0
0.95	-0.025	0.504	0.0
0.975	-0.025	0.506	0.0
1.0	-0.025	0.507	0.0
1025	-0.025	0.498	0.0
1.05	-0.025	0.496	0.0
1075	-0.025	0.49	0.0
1.1	-0.025	0.497	0.0
1125	-0.025	0.495	0.0
1.15	-0.025	0.493	0.0
1175	-0.025	0.5	0.0
1.2	-0.025	0.507	0.0
1225	-0.025	0.506	0.0
1.25	-0.025	0.507	0.0
1275	-0.025	0.501	0.0
1.3	-0.025	0.503	0.0
1325	-0.025	0.502	0.0
1.35	-0.025	0.5	0.0
1375	-0.025	0.501	0.0
1.4	-0.025	0.506	0.0
1425	-0.025	0.5	0.0
1.45	-0.025	0.499	0.0
1475	-0.025	0.508	0.0
1.5	-0.025	0.507	0.0
1525	-0.025	0.511	0.0
1.55	-0.025	0.508	0.0
1575	-0.025	0.512	0.0
1.6	-0.025	0.505	0.0
1625	-0.025	0.5	0.0
1.65	-0.025	0.502	0.0
1675	-0.025	0.502	0.0
1.7	-0.025	0.499	0.0
1725	-0.025	0.499	0.0
1.75	-0.025	0.511	0.0
1775	-0.025	0.506	0.0
1.8	-0.025	0.509	0.0
1825	-0.025	0.498	0.0
1.85	-0.025	0.506	0.0
1875	-0.025	0.513	0.0
1.9	-0.025	0.514	0.0
1925	-0.025	0.513	0.0
1.95	-0.025	0.504	0.0
1975	-0.025	0.503	0.0
2.0	-0.025	0.511	0.0
2025	-0.025	0.51	0.0
2.05	-0.025	0.504	0.0
2075	-0.025	0.502	0.0
2.1	-0.025	0.513	0.0
2125	-0.025	0.509	0.0
2.15	-0.025	0.508	0.0
2175	-0.025	0.505	0.0
2.2	-0.025	0.516	0.0
2225	-0.025	0.502	0.0
2.25	-0.025	0.512	0.0
2275	-0.025	0.51	0.0
2.3	-0.025	0.51	0.0
2325	-0.025	0.5	0.0
2.35	-0.025	0.501	0.0
2375	-0.025	0.504	0.0
2.4	-0.025	0.496	0.0
2425	-0.025	0.485	0.0
2.45	-0.025	0.502	0.0
2475	-0.025	0.499	0.0
2.5	-0.025	0.5	0.0
2525	-0.025	0.501	0.0
2.55	-0.025	0.505	0.0
2575	-0.025	0.496	0.0
2.6	-0.025	0.493	0.0
2625	-0.025	0.491	0.0
2.65	-0.025	0.499	0.0
2675	-0.025	0.503	0.0
2.7	-0.025	0.5	0.0
2725	-0.025	0.498	0.0
2.75	-0.025	0.489	0.0
2775	-0.025	0.501	0.0
2.8	-0.025	0.496	0.0
2825	-0.025	0.486	0.0
2.85	-0.025	0.49	0.0
2875	-0.025	0.493	0.0
2.9	-0.025	0.498	0.0
2925	-0.025	0.5	0.0
2.95	-0.025	0.51	0.0
2975	-0.025	0.515	0.0
3.0	-0.025	0.516	0.0
3025	-0.025	0.515	0.0
3.05	-0.025	0.514	0.0
3075	-0.025	0.513	0.0
3.1	-0.025	0.509	0.0
3125	-0.025	0.504	0.0
3.15	-0.025	0.504	0.0
3175	-0.025	0.499	0.0
3.2	-0.025	0.509	0.0
3225	-0.025	0.508	0.0
3.25	-0.025	0.502	0.0
3275	-0.025	0.496	0.0
3.3	-0.025	0.503	0.0
3325	-0.025	0.505	0.0
3.35	-0.025	0.504	0.0
3375	-0.025	0.492	0.0
3.4	-0.025	0.496	0.0
3425	-0.025	0.499	0.0
3.45	-0.025	0.493	0.0
3475	-0.025	0.49	0.0
3.5	-0.025	0.5	0.0
3525	-0.025	0.501	0.0
3.55	-0.025	0.493	0.0
3575	-0.025	0.508	0.0
3.6	-0.025	0.509	0.0
3625	-0.025	0.502	0.0
3.65	-0.025	0.501	0.0
3675	-0.025	0.508	0.0
3.7	-0.025	0.512	0.0
3725	-0.025	0.51	0.0
3.75	-0.025	0.513	0.0
3775	-0.025	0.513	0.0
3.8	-0.025	0.509	0.0
3825	-0.025	0.501	0.0
3.85	-0.025	0.511	0.0
3875	-0.025	0.52	0.0
3.9	-0.025	0.51	0.0
3925	-0.025	0.502	0.0
3.95	-0.025	0.501	0.0
3975	-0.025	0.509	0.0
-0.075	0.0	0.5	0.0
-0.05	0.0	0.504	0.0
-0.025	0.0	0.493	0.0
0.0	0.0	0.498	0.0
0.025	0.0	0.502	0.0
0.05	0.0	0.495	0.0
0.075	0.0	0.495	0.0
0.1	0.0	0.499	0.0
0.125	0.0	0.494	0.0
0.15	0.0	0.497	0.0
0.175	0.0	0.499	0.0
0.2	0.0	0.505	0.0
0.225	0.0	0.504	0.0
0.25	0.0	0.504	0.0
0.275	0.0	0.503	0.0
0.3	0.0	0.496	0.0
0.325	0.0	0.501	0.0
0.35	0.0	0.499	0.0
0.375	0.0	0.505	0.0
0.4	0.0	0.499	0.0
0.425	0.0	0.494	0.0
0.45	0.0	0.509	0.0
0.475	0.0	0.504	0.0
0.5	0.0	0.507	0.0
0.525	0.0	0.494	0.0
0.55	0.0	0.506	0.0
0.575	0.0	0.498	0.0
0.6	0.0	0.487	0.0
0.625	0.0	0.492	0.0
0.65	0.0	0.498	0.0
0.675	0.0	0.494	0.0
0.7	0.0	0.489	0.0
0.725	0.0	0.491	0.0
0.75	0.0	0.493	0.0
0.775	0.0	0.485	0.0
0.8	0.0	0.482	0.0
0.825	0.0	0.484	0.0
0.85	0.0	0.49	0.0
0.875	0.0	0.489	0.0
0.9	0.0	0.488	0.0
0.925	0.0	0.488	0.0
0.95	0.0	0.494	0.0
0.975	0.0	0.498	0.0
1.0	0.0	0.495	0.0
1025	0.0	0.491	0.0
1.05	0.0	0.485	0.0
1075	0.0	0.489	0.0
1.1	0.0	0.498	0.0
1125	0.0	0.492	0.0
1.15	0.0	0.49	0.0
1175	0.0	0.488	0.0
1.2	0.0	0.502	0.0
1225	0.0	0.492	0.0
1.25	0.0	0.493	0.0
1275	0.0	0.491	0.0
1.3	0.0	0.483	0.0
1325	0.0	0.483	0.0
1.35	0.0	0.492	0.0
1375	0.0	0.497	0.0
1.4	0.0	0.507	0.0
1425	0.0	0.504	0.0
1.45	0.0	0.496	0.0
1475	0.0	0.498	0.0
1.5	0.0	0.5	0.0
1525	0.0	0.512	0.0
1.55	0.0	0.51	0.0
1575	0.0	0.513	0.0
1.6	0.0	0.511	0.0
1625	0.0	0.513	0.0
1.65	0.0	0.508	0.0
1675	0.0	0.509	0.0
1.7	0.0	0.508	0.0
1725	0.0	0.505	0.0
1.75	0.0	0.505	0.0
1775	0.0	0.51	0.0
1.8	0.0	0.508	0.0
1825	0.0	0.509	0.0
1.85	0.0	0.496	0.0
1875	0.0	0.505	0.0
1.9	0.0	0.516	0.0
1925	0.0	0.508	0.0
1.95	0.0	0.504	0.0
1975	0.0	0.515	0.0
2.0	0.0	0.508	0.0
2025	0.0	0.512	0.0
2.05	0.0	0.514	0.0
2075	0.0	0.508	0.0
2.1	0.0	0.51	0.0
2125	0.0	0.51	0.0
2.15	0.0	0.513	0.0
2175	0.0	0.5	0.0
2.2	0.0	0.5	0.0
2225	0.0	0.506	0.0
2.25	0.0	0.51	0.0
2275	0.0	0.502	0.0
2.3	0.0	0.503	0.0
2325	0.0	0.489	0.0
2.35	0.0	0.496	0.0
2375	0.0	0.497	0.0
2.4	0.0	0.488	0.0
2425	0.0	0.493	0.0
2.45	0.0	0.498	0.0
2475	0.0	0.493	0.0
2.5	0.0	0.491	0.0
2525	0.0	0.499	0.0
2.55	0.0	0.503	0.0
2575	0.0	0.499	0.0
2.6	0.0	0.496	0.0
2625	0.0	0.495	0.0
2.65	0.0	0.493	0.0
2675	0.0	0.489	0.0
2.7	0.0	0.499	0.0
2725	0.0	0.489	0.0
2.75	0.0	0.488	0.0
2775	0.0	0.49	0.0
2.8	0.0	0.509	0.0
2825	0.0	0.492	0.0
2.85	0.0	0.49	0.0
2875	0.0	0.491	0.0
2.9	0.0	0.503	0.0
2925	0.0	0.496	0.0
2.95	0.0	0.502	0.0
2975	0.0	0.503	0.0
3.0	0.0	0.512	0.0
3025	0.0	0.513	0.0
3.05	0.0	0.517	0.0
3075	0.0	0.517	0.0
3.1	0.0	0.513	0.0
3125	0.0	0.51	0.0
3.15	0.0	0.505	0.0
3175	0.0	0.502	0.0
3.2	0.0	0.506	0.0
3225	0.0	0.507	0.0
3.25	0.0	0.501	0.0
3275	0.0	0.501	0.0
3.3	0.0	0.509	0.0
3325	0.0	0.514	0.0
3.35	0.0	0.508	0.0
3375	0.0	0.5	0.0
3.4	0.0	0.507	0.0
3425	0.0	0.505	0.0
3.45	0.0	0.497	0.0
3475	0.0	0.503	0.0
3.5	0.0	0.508	0.0
3525	0.0	0.505	0.0
3.55	0.0	0.502	0.0
3575	0.0	0.51	0.0
3.6	0.0	0.523	0.0
3625	0.0	0.517	0.0
3.65	0.0	0.505	0.0
3675	0.0	0.509	0.0
3.7	0.0	0.517	0.0
3725	0.0	0.524	0.0
3.75	0.0	0.519	0.0
3775	0.0	0.528	0.0
3.8	0.0	0.519	0.0
3825	0.0	0.517	0.0
3.85	0.0	0.52	0.0
3875	0.0	0.516	0.0
3.9	0.0	0.511	0.0
3925	0.0	0.512	0.0
3.95	0.0	0.502	0.0
3975	0.0	0.502	0.0
-0.075	0.025	0.512	0.0
-0.05	0.025	0.506	0.0
-0.025	0.025	0.496	0.0
0.0	0.025	0.5	0.0
0.025	0.025	0.505	0.0
0.05	0.025	0.507	0.0
0.075	0.025	0.501	0.0
0.1	0.025	0.511	0.0
0.125	0.025	0.513	0.0
0.15	0.025	0.516	0.0
0.175	0.025	0.513	0.0
0.2	0.025	0.515	0.0
0.225	0.025	0.511	0.0
0.25	0.025	0.517	0.0
0.275	0.025	0.514	0.0
0.3	0.025	0.504	0.0
0.325	0.025	0.51	0.0
0.35	0.025	0.509	0.0
0.375	0.025	0.513	0.0
0.4	0.025	0.505	0.0
0.425	0.025	0.511	0.0
0.45	0.025	0.509	0.0
0.475	0.025	0.503	0.0
0.5	0.025	0.501	0.0
0.525	0.025	0.503	0.0
0.55	0.025	0.495	0.0
0.575	0.025	0.489	0.0
0.6	0.025	0.484	0.0
0.625	0.025	0.492	0.0
0.65	0.025	0.495	0.0
0.675	0.025	0.493	0.0
0.7	0.025	0.496	0.0
0.725	0.025	0.492	0.0
0.75	0.025	0.488	0.0
0.775	0.025	0.493	0.0
0.8	0.025	0.485	0.0
0.825	0.025	0.489	0.0
0.85	0.025	0.494	0.0
0.875	0.025	0.498	0.0
0.9	0.025	0.498	0.0
0.925	0.025	0.507	0.0
0.95	0.025	0.508	0.0
0.975	0.025	0.502	0.0
1.0	0.025	0.512	0.0
1025	0.025	0.504	0.0
1.05	0.025	0.502	0.0
1075	0.025	0.5	0.0
1.1	0.025	0.492	0.0
1125	0.025	0.485	0.0
1.15	0.025	0.483	0.0
1175	0.025	0.481	0.0
1.2	0.025	0.49	0.0
1225	0.025	0.497	0.0
1.25	0.025	0.499	0.0
1275	0.025	0.484	0.0
1.3	0.025	0.484	0.0
1325	0.025	0.486	0.0
1.35	0.025	0.498	0.0
1375	0.025	0.489	0.0
1.4	0.025	0.501	0.0
1425	0.025	0.494	0.0
1.45	0.025	0.498	0.0
1475	0.025	0.498	0.0
1.5	0.025	0.504	0.0
1525	0.025	0.505	0.0
1.55	0.025	0.515	0.0
1575	0.025	0.52	0.0
1.6	0.025	0.518	0.0
1625	0.025	0.517	0.0
1.65	0.025	0.514	0.0
1675	0.025	0.513	0.0
1.7	0.025	0.511	0.0
1725	0.025	0.5	0.0
1.75	0.025	0.5	0.0
1775	0.025	0.498	0.0
1.8	0.025	0.502	0.0
1825	0.025	0.499	0.0
1.85	0.025	0.483	0.0
1875	0.025	0.502	0.0
1.9	0.025	0.508	0.0
1925	0.025	0.508	0.0
1.95	0.025	0.5	0.0
1975	0.025	0.512	0.0
2.0	0.025	0.519	0.0
2025	0.025	0.515	0.0
2.05	0.025	0.516	0.0
2075	0.025	0.511	0.0
2.1	0.025	0.508	0.0
2125	0.025	0.517	0.0
2.15	0.025	0.507	0.0
2175	0.025	0.503	0.0
2.2	0.025	0.503	0.0
2225	0.025	0.499	0.0
2.25	0.025	0.499	0.0
2275	0.025	0.502	0.0
2.3	0.025	0.496	0.0
2325	0.025	0.498	0.0
2.35	0.025	0.493	0.0
2375	0.025	0.502	0.0
2.4	0.025	0.504	0.0
2425	0.025	0.495	0.0
2.45	0.025	0.494	0.0
2475	0.025	0.497	0.0
2.5	0.025	0.503	0.0
2525	0.025	0.497	0.0
2.55	0.025	0.5	0.0
2575	0.025	0.509	0.0
2.6	0.025	0.505	0.0
2625	0.025	0.506	0.0
2.65	0.025	0.498	0.0
2675	0.025	0.498	0.0
2.7	0.025	0.502	0.0
2725	0.025	0.497	0.0
2.75	0.025	0.499	0.0
2775	0.025	0.498	0.0
2.8	0.025	0.502	0.0
2825	0.025	0.501	0.0
2.85	0.025	0.496	0.0
2875	0.025	0.494	0.0
2.9	0.025	0.495	0.0
2925	0.025	0.498	0.0
2.95	0.025	0.498	0.0
2975	0.025	0.498	0.0
3.0	0.025	0.5	0.0
3025	0.025	0.503	0.0
3.05	0.025	0.513	0.0
3075	0.025	0.515	0.0
3.1	0.025	0.506	0.0
3125	0.025	0.515	0.0
3.15	0.025	0.511	0.0
3175	0.025	0.514	0.0
3.2	0.025	0.51	0.0
3225	0.025	0.508	0.0
3.25	0.025	0.499	0.0
3275	0.025	0.497	0.0
3.3	0.025	0.508	0.0
3325	0.025	0.518	0.0
3.35	0.025	0.508	0.0
3375	0.025	0.505	0.0
3.4	0.025	0.5	0.0
3425	0.025	0.507	0.0
3.45	0.025	0.503	0.0
3475	0.025	0.5	0.0
3.5	0.025	0.511	0.0
3525	0.025	0.51	0.0
3.55	0.025	0.506	0.0
3575	0.025	0.508	0.0
3.6	0.025	0.513	0.0
3625	0.025	0.519	0.0
3.65	0.025	0.522	0.0
3675	0.025	0.509	0.0
3.7	0.025	0.513	0.0
3725	0.025	0.513	0.0
3.75	0.025	0.523	0.0
3775	0.025	0.523	0.0
3.8	0.025	0.518	0.0
3825	0.025	0.515	0.0
3.85	0.025	0.519	0.0
3875	0.025	0.524	0.0
3.9	0.025	0.512	0.0
3925	0.025	0.512	0.0
3.95	0.025	0.52	0.0
3975	0.025	0.505	0.0
-0.075	0.05	0.506	0.0
-0.05	0.05	0.509	0.0
-0.025	0.05	0.506	0.0
0.0	0.05	0.501	0.0
0.025	0.05	0.498	0.0
0.05	0.05	0.494	0.0
0.075	0.05	0.504	0.0
0.1	0.05	0.493	0.0
0.125	0.05	0.505	0.0
0.15	0.05	0.508	0.0
0.175	0.05	0.51	0.0
0.2	0.05	0.504	0.0
0.225	0.05	0.511	0.0
0.25	0.05	0.51	0.0
0.275	0.05	0.499	0.0
0.3	0.05	0.502	0.0
0.325	0.05	0.509	0.0
0.35	0.05	0.508	0.0
0.375	0.05	0.501	0.0
0.4	0.05	0.514	0.0
0.425	0.05	0.512	0.0
0.45	0.05	0.504	0.0
0.475	0.05	0.506	0.0
0.5	0.05	0.503	0.0
0.525	0.05	0.505	0.0
0.55	0.05	0.498	0.0
0.575	0.05	0.499	0.0
0.6	0.05	0.501	0.0
0.625	0.05	0.502	0.0
0.65	0.05	0.507	0.0
0.675	0.05	0.499	0.0
0.7	0.05	0.498	0.0
0.725	0.05	0.49	0.0
0.75	0.05	0.491	0.0
0.775	0.05	0.496	0.0
0.8	0.05	0.496	0.0
0.825	0.05	0.489	0.0
0.85	0.05	0.492	0.0
0.875	0.05	0.5	0.0
0.9	0.05	0.492	0.0
0.925	0.05	0.498	0.0
0.95	0.05	0.501	0.0
0.975	0.05	0.501	0.0
1.0	0.05	0.51	0.0
1025	0.05	0.498	0.0
1.05	0.05	0.502	0.0
1075	0.05	0.5	0.0
1.1	0.05	0.502	0.0
1125	0.05	0.493	0.0
1.15	0.05	0.494	0.0
1175	0.05	0.489	0.0
1.2	0.05	0.506	0.0
1225	0.05	0.506	0.0
1.25	0.05	0.5	0.0
1275	0.05	0.502	0.0
1.3	0.05	0.498	0.0
1325	0.05	0.496	0.0
1.35	0.05	0.5	0.0
1375	0.05	0.501	0.0
1.4	0.05	0.505	0.0
1425	0.05	0.497	0.0
1.45	0.05	0.497	0.0
1475	0.05	0.495	0.0
1.5	0.05	0.511	0.0
1525	0.05	0.51	0.0
1.55	0.05	0.523	0.0
1575	0.05	0.524	0.0
1.6	0.05	0.519	0.0
1625	0.05	0.523	0.0
1.65	0.05	0.511	0.0
1675	0.05	0.514	0.0
1.7	0.05	0.51	0.0
1725	0.05	0.504	0.0
1.75	0.05	0.506	0.0
1775	0.05	0.511	0.0
1.8	0.05	0.518	0.0
1825	0.05	0.51	0.0
1.85	0.05	0.51	0.0
1875	0.05	0.502	0.0
1.9	0.05	0.512	0.0
1925	0.05	0.511	0.0
1.95	0.05	0.512	0.0
1975	0.05	0.519	0.0
2.0	0.05	0.525	0.0
2025	0.05	0.526	0.0
2.05	0.05	0.523	0.0
2075	0.05	0.515	0.0
2.1	0.05	0.515	0.0
2125	0.05	0.517	0.0
2.15	0.05	0.512	0.0
2175	0.05	0.517	0.0
2.2	0.05	0.511	0.0
2225	0.05	0.508	0.0
2.25	0.05	0.5	0.0
2275	0.05	0.504	0.0
2.3	0.05	0.504	0.0
2325	0.05	0.498	0.0
2.35	0.05	0.496	0.0
2375	0.05	0.496	0.0
2.4	0.05	0.496	0.0
2425	0.05	0.495	0.0
2.45	0.05	0.501	0.0
2475	0.05	0.498	0.0
2.5	0.05	0.5	0.0
2525	0.05	0.493	0.0
2.55	0.05	0.493	0.0
2575	0.05	0.492	0.0
2.6	0.05	0.495	0.0
2625	0.05	0.5	0.0
2.65	0.05	0.5	0.0
2675	0.05	0.498	0.0
2.7	0.05	0.495	0.0
2725	0.05	0.494	0.0
2.75	0.05	0.492	0.0
2775	0.05	0.496	0.0
2.8	0.05	0.493	0.0
2825	0.05	0.481	0.0
2.85	0.05	0.485	0.0
2875	0.05	0.489	0.0
2.9	0.05	0.5	0.0
2925	0.05	0.498	0.0
2.95	0.05	0.487	0.0
2975	0.05	0.484	0.0
3.0	0.05	0.499	0.0
3025	0.05	0.492	0.0
3.05	0.05	0.49	0.0
3075	0.05	0.499	0.0
3.1	0.05	0.502	0.0
3125	0.05	0.494	0.0
3.15	0.05	0.491	0.0
3175	0.05	0.494	0.0
3.2	0.05	0.5	0.0
3225	0.05	0.501	0.0
3.25	0.05	0.494	0.0
3275	0.05	0.5	0.0
3.3	0.05	0.508	0.0
3325	0.05	0.509	0.0
3.35	0.05	0.495	0.0
3375	0.05	0.488	0.0
3.4	0.05	0.497	0.0
3425	0.05	0.507	0.0
3.45	0.05	0.493	0.0
3475	0.05	0.489	0.0
3.5	0.05	0.488	0.0
3525	0.05	0.495	0.0
3.55	0.05	0.51	0.0
3575	0.05	0.508	0.0
3.6	0.05	0.509	0.0
3625	0.05	0.503	0.0
3.65	0.05	0.51	0.0
3675	0.05	0.509	0.0
3.7	0.05	0.508	0.0
3725	0.05	0.51	0.0
3.75	0.05	0.507	0.0
3775	0.05	0.512	0.0
3.8	0.05	0.504	0.0
3825	0.05	0.509	0.0
3.85	0.05	0.509	0.0
3875	0.05	0.515	0.0
3.9	0.05	0.51	0.0
3925	0.05	0.51	0.0
3.95	0.05	0.515	0.0
3975	0.05	0.513	0.0
-0.075	0.075	0.496	0.0
-0.05	0.075	0.498	0.0
-0.025	0.075	0.498	0.0
0.0	0.075	0.497	0.0
0.025	0.075	0.492	0.0
0.05	0.075	0.492	0.0
0.075	0.075	0.491	0.0
0.1	0.075	0.485	0.0
0.125	0.075	0.497	0.0
0.15	0.075	0.503	0.0
0.175	0.075	0.497	0.0
0.2	0.075	0.503	0.0
0.225	0.075	0.499	0.0
0.25	0.075	0.493	0.0
0.275	0.075	0.498	0.0
0.3	0.075	0.497	0.0
0.325	0.075	0.502	0.0
0.35	0.075	0.5	0.0
0.375	0.075	0.5	0.0
0.4	0.075	0.511	0.0
0.425	0.075	0.506	0.0
0.45	0.075	0.504	0.0
0.475	0.075	0.5	0.0
0.5	0.075	0.504	0.0
0.525	0.075	0.502	0.0
0.55	0.075	0.496	0.0
0.575	0.075	0.498	0.0
0.6	0.075	0.494	0.0
0.625	0.075	0.497	0.0
0.65	0.075	0.495	0.0
0.675	0.075	0.5	0.0
0.7	0.075	0.497	0.0
0.725	0.075	0.491	0.0
0.75	0.075	0.492	0.0
0.775	0.075	0.494	0.0
0.8	0.075	0.489	0.0
0.825	0.075	0.49	0.0
0.85	0.075	0.486	0.0
0.875	0.075	0.488	0.0
0.9	0.075	0.487	0.0
0.925	0.075	0.49	0.0
0.95	0.075	0.499	0.0
0.975	0.075	0.496	0.0
1.0	0.075	0.485	0.0
1025	0.075	0.493	0.0
1.05	0.075	0.493	0.0
1075	0.075	0.496	0.0
1.1	0.075	0.503	0.0
1125	0.075	0.498	0.0
1.15	0.075	0.503	0.0
1175	0.075	0.485	0.0
1.2	0.075	0.495	0.0
1225	0.075	0.494	0.0
1.25	0.075	0.496	0.0
1275	0.075	0.501	0.0
1.3	0.075	0.497	0.0
1325	0.075	0.492	0.0
1.35	0.075	0.498	0.0
1375	0.075	0.497	0.0
1.4	0.075	0.492	0.0
1425	0.075	0.486	0.0
1.45	0.075	0.49	0.0
1475	0.075	0.491	0.0
1.5	0.075	0.495	0.0
1525	0.075	0.509	0.0
1.55	0.075	0.515	0.0
1575	0.075	0.508	0.0
1.6	0.075	0.508	0.0
1625	0.075	0.512	0.0
1.65	0.075	0.506	0.0
1675	0.075	0.497	0.0
1.7	0.075	0.522	0.0
1725	0.075	0.522	0.0
1.75	0.075	0.516	0.0
1775	0.075	0.517	0.0
1.8	0.075	0.508	0.0
1825	0.075	0.496	0.0
1.85	0.075	0.504	0.0
1875	0.075	0.513	0.0
1.9	0.075	0.515	0.0
1925	0.075	0.508	0.0
1.95	0.075	0.506	0.0
1975	0.075	0.516	0.0
2.0	0.075	0.529	0.0
2025	0.075	0.527	0.0
2.05	0.075	0.52	0.0
2075	0.075	0.515	0.0
2.1	0.075	0.51	0.0
2125	0.075	0.505	0.0
2.15	0.075	0.517	0.0
2175	0.075	0.519	0.0
2.2	0.075	0.512	0.0
2225	0.075	0.51	0.0
2.25	0.075	0.501	0.0
2275	0.075	0.508	0.0
2.3	0.075	0.51	0.0
2325	0.075	0.512	0.0
2.35	0.075	0.512	0.0
2375	0.075	0.506	0.0
2.4	0.075	0.511	0.0
2425	0.075	0.508	0.0
2.45	0.075	0.5	0.0
2475	0.075	0.509	0.0
2.5	0.075	0.494	0.0
2525	0.075	0.499	0.0
2.55	0.075	0.505	0.0
2575	0.075	0.493	0.0
2.6	0.075	0.496	0.0
2625	0.075	0.502	0.0
2.65	0.075	0.499	0.0
2675	0.075	0.512	0.0
2.7	0.075	0.508	0.0
2725	0.075	0.509	0.0
2.75	0.075	0.513	0.0
2775	0.075	0.509	0.0
2.8	0.075	0.502	0.0
2825	0.075	0.501	0.0
2.85	0.075	0.498	0.0
2875	0.075	0.503	0.0
2.9	0.075	0.506	0.0
2925	0.075	0.504	0.0
2.95	0.075	0.503	0.0
2975	0.075	0.499	0.0
3.0	0.075	0.502	0.0
3025	0.075	0.501	0.0
3.05	0.075	0.503	0.0
3075	0.075	0.498	0.0
3.1	0.075	0.502	0.0
3125	0.075	0.497	0.0
3.15	0.075	0.503	0.0
3175	0.075	0.508	0.0
3.2	0.075	0.515	0.0
3225	0.075	0.508	0.0
3.25	0.075	0.506	0.0
3275	0.075	0.51	0.0
3.3	0.075	0.509	0.0
3325	0.075	0.503	0.0
3.35	0.075	0.501	0.0
3375	0.075	0.497	0.0
3.4	0.075	0.496	0.0
3425	0.075	0.504	0.0
3.45	0.075	0.493	0.0
3475	0.075	0.489	0.0
3.5	0.075	0.492	0.0
3525	0.075	0.492	0.0
3.55	0.075	0.494	0.0
3575	0.075	0.495	0.0
3.6	0.075	0.505	0.0
3625	0.075	0.5	0.0
3.65	0.075	0.495	0.0
3675	0.075	0.498	0.0
3.7	0.075	0.498	0.0
3725	0.075	0.507	0.0
3.75	0.075	0.51	0.0
3775	0.075	0.508	0.0
3.8	0.075	0.492	0.0
3825	0.075	0.503	0.0
3.85	0.075	0.513	0.0
3875	0.075	0.511	0.0
3.9	0.075	0.5	0.0
3925	0.075	0.504	0.0
3.95	0.075	0.501	0.0
3975	0.075	0.507	0.0
-0.075	0.1	0.506	0.0
-0.05	0.1	0.501	0.0
-0.025	0.1	0.508	0.0
0.0	0.1	0.512	0.0
0.025	0.1	0.502	0.0
0.05	0.1	0.499	0.0
0.075	0.1	0.507	0.0
0.1	0.1	0.523	1.0
0.125	0.1	0.525	1.0
0.15	0.1	0.507	0.0
0.175	0.1	0.51	0.0
0.2	0.1	0.514	0.0
0.225	0.1	0.512	0.0
0.25	0.1	0.502	0.0
0.275	0.1	0.495	0.0
0.3	0.1	0.497	0.0
0.325	0.1	0.499	0.0
0.35	0.1	0.504	0.0
0.375	0.1	0.509	0.0
0.4	0.1	0.51	0.0
0.425	0.1	0.495	0.0
0.45	0.1	0.5	0.0
0.475	0.1	0.509	0.0
0.5	0.1	0.503	0.0
0.525	0.1	0.501	0.0
0.55	0.1	0.5	0.0
0.575	0.1	0.502	0.0
0.6	0.1	0.491	0.0
0.625	0.1	0.496	0.0
0.65	0.1	0.496	0.0
0.675	0.1	0.502	0.0
0.7	0.1	0.504	0.0
0.725	0.1	0.494	0.0
0.75	0.1	0.499	0.0
0.775	0.1	0.492	0.0
0.8	0.1	0.499	0.0
0.825	0.1	0.496	0.0
0.85	0.1	0.493	0.0
0.875	0.1	0.491	0.0
0.9	0.1	0.483	0.0
0.925	0.1	0.483	0.0
0.95	0.1	0.478	0.0
0.975	0.1	0.497	0.0
1.0	0.1	0.5	0.0
1025	0.1	0.501	0.0
1.05	0.1	0.491	0.0
1075	0.1	0.494	0.0
1.1	0.1	0.484	1.0
1125	0.1	0.478	1.0
1.15	0.1	0.484	1.0
1175	0.1	0.486	0.0
1.2	0.1	0.489	0.0
1225	0.1	0.5	0.0
1.25	0.1	0.496	0.0
1275	0.1	0.503	0.0
1.3	0.1	0.493	0.0
1325	0.1	0.486	0.0
1.35	0.1	0.496	0.0
1375	0.1	0.492	0.0
1.4	0.1	0.491	0.0
1425	0.1	0.487	0.0
1.45	0.1	0.487	0.0
1475	0.1	0.499	0.0
1.5	0.1	0.508	0.0
1525	0.1	0.506	0.0
1.55	0.1	0.515	0.0
1575	0.1	0.514	0.0
1.6	0.1	0.512	0.0
1625	0.1	0.515	0.0
1.65	0.1	0.507	0.0
1675	0.1	0.506	0.0
1.7	0.1	0.514	0.0
1725	0.1	0.521	0.0
1.75	0.1	0.509	0.0
1775	0.1	0.507	0.0
1.8	0.1	0.503	0.0
1825	0.1	0.506	0.0
1.85	0.1	0.505	0.0
1875	0.1	0.515	0.0
1.9	0.1	0.51	0.0
1925	0.1	0.509	0.0
1.95	0.1	0.504	0.0
1975	0.1	0.502	0.0
2.0	0.1	0.522	0.0
2025	0.1	0.519	0.0
2.05	0.1	0.509	0.0
2075	0.1	0.509	0.0
2.1	0.1	0.508	0.0
2125	0.1	0.509	0.0
2.15	0.1	0.512	0.0
2175	0.1	0.506	0.0
2.2	0.1	0.505	0.0
2225	0.1	0.496	0.0
2.25	0.1	0.499	0.0
2275	0.1	0.508	0.0
2.3	0.1	0.512	0.0
2325	0.1	0.509	0.0
2.35	0.1	0.504	0.0
2375	0.1	0.505	0.0
2.4	0.1	0.503	0.0
2425	0.1	0.505	0.0
2.45	0.1	0.503	0.0
2475	0.1	0.503	0.0
2.5	0.1	0.509	0.0
2525	0.1	0.506	0.0
2.55	0.1	0.504	0.0
2575	0.1	0.496	0.0
2.6	0.1	0.499	0.0
2625	0.1	0.5	0.0
2.65	0.1	0.509	0.0
2675	0.1	0.516	0.0
2.7	0.1	0.508	0.0
2725	0.1	0.5	0.0
2.75	0.1	0.499	0.0
2775	0.1	0.496	0.0
2.8	0.1	0.494	0.0
2825	0.1	0.505	0.0
2.85	0.1	0.501	0.0
2875	0.1	0.493	0.0
2.9	0.1	0.507	0.0
2925	0.1	0.511	0.0
2.95	0.1	0.509	0.0
2975	0.1	0.511	0.0
3.0	0.1	0.505	0.0
3025	0.1	0.502	0.0
3.05	0.1	0.496	0.0
3075	0.1	0.502	0.0
3.1	0.1	0.508	0.0
3125	0.1	0.505	0.0
3.15	0.1	0.511	0.0
3175	0.1	0.511	0.0
3.2	0.1	0.509	0.0
3225	0.1	0.511	0.0
3.25	0.1	0.503	0.0
3275	0.1	0.509	0.0
3.3	0.1	0.514	0.0
3325	0.1	0.516	0.0
3.35	0.1	0.496	0.0
3375	0.1	0.504	0.0
3.4	0.1	0.503	0.0
3425	0.1	0.499	0.0
3.45	0.1	0.491	0.0
3475	0.1	0.497	0.0
3.5	0.1	0.501	0.0
3525	0.1	0.502	0.0
3.55	0.1	0.503	0.0
3575	0.1	0.496	0.0
3.6	0.1	0.501	0.0
3625	0.1	0.504	0.0
3.65	0.1	0.506	0.0
3675	0.1	0.507	0.0
3.7	0.1	0.503	0.0
3725	0.1	0.499	0.0
3.75	0.1	0.506	0.0
3775	0.1	0.507	0.0
3.8	0.1	0.493	0.0
3825	0.1	0.486	0.0
3.85	0.1	0.497	0.0
3875	0.1	0.504	0.0
3.9	0.1	0.494	0.0
3925	0.1	0.489	0.0
3.95	0.1	0.496	0.0
3975	0.1	0.499	0.0
-0.075	0.125	0.491	0.0
-0.05	0.125	0.499	0.0
-0.025	0.125	0.504	0.0
0.0	0.125	0.505	0.0
0.025	0.125	0.506	0.0
0.05	0.125	0.5	0.0
0.075	0.125	0.499	0.0
0.1	0.125	0.528	1.0
0.125	0.125	0.542	1.0
0.15	0.125	0.527	1.0
0.175	0.125	0.522	1.0
0.2	0.125	0.518	1.0
0.225	0.125	0.514	0.0
0.25	0.125	0.5	0.0
0.275	0.125	0.503	0.0
0.3	0.125	0.503	0.0
0.325	0.125	0.508	0.0
0.35	0.125	0.51	0.0
0.375	0.125	0.511	0.0
0.4	0.125	0.508	0.0
0.425	0.125	0.506	0.0
0.45	0.125	0.508	0.0
0.475	0.125	0.512	0.0
0.5	0.125	0.506	0.0
0.525	0.125	0.504	0.0
0.55	0.125	0.513	0.0
0.575	0.125	0.506	0.0
0.6	0.125	0.504	0.0
0.625	0.125	0.507	0.0
0.65	0.125	0.512	0.0
0.675	0.125	0.511	0.0
0.7	0.125	0.498	0.0
0.725	0.125	0.494	0.0
0.75	0.125	0.487	0.0
0.775	0.125	0.495	0.0
0.8	0.125	0.5	0.0
0.825	0.125	0.496	0.0
0.85	0.125	0.492	0.0
0.875	0.125	0.493	0.0
0.9	0.125	0.495	0.0
0.925	0.125	0.492	0.0
0.95	0.125	0.488	0.0
0.975	0.125	0.502	0.0
1.0	0.125	0.496	0.0
1025	0.125	0.502	0.0
1.05	0.125	0.492	0.0
1075	0.125	0.5	0.0
1.1	0.125	0.484	1.0
1125	0.125	0.468	1.0
1.15	0.125	0.469	1.0
1175	0.125	0.481	1.0
1.2	0.125	0.481	1.0
1225	0.125	0.487	0.0
1.25	0.125	0.486	0.0
1275	0.125	0.487	0.0
1.3	0.125	0.485	1.0
1325	0.125	0.488	0.0
1.35	0.125	0.488	0.0
1375	0.125	0.487	0.0
1.4	0.125	0.502	0.0
1425	0.125	0.501	0.0
1.45	0.125	0.512	0.0
1475	0.125	0.504	0.0
1.5	0.125	0.505	0.0
1525	0.125	0.508	0.0
1.55	0.125	0.504	0.0
1575	0.125	0.508	0.0
1.6	0.125	0.512	0.0
1625	0.125	0.512	0.0
1.65	0.125	0.519	0.0
1675	0.125	0.511	0.0
1.7	0.125	0.51	0.0
1725	0.125	0.507	0.0
1.75	0.125	0.515	0.0
1775	0.125	0.506	0.0
1.8	0.125	0.502	0.0
1825	0.125	0.502	0.0
1.85	0.125	0.501	0.0
1875	0.125	0.504	0.0
1.9	0.125	0.51	0.0
1925	0.125	0.513	0.0
1.95	0.125	0.516	0.0
1975	0.125	0.509	0.0
2.0	0.125	0.51	0.0
2025	0.125	0.517	0.0
2.05	0.125	0.505	0.0
2075	0.125	0.5	0.0
2.1	0.125	0.511	0.0
2125	0.125	0.518	0.0
2.15	0.125	0.52	0.0
2175	0.125	0.509	0.0
2.2	0.125	0.513	0.0
2225	0.125	0.511	0.0
2.25	0.125	0.496	0.0
2275	0.125	0.502	0.0
2.3	0.125	0.506	0.0
2325	0.125	0.504	0.0
2.35	0.125	0.507	0.0
2375	0.125	0.504	0.0
2.4	0.125	0.507	0.0
2425	0.125	0.502	0.0
2.45	0.125	0.492	0.0
2475	0.125	0.497	0.0
2.5	0.125	0.503	0.0
2525	0.125	0.489	0.0
2.55	0.125	0.501	0.0
2575	0.125	0.499	0.0
2.6	0.125	0.502	0.0
2625	0.125	0.496	0.0
2.65	0.125	0.503	0.0
2675	0.125	0.501	0.0
2.7	0.125	0.496	0.0
2725	0.125	0.499	0.0
2.75	0.125	0.504	0.0
2775	0.125	0.503	0.0
2.8	0.125	0.506	0.0
2825	0.125	0.508	0.0
2.85	0.125	0.495	0.0
2875	0.125	0.504	0.0
2.9	0.125	0.5	0.0
2925	0.125	0.504	0.0
2.95	0.125	0.504	0.0
2975	0.125	0.503	0.0
3.0	0.125	0.496	0.0
3025	0.125	0.492	0.0
3.05	0.125	0.501	0.0
3075	0.125	0.499	0.0
3.1	0.125	0.503	0.0
3125	0.125	0.501	0.0
3.15	0.125	0.51	0.0
3175	0.125	0.516	0.0
3.2	0.125	0.519	0.0
3225	0.125	0.516	0.0
3.25	0.125	0.52	0.0
3275	0.125	0.516	0.0
3.3	0.125	0.512	0.0
3325	0.125	0.515	0.0
3.35	0.125	0.508	0.0
3375	0.125	0.507	0.0
3.4	0.125	0.508	0.0
3425	0.125	0.511	0.0
3.45	0.125	0.506	0.0
3475	0.125	0.501	0.0
3.5	0.125	0.501	0.0
3525	0.125	0.505	0.0
3.55	0.125	0.505	0.0
3575	0.125	0.506	0.0
3.6	0.125	0.503	0.0
3625	0.125	0.506	0.0
3.65	0.125	0.509	0.0
3675	0.125	0.504	0.0
3.7	0.125	0.499	0.0
3725	0.125	0.502	0.0
3.75	0.125	0.512	0.0
3775	0.125	0.503	0.0
3.8	0.125	0.494	0.0
3825	0.125	0.482	0.0
3.85	0.125	0.495	0.0
3875	0.125	0.503	0.0
3.9	0.125	0.498	0.0
3925	0.125	0.5	0.0
3.95	0.125	0.502	0.0
3975	0.125	0.498	0.0
-0.075	0.15	0.503	0.0
-0.05	0.15	0.501	0.0
-0.025	0.15	0.495	0.0
0.0	0.15	0.497	0.0
0.025	0.15	0.502	0.0
0.05	0.15	0.504	0.0
0.075	0.15	0.494	0.0
0.1	0.15	0.495	0.0
0.125	0.15	0.523	1.0
0.15	0.15	0.547	1.0
0.175	0.15	0.536	1.0
0.2	0.15	0.524	1.0
0.225	0.15	0.522	1.0
0.25	0.15	0.515	1.0
0.275	0.15	0.51	0.0
0.3	0.15	0.512	0.0
0.325	0.15	0.516	1.0
0.35	0.15	0.52	1.0
0.375	0.15	0.519	1.0
0.4	0.15	0.512	0.0
0.425	0.15	0.512	0.0
0.45	0.15	0.516	0.0
0.475	0.15	0.512	0.0
0.5	0.15	0.498	0.0
0.525	0.15	0.505	0.0
0.55	0.15	0.516	0.0
0.575	0.15	0.513	0.0
0.6	0.15	0.508	0.0
0.625	0.15	0.501	0.0
0.65	0.15	0.491	0.0
0.675	0.15	0.501	0.0
0.7	0.15	0.496	0.0
0.725	0.15	0.5	0.0
0.75	0.15	0.488	0.0
0.775	0.15	0.496	0.0
0.8	0.15	0.491	0.0
0.825	0.15	0.486	0.0
0.85	0.15	0.479	0.0
0.875	0.15	0.482	0.0
0.9	0.15	0.49	0.0
0.925	0.15	0.49	0.0
0.95	0.15	0.484	0.0
0.975	0.15	0.495	0.0
1.0	0.15	0.5	0.0
1025	0.15	0.496	0.0
1.05	0.15	0.494	0.0
1075	0.15	0.496	0.0
1.1	0.15	0.485	0.0
1125	0.15	0.468	1.0
1.15	0.15	0.459	1.0
1175	0.15	0.467	1.0
1.2	0.15	0.474	1.0
1225	0.15	0.477	1.0
1.25	0.15	0.487	0.0
1275	0.15	0.481	1.0
1.3	0.15	0.472	1.0
1325	0.15	0.477	1.0
1.35	0.15	0.483	1.0
1375	0.15	0.479	1.0
1.4	0.15	0.48	1.0
1425	0.15	0.493	0.0
1.45	0.15	0.495	0.0
1475	0.15	0.494	0.0
1.5	0.15	0.488	0.0
1525	0.15	0.494	0.0
1.55	0.15	0.495	0.0
1575	0.15	0.496	0.0
1.6	0.15	0.496	0.0
1625	0.15	0.497	0.0
1.65	0.15	0.492	0.0
1675	0.15	0.492	0.0
1.7	0.15	0.495	0.0
1725	0.15	0.498	0.0
1.75	0.15	0.501	0.0
1775	0.15	0.497	0.0
1.8	0.15	0.497	0.0
1825	0.15	0.487	0.0
1.85	0.15	0.504	0.0
1875	0.15	0.506	0.0
1.9	0.15	0.509	0.0
1925	0.15	0.505	0.0
1.95	0.15	0.496	0.0
1975	0.15	0.501	0.0
2.0	0.15	0.51	0.0
2025	0.15	0.511	0.0
2.05	0.15	0.506	0.0
2075	0.15	0.502	0.0
2.1	0.15	0.511	0.0
2125	0.15	0.512	0.0
2.15	0.15	0.51	0.0
2175	0.15	0.502	0.0
2.2	0.15	0.507	0.0
2225	0.15	0.508	0.0
2.25	0.15	0.5	0.0
2275	0.15	0.507	0.0
2.3	0.15	0.495	0.0
2325	0.15	0.504	0.0
2.35	0.15	0.502	0.0
2375	0.15	0.507	0.0
2.4	0.15	0.512	0.0
2425	0.15	0.513	0.0
2.45	0.15	0.507	0.0
2475	0.15	0.511	0.0
2.5	0.15	0.497	0.0
2525	0.15	0.499	0.0
2.55	0.15	0.504	0.0
2575	0.15	0.511	0.0
2.6	0.15	0.508	0.0
2625	0.15	0.502	0.0
2.65	0.15	0.506	0.0
2675	0.15	0.495	0.0
2.7	0.15	0.501	0.0
2725	0.15	0.503	0.0
2.75	0.15	0.497	0.0
2775	0.15	0.493	0.0
2.8	0.15	0.501	0.0
2825	0.15	0.504	0.0
2.85	0.15	0.502	0.0
2875	0.15	0.506	0.0
2.9	0.15	0.515	0.0
2925	0.15	0.507	0.0
2.95	0.15	0.504	0.0
2975	0.15	0.507	0.0
3.0	0.15	0.512	0.0
3025	0.15	0.507	0.0
3.05	0.15	0.51	0.0
3075	0.15	0.515	0.0
3.1	0.15	0.511	0.0
3125	0.15	0.513	0.0
3.15	0.15	0.517	0.0
3175	0.15	0.522	0.0
3.2	0.15	0.523	0.0
3225	0.15	0.518	0.0
3.25	0.15	0.51	0.0
3275	0.15	0.517	0.0
3.3	0.15	0.505	0.0
3325	0.15	0.507	0.0
3.35	0.15	0.508	0.0
3375	0.15	0.503	0.0
3.4	0.15	0.509	0.0
3425	0.15	0.51	0.0
3.45	0.15	0.5	0.0
3475	0.15	0.503	0.0
3.5	0.15	0.51	0.0
3525	0.15	0.507	0.0
3.55	0.15	0.51	0.0
3575	0.15	0.513	0.0
3.6	0.15	0.501	0.0
3625	0.15	0.506	0.0
3.65	0.15	0.502	0.0
3675	0.15	0.506	0.0
3.7	0.15	0.493	0.0
3725	0.15	0.501	0.0
3.75	0.15	0.511	0.0
3775	0.15	0.506	0.0
3.8	0.15	0.508	0.0
3825	0.15	0.495	0.0
3.85	0.15	0.504	0.0
3875	0.15	0.496	0.0
3.9	0.15	0.491	0.0
3925	0.15	0.496	0.0
3.95	0.15	0.494	0.0
3975	0.15	0.495	0.0
-0.075	0.175	0.496	0.0
-0.05	0.175	0.502	0.0
-0.025	0.175	0.499	0.0
0.0	0.175	0.497	0.0
0.025	0.175	0.498	0.0
0.05	0.175	0.504	0.0
0.075	0.175	0.492	0.0
0.1	0.175	0.499	0.0
0.125	0.175	0.503	0.0
0.15	0.175	0.54	1.0
0.175	0.175	0.553	1.0
0.2	0.175	0.543	1.0
0.225	0.175	0.534	1.0
0.25	0.175	0.519	1.0
0.275	0.175	0.513	0.0
0.3	0.175	0.521	1.0
0.325	0.175	0.523	1.0
0.35	0.175	0.534	1.0
0.375	0.175	0.524	1.0
0.4	0.175	0.52	1.0
0.425	0.175	0.524	1.0
0.45	0.175	0.517	1.0
0.475	0.175	0.512	0.0
0.5	0.175	0.514	1.0
0.525	0.175	0.518	1.0
0.55	0.175	0.521	1.0
0.575	0.175	0.521	1.0
0.6	0.175	0.5	0.0
0.625	0.175	0.496	0.0
0.65	0.175	0.486	0.0
0.675	0.175	0.492	0.0
0.7	0.175	0.49	0.0
0.725	0.175	0.499	0.0
0.75	0.175	0.497	0.0
0.775	0.175	0.492	0.0
0.8	0.175	0.492	0.0
0.825	0.175	0.494	0.0
0.85	0.175	0.493	0.0
0.875	0.175	0.494	0.0
0.9	0.175	0.489	0.0
0.925	0.175	0.486	0.0
0.95	0.175	0.49	0.0
0.975	0.175	0.492	0.0
1.0	0.175	0.498	0.0
1025	0.175	0.497	0.0
1.05	0.175	0.497	0.0
1075	0.175	0.498	0.0
1.1	0.175	0.498	0.0
1125	0.175	0.486	1.0
1.15	0.175	0.467	1.0
1175	0.175	0.463	1.0
1.2	0.175	0.465	1.0
1225	0.175	0.475	1.0
1.25	0.175	0.489	0.0
1275	0.175	0.488	0.0
1.3	0.175	0.478	1.0
1325	0.175	0.48	1.0
1.35	0.175	0.49	0.0
1375	0.175	0.487	0.0
1.4	0.175	0.482	1.0
1425	0.175	0.486	1.0
1.45	0.175	0.492	0.0
1475	0.175	0.496	0.0
1.5	0.175	0.492	0.0
1525	0.175	0.489	0.0
1.55	0.175	0.496	0.0
1575	0.175	0.498	0.0
1.6	0.175	0.488	0.0
1625	0.175	0.491	0.0
1.65	0.175	0.488	0.0
1675	0.175	0.502	0.0
1.7	0.175	0.49	0.0
1725	0.175	0.497	0.0
1.75	0.175	0.499	0.0
1775	0.175	0.498	0.0
1.8	0.175	0.499	0.0
1825	0.175	0.496	0.0
1.85	0.175	0.502	0.0
1875	0.175	0.494	0.0
1.9	0.175	0.505	0.0
1925	0.175	0.511	0.0
1.95	0.175	0.51	0.0
1975	0.175	0.507	0.0
2.0	0.175	0.512	0.0
2025	0.175	0.511	0.0
2.05	0.175	0.51	0.0
2075	0.175	0.499	0.0
2.1	0.175	0.505	0.0
2125	0.175	0.509	0.0
2.15	0.175	0.508	0.0
2175	0.175	0.508	0.0
2.2	0.175	0.514	0.0
2225	0.175	0.509	0.0
2.25	0.175	0.495	0.0
2275	0.175	0.496	0.0
2.3	0.175	0.502	0.0
2325	0.175	0.494	0.0
2.35	0.175	0.485	0.0
2375	0.175	0.5	0.0
2.4	0.175	0.504	0.0
2425	0.175	0.507	0.0
2.45	0.175	0.498	0.0
2475	0.175	0.505	0.0
2.5	0.175	0.496	0.0
2525	0.175	0.502	0.0
2.55	0.175	0.512	0.0
2575	0.175	0.503	0.0
2.6	0.175	0.512	0.0
2625	0.175	0.503	0.0
2.65	0.175	0.503	0.0
2675	0.175	0.498	0.0
2.7	0.175	0.492	0.0
2725	0.175	0.492	0.0
2.75	0.175	0.502	0.0
2775	0.175	0.491	0.0
2.8	0.175	0.498	0.0
2825	0.175	0.502	0.0
2.85	0.175	0.494	0.0
2875	0.175	0.491	0.0
2.9	0.175	0.499	0.0
2925	0.175	0.501	0.0
2.95	0.175	0.499	0.0
2975	0.175	0.513	0.0
3.0	0.175	0.518	0.0
3025	0.175	0.511	0.0
3.05	0.175	0.512	0.0
3075	0.175	0.518	0.0
3.1	0.175	0.514	0.0
3125	0.175	0.516	0.0
3.15	0.175	0.516	0.0
3175	0.175	0.514	0.0
3.2	0.175	0.507	0.0
3225	0.175	0.517	0.0
3.25	0.175	0.509	0.0
3275	0.175	0.508	0.0
3.3	0.175	0.508	0.0
3325	0.175	0.509	0.0
3.35	0.175	0.509	0.0
3375	0.175	0.508	0.0
3.4	0.175	0.51	0.0
3425	0.175	0.506	0.0
3.45	0.175	0.489	0.0
3475	0.175	0.5	0.0
3.5	0.175	0.507	0.0
3525	0.175	0.504	0.0
3.55	0.175	0.504	0.0
3575	0.175	0.499	0.0
3.6	0.175	0.507	0.0
3625	0.175	0.508	0.0
3.65	0.175	0.499	0.0
3675	0.175	0.492	0.0
3.7	0.175	0.492	0.0
3725	0.175	0.49	0.0
3.75	0.175	0.492	0.0
3775	0.175	0.499	0.0
3.8	0.175	0.492	0.0
3825	0.175	0.486	0.0
3.85	0.175	0.484	0.0
3875	0.175	0.492	0.0
3.9	0.175	0.493	0.0
3925	0.175	0.492	0.0
3.95	0.175	0.485	0.0
3975	0.175	0.484	0.0
-0.075	0.2	0.503	0.0
-0.05	0.2	0.498	0.0
-0.025	0.2	0.498	0.0
0.0	0.2	0.496	0.0
0.025	0.2	0.502	0.0
0.05	0.2	0.503	0.0
0.075	0.2	0.505	0.0
0.1	0.2	0.5	0.0
0.125	0.2	0.509	0.0
0.15	0.2	0.531	1.0
0.175	0.2	0.55	1.0
0.2	0.2	0.573	1.0
0.225	0.2	0.559	1.0
0.25	0.2	0.535	1.0
0.275	0.2	0.524	1.0
0.3	0.2	0.531	1.0
0.325	0.2	0.529	1.0
0.35	0.2	0.525	1.0
0.375	0.2	0.53	1.0
0.4	0.2	0.54	1.0
0.425	0.2	0.529	1.0
0.45	0.2	0.522	1.0
0.475	0.2	0.521	1.0
0.5	0.2	0.527	1.0
0.525	0.2	0.523	1.0
0.55	0.2	0.517	1.0
0.575	0.2	0.513	0.0
0.6	0.2	0.516	0.0
0.625	0.2	0.508	0.0
0.65	0.2	0.505	0.0
0.675	0.2	0.499	0.0
0.7	0.2	0.496	0.0
0.725	0.2	0.493	0.0
0.75	0.2	0.501	0.0
0.775	0.2	0.507	0.0
0.8	0.2	0.501	0.0
0.825	0.2	0.505	0.0
0.85	0.2	0.508	0.0
0.875	0.2	0.502	0.0
0.9	0.2	0.51	0.0
0.925	0.2	0.504	0.0
0.95	0.2	0.511	0.0
0.975	0.2	0.502	0.0
1.0	0.2	0.49	0.0
1025	0.2	0.499	0.0
1.05	0.2	0.516	0.0
1075	0.2	0.509	0.0
1.1	0.2	0.493	0.0
1125	0.2	0.489	0.0
1.15	0.2	0.476	1.0
1175	0.2	0.472	1.0
1.2	0.2	0.474	1.0
1225	0.2	0.468	1.0
1.25	0.2	0.474	1.0
1275	0.2	0.478	1.0
1.3	0.2	0.48	1.0
1325	0.2	0.473	1.0
1.35	0.2	0.488	0.0
1375	0.2	0.492	0.0
1.4	0.2	0.488	0.0
1425	0.2	0.488	0.0
1.45	0.2	0.49	0.0
1475	0.2	0.491	0.0
1.5	0.2	0.496	0.0
1525	0.2	0.498	0.0
1.55	0.2	0.501	0.0
1575	0.2	0.5	0.0
1.6	0.2	0.504	0.0
1625	0.2	0.503	0.0
1.65	0.2	0.502	0.0
1675	0.2	0.51	0.0
1.7	0.2	0.513	0.0
1725	0.2	0.5	0.0
1.75	0.2	0.51	0.0
1775	0.2	0.513	0.0
1.8	0.2	0.504	0.0
1825	0.2	0.505	0.0
1.85	0.2	0.509	0.0
1875	0.2	0.51	0.0
1.9	0.2	0.508	0.0
1925	0.2	0.509	0.0
1.95	0.2	0.508	0.0
1975	0.2	0.512	0.0
2.0	0.2	0.515	0.0
2025	0.2	0.513	0.0
2.05	0.2	0.502	0.0
2075	0.2	0.504	0.0
2.1	0.2	0.507	0.0
2125	0.2	0.504	0.0
2.15	0.2	0.508	0.0
2175	0.2	0.51	0.0
2.2	0.2	0.513	0.0
2225	0.2	0.505	0.0
2.25	0.2	0.485	0.0
2275	0.2	0.495	0.0
2.3	0.2	0.501	0.0
2325	0.2	0.498	0.0
2.35	0.2	0.5	0.0
2375	0.2	0.501	0.0
2.4	0.2	0.496	0.0
2425	0.2	0.503	0.0
2.45	0.2	0.496	0.0
2475	0.2	0.495	0.0
2.5	0.2	0.501	0.0
2525	0.2	0.505	0.0
2.55	0.2	0.506	0.0
2575	0.2	0.503	0.0
2.6	0.2	0.497	0.0
2625	0.2	0.493	0.0
2.65	0.2	0.499	0.0
2675	0.2	0.506	0.0
2.7	0.2	0.497	0.0
2725	0.2	0.495	0.0
2.75	0.2	0.49	0.0
2775	0.2	0.496	0.0
2.8	0.2	0.497	0.0
2825	0.2	0.505	0.0
2.85	0.2	0.496	0.0
2875	0.2	0.496	0.0
2.9	0.2	0.499	0.0
2925	0.2	0.504	0.0
2.95	0.2	0.503	0.0
2975	0.2	0.508	0.0
3.0	0.2	0.519	0.0
3025	0.2	0.51	0.0
3.05	0.2	0.51	0.0
3075	0.2	0.513	0.0
3.1	0.2	0.506	0.0
3125	0.2	0.512	0.0
3.15	0.2	0.515	0.0
3175	0.2	0.516	0.0
3.2	0.2	0.512	0.0
3225	0.2	0.514	0.0
3.25	0.2	0.515	0.0
3275	0.2	0.51	0.0
3.3	0.2	0.513	0.0
3325	0.2	0.512	0.0
3.35	0.2	0.508	0.0
3375	0.2	0.518	0.0
3.4	0.2	0.512	0.0
3425	0.2	0.508	0.0
3.45	0.2	0.505	0.0
3475	0.2	0.507	0.0
3.5	0.2	0.508	0.0
3525	0.2	0.507	0.0
3.55	0.2	0.509	0.0
3575	0.2	0.514	0.0
3.6	0.2	0.511	0.0
3625	0.2	0.512	0.0
3.65	0.2	0.508	0.0
3675	0.2	0.506	0.0
3.7	0.2	0.51	0.0
3725	0.2	0.504	0.0
3.75	0.2	0.502	0.0
3775	0.2	0.507	0.0
3.8	0.2	0.498	0.0
3825	0.2	0.498	0.0
3.85	0.2	0.503	0.0
3875	0.2	0.505	0.0
3.9	0.2	0.503	0.0
3925	0.2	0.495	0.0
3.95	0.2	0.495	0.0
3975	0.2	0.491	0.0
-0.075	0.225	0.51	0.0
-0.05	0.225	0.5	0.0
-0.025	0.225	0.506	0.0
0.0	0.225	0.503	0.0
0.025	0.225	0.503	0.0
0.05	0.225	0.51	0.0
0.075	0.225	0.51	0.0
0.1	0.225	0.509	0.0
0.125	0.225	0.511	0.0
0.15	0.225	0.529	1.0
0.175	0.225	0.54	1.0
0.2	0.225	0.565	1.0
0.225	0.225	0.564	1.0
0.25	0.225	0.546	1.0
0.275	0.225	0.537	1.0
0.3	0.225	0.535	1.0
0.325	0.225	0.533	1.0
0.35	0.225	0.527	1.0
0.375	0.225	0.53	1.0
0.4	0.225	0.532	1.0
0.425	0.225	0.531	1.0
0.45	0.225	0.526	1.0
0.475	0.225	0.522	1.0
0.5	0.225	0.526	1.0
0.525	0.225	0.525	1.0
0.55	0.225	0.517	1.0
0.575	0.225	0.513	0.0
0.6	0.225	0.51	0.0
0.625	0.225	0.504	0.0
0.65	0.225	0.504	0.0
0.675	0.225	0.501	0.0
0.7	0.225	0.491	0.0
0.725	0.225	0.5	0.0
0.75	0.225	0.502	0.0
0.775	0.225	0.508	0.0
0.8	0.225	0.51	0.0
0.825	0.225	0.502	0.0
0.85	0.225	0.513	0.0
0.875	0.225	0.509	0.0
0.9	0.225	0.495	0.0
0.925	0.225	0.498	0.0
0.95	0.225	0.502	0.0
0.975	0.225	0.495	0.0
[truncated: 24,570 more rows]

## Sheet: Fig2a - bottom
x_testing_time	y_training_time	z_accuracy	contour_significance
-0.075	-0.075	0.501	0.0
-0.05	-0.075	0.504	0.0
-0.025	-0.075	0.502	0.0
0.0	-0.075	0.5	0.0
0.025	-0.075	0.494	0.0
0.05	-0.075	0.497	0.0
0.075	-0.075	0.502	0.0
0.1	-0.075	0.496	0.0
0.125	-0.075	0.496	0.0
0.15	-0.075	0.499	0.0
0.175	-0.075	0.502	0.0
0.2	-0.075	0.505	0.0
0.225	-0.075	0.502	0.0
0.25	-0.075	0.494	0.0
0.275	-0.075	0.499	0.0
0.3	-0.075	0.496	0.0
0.325	-0.075	0.499	0.0
0.35	-0.075	0.493	0.0
0.375	-0.075	0.498	0.0
0.4	-0.075	0.506	0.0
0.425	-0.075	0.503	0.0
0.45	-0.075	0.499	0.0
0.475	-0.075	0.489	0.0
0.5	-0.075	0.485	0.0
0.525	-0.075	0.491	0.0
0.55	-0.075	0.49	0.0
0.575	-0.075	0.484	0.0
0.6	-0.075	0.495	0.0
0.625	-0.075	0.495	0.0
0.65	-0.075	0.497	0.0
0.675	-0.075	0.498	0.0
0.7	-0.075	0.5	0.0
0.725	-0.075	0.511	0.0
0.75	-0.075	0.509	0.0
0.775	-0.075	0.505	0.0
0.8	-0.075	0.507	0.0
0.825	-0.075	0.511	0.0
0.85	-0.075	0.5	0.0
0.875	-0.075	0.495	0.0
0.9	-0.075	0.494	0.0
0.925	-0.075	0.507	0.0
0.95	-0.075	0.498	0.0
0.975	-0.075	0.5	0.0
1.0	-0.075	0.507	0.0
1025	-0.075	0.505	0.0
1.05	-0.075	0.496	0.0
1075	-0.075	0.491	0.0
1.1	-0.075	0.5	0.0
1125	-0.075	0.488	0.0
1.15	-0.075	0.492	0.0
1175	-0.075	0.495	0.0
1.2	-0.075	0.503	0.0
1225	-0.075	0.5	0.0
1.25	-0.075	0.496	0.0
1275	-0.075	0.491	0.0
1.3	-0.075	0.494	0.0
1325	-0.075	0.495	0.0
1.35	-0.075	0.49	0.0
1375	-0.075	0.488	0.0
1.4	-0.075	0.496	0.0
1425	-0.075	0.492	0.0
1.45	-0.075	0.478	0.0
1475	-0.075	0.477	0.0
1.5	-0.075	0.491	0.0
1525	-0.075	0.501	0.0
1.55	-0.075	0.501	0.0
1575	-0.075	0.499	0.0
1.6	-0.075	0.496	0.0
1625	-0.075	0.494	0.0
1.65	-0.075	0.492	0.0
1675	-0.075	0.499	0.0
1.7	-0.075	0.498	0.0
1725	-0.075	0.496	0.0
1.75	-0.075	0.496	0.0
1775	-0.075	0.493	0.0
1.8	-0.075	0.489	0.0
1825	-0.075	0.489	0.0
1.85	-0.075	0.499	0.0
1875	-0.075	0.488	0.0
1.9	-0.075	0.491	0.0
1925	-0.075	0.488	0.0
1.95	-0.075	0.489	0.0
1975	-0.075	0.494	0.0
2.0	-0.075	0.49	0.0
2025	-0.075	0.485	0.0
2.05	-0.075	0.491	0.0
2075	-0.075	0.498	0.0
2.1	-0.075	0.495	0.0
2125	-0.075	0.508	0.0
2.15	-0.075	0.5	0.0
2175	-0.075	0.5	0.0
2.2	-0.075	0.501	0.0
2225	-0.075	0.504	0.0
2.25	-0.075	0.492	0.0
2275	-0.075	0.497	0.0
2.3	-0.075	0.503	0.0
2325	-0.075	0.502	0.0
2.35	-0.075	0.503	0.0
2375	-0.075	0.504	0.0
2.4	-0.075	0.493	0.0
2425	-0.075	0.499	0.0
2.45	-0.075	0.499	0.0
2475	-0.075	0.503	0.0
2.5	-0.075	0.5	0.0
2525	-0.075	0.499	0.0
2.55	-0.075	0.496	0.0
2575	-0.075	0.495	0.0
2.6	-0.075	0.497	0.0
2625	-0.075	0.502	0.0
2.65	-0.075	0.504	0.0
2675	-0.075	0.501	0.0
2.7	-0.075	0.501	0.0
2725	-0.075	0.496	0.0
2.75	-0.075	0.49	0.0
2775	-0.075	0.492	0.0
2.8	-0.075	0.498	0.0
2825	-0.075	0.499	0.0
2.85	-0.075	0.504	0.0
2875	-0.075	0.504	0.0
2.9	-0.075	0.5	0.0
2925	-0.075	0.507	0.0
2.95	-0.075	0.511	0.0
2975	-0.075	0.493	0.0
3.0	-0.075	0.501	0.0
3025	-0.075	0.51	0.0
3.05	-0.075	0.509	0.0
3075	-0.075	0.503	0.0
3.1	-0.075	0.504	0.0
3125	-0.075	0.507	0.0
3.15	-0.075	0.515	0.0
3175	-0.075	0.517	0.0
3.2	-0.075	0.51	0.0
3225	-0.075	0.497	0.0
3.25	-0.075	0.507	0.0
3275	-0.075	0.504	0.0
3.3	-0.075	0.508	0.0
3325	-0.075	0.506	0.0
3.35	-0.075	0.518	0.0
3375	-0.075	0.515	0.0
3.4	-0.075	0.507	0.0
3425	-0.075	0.489	0.0
3.45	-0.075	0.51	0.0
3475	-0.075	0.513	0.0
3.5	-0.075	0.51	0.0
3525	-0.075	0.503	0.0
3.55	-0.075	0.515	0.0
3575	-0.075	0.513	0.0
3.6	-0.075	0.502	0.0
3625	-0.075	0.503	0.0
3.65	-0.075	0.497	0.0
3675	-0.075	0.505	0.0
3.7	-0.075	0.5	0.0
3725	-0.075	0.501	0.0
3.75	-0.075	0.512	0.0
3775	-0.075	0.505	0.0
3.8	-0.075	0.495	0.0
3825	-0.075	0.505	0.0
3.85	-0.075	0.514	0.0
3875	-0.075	0.515	0.0
3.9	-0.075	0.498	0.0
3925	-0.075	0.504	0.0
3.95	-0.075	0.515	0.0
3975	-0.075	0.507	0.0
-0.075	-0.05	0.509	0.0
-0.05	-0.05	0.506	0.0
-0.025	-0.05	0.498	0.0
0.0	-0.05	0.5	0.0
0.025	-0.05	0.504	0.0
0.05	-0.05	0.501	0.0
0.075	-0.05	0.504	0.0
0.1	-0.05	0.515	0.0
0.125	-0.05	0.515	0.0
0.15	-0.05	0.505	0.0
0.175	-0.05	0.509	0.0
0.2	-0.05	0.501	0.0
0.225	-0.05	0.511	0.0
0.25	-0.05	0.505	0.0
0.275	-0.05	0.495	0.0
0.3	-0.05	0.5	0.0
0.325	-0.05	0.497	0.0
0.35	-0.05	0.488	0.0
0.375	-0.05	0.497	0.0
0.4	-0.05	0.509	0.0
0.425	-0.05	0.506	0.0
0.45	-0.05	0.506	0.0
0.475	-0.05	0.501	0.0
0.5	-0.05	0.504	0.0
0.525	-0.05	0.497	0.0
0.55	-0.05	0.501	0.0
0.575	-0.05	0.513	0.0
0.6	-0.05	0.507	0.0
0.625	-0.05	0.496	0.0
0.65	-0.05	0.492	0.0
0.675	-0.05	0.493	0.0
0.7	-0.05	0.49	0.0
0.725	-0.05	0.496	0.0
0.75	-0.05	0.501	0.0
0.775	-0.05	0.497	0.0
0.8	-0.05	0.503	0.0
0.825	-0.05	0.501	0.0
0.85	-0.05	0.488	0.0
0.875	-0.05	0.486	0.0
0.9	-0.05	0.488	0.0
0.925	-0.05	0.494	0.0
0.95	-0.05	0.495	0.0
0.975	-0.05	0.491	0.0
1.0	-0.05	0.487	0.0
1025	-0.05	0.491	0.0
1.05	-0.05	0.495	0.0
1075	-0.05	0.49	0.0
1.1	-0.05	0.498	0.0
1125	-0.05	0.496	0.0
1.15	-0.05	0.495	0.0
1175	-0.05	0.489	0.0
1.2	-0.05	0.487	0.0
1225	-0.05	0.491	0.0
1.25	-0.05	0.498	0.0
1275	-0.05	0.493	0.0
1.3	-0.05	0.494	0.0
1325	-0.05	0.491	0.0
1.35	-0.05	0.493	0.0
1375	-0.05	0.496	0.0
1.4	-0.05	0.506	0.0
1425	-0.05	0.486	0.0
1.45	-0.05	0.486	0.0
1475	-0.05	0.486	0.0
1.5	-0.05	0.492	0.0
1525	-0.05	0.493	0.0
1.55	-0.05	0.491	0.0
1575	-0.05	0.493	0.0
1.6	-0.05	0.491	0.0
1625	-0.05	0.49	0.0
1.65	-0.05	0.493	0.0
1675	-0.05	0.504	0.0
1.7	-0.05	0.497	0.0
1725	-0.05	0.489	0.0
1.75	-0.05	0.499	0.0
1775	-0.05	0.489	0.0
1.8	-0.05	0.49	0.0
1825	-0.05	0.481	0.0
1.85	-0.05	0.477	0.0
1875	-0.05	0.477	0.0
1.9	-0.05	0.476	0.0
1925	-0.05	0.482	0.0
1.95	-0.05	0.5	0.0
1975	-0.05	0.493	0.0
2.0	-0.05	0.491	0.0
2025	-0.05	0.491	0.0
2.05	-0.05	0.505	0.0
2075	-0.05	0.505	0.0
2.1	-0.05	0.507	0.0
2125	-0.05	0.511	0.0
2.15	-0.05	0.512	0.0
2175	-0.05	0.509	0.0
2.2	-0.05	0.506	0.0
2225	-0.05	0.5	0.0
2.25	-0.05	0.501	0.0
2275	-0.05	0.504	0.0
2.3	-0.05	0.502	0.0
2325	-0.05	0.501	0.0
2.35	-0.05	0.497	0.0
2375	-0.05	0.496	0.0
2.4	-0.05	0.501	0.0
2425	-0.05	0.504	0.0
2.45	-0.05	0.5	0.0
2475	-0.05	0.494	0.0
2.5	-0.05	0.499	0.0
2525	-0.05	0.496	0.0
2.55	-0.05	0.502	0.0
2575	-0.05	0.503	0.0
2.6	-0.05	0.509	0.0
2625	-0.05	0.512	0.0
2.65	-0.05	0.514	0.0
2675	-0.05	0.505	0.0
2.7	-0.05	0.504	0.0
2725	-0.05	0.508	0.0
2.75	-0.05	0.492	0.0
2775	-0.05	0.494	0.0
2.8	-0.05	0.507	0.0
2825	-0.05	0.51	0.0
2.85	-0.05	0.501	0.0
2875	-0.05	0.499	0.0
2.9	-0.05	0.498	0.0
2925	-0.05	0.5	0.0
2.95	-0.05	0.507	0.0
2975	-0.05	0.5	0.0
3.0	-0.05	0.505	0.0
3025	-0.05	0.501	0.0
3.05	-0.05	0.499	0.0
3075	-0.05	0.507	0.0
3.1	-0.05	0.512	0.0
3125	-0.05	0.51	0.0
3.15	-0.05	0.508	0.0
3175	-0.05	0.512	0.0
3.2	-0.05	0.511	0.0
3225	-0.05	0.504	0.0
3.25	-0.05	0.507	0.0
3275	-0.05	0.503	0.0
3.3	-0.05	0.503	0.0
3325	-0.05	0.502	0.0
3.35	-0.05	0.516	0.0
3375	-0.05	0.509	0.0
3.4	-0.05	0.495	0.0
3425	-0.05	0.501	0.0
3.45	-0.05	0.506	0.0
3475	-0.05	0.501	0.0
3.5	-0.05	0.504	0.0
3525	-0.05	0.498	0.0
3.55	-0.05	0.51	0.0
3575	-0.05	0.515	0.0
3.6	-0.05	0.501	0.0
3625	-0.05	0.505	0.0
3.65	-0.05	0.505	0.0
3675	-0.05	0.497	0.0
3.7	-0.05	0.5	0.0
3725	-0.05	0.506	0.0
3.75	-0.05	0.508	0.0
3775	-0.05	0.503	0.0
3.8	-0.05	0.501	0.0
3825	-0.05	0.501	0.0
3.85	-0.05	0.506	0.0
3875	-0.05	0.496	0.0
3.9	-0.05	0.503	0.0
3925	-0.05	0.496	0.0
3.95	-0.05	0.505	0.0
3975	-0.05	0.512	0.0
-0.075	-0.025	0.512	0.0
-0.05	-0.025	0.502	0.0
-0.025	-0.025	0.501	0.0
0.0	-0.025	0.502	0.0
0.025	-0.025	0.496	0.0
0.05	-0.025	0.503	0.0
0.075	-0.025	0.505	0.0
0.1	-0.025	0.511	0.0
0.125	-0.025	0.515	0.0
0.15	-0.025	0.502	0.0
0.175	-0.025	0.503	0.0
0.2	-0.025	0.501	0.0
0.225	-0.025	0.499	0.0
0.25	-0.025	0.497	0.0
0.275	-0.025	0.499	0.0
0.3	-0.025	0.504	0.0
0.325	-0.025	0.499	0.0
0.35	-0.025	0.492	0.0
0.375	-0.025	0.5	0.0
0.4	-0.025	0.507	0.0
0.425	-0.025	0.507	0.0
0.45	-0.025	0.504	0.0
0.475	-0.025	0.497	0.0
0.5	-0.025	0.491	0.0
0.525	-0.025	0.492	0.0
0.55	-0.025	0.497	0.0
0.575	-0.025	0.499	0.0
0.6	-0.025	0.496	0.0
0.625	-0.025	0.49	0.0
0.65	-0.025	0.484	0.0
0.675	-0.025	0.486	0.0
0.7	-0.025	0.493	0.0
0.725	-0.025	0.496	0.0
0.75	-0.025	0.497	0.0
0.775	-0.025	0.496	0.0
0.8	-0.025	0.491	0.0
0.825	-0.025	0.49	0.0
0.85	-0.025	0.497	0.0
0.875	-0.025	0.49	0.0
0.9	-0.025	0.491	0.0
0.925	-0.025	0.493	0.0
0.95	-0.025	0.498	0.0
0.975	-0.025	0.489	0.0
1.0	-0.025	0.492	0.0
1025	-0.025	0.494	0.0
1.05	-0.025	0.49	0.0
1075	-0.025	0.492	0.0
1.1	-0.025	0.504	0.0
1125	-0.025	0.5	0.0
1.15	-0.025	0.503	0.0
1175	-0.025	0.5	0.0
1.2	-0.025	0.493	0.0
1225	-0.025	0.489	0.0
1.25	-0.025	0.497	0.0
1275	-0.025	0.499	0.0
1.3	-0.025	0.501	0.0
1325	-0.025	0.498	0.0
1.35	-0.025	0.499	0.0
1375	-0.025	0.494	0.0
1.4	-0.025	0.505	0.0
1425	-0.025	0.496	0.0
1.45	-0.025	0.492	0.0
1475	-0.025	0.499	0.0
1.5	-0.025	0.504	0.0
1525	-0.025	0.5	0.0
1.55	-0.025	0.5	0.0
1575	-0.025	0.497	0.0
1.6	-0.025	0.49	0.0
1625	-0.025	0.491	0.0
1.65	-0.025	0.496	0.0
1675	-0.025	0.5	0.0
1.7	-0.025	0.5	0.0
1725	-0.025	0.498	0.0
1.75	-0.025	0.505	0.0
1775	-0.025	0.495	0.0
1.8	-0.025	0.485	0.0
1825	-0.025	0.476	0.0
1.85	-0.025	0.487	0.0
1875	-0.025	0.485	0.0
1.9	-0.025	0.476	0.0
1925	-0.025	0.485	0.0
1.95	-0.025	0.495	0.0
1975	-0.025	0.491	0.0
2.0	-0.025	0.494	0.0
2025	-0.025	0.501	0.0
2.05	-0.025	0.502	0.0
2075	-0.025	0.502	0.0
2.1	-0.025	0.51	0.0
2125	-0.025	0.51	0.0
2.15	-0.025	0.503	0.0
2175	-0.025	0.493	0.0
2.2	-0.025	0.492	0.0
2225	-0.025	0.494	0.0
2.25	-0.025	0.497	0.0
2275	-0.025	0.501	0.0
2.3	-0.025	0.5	0.0
2325	-0.025	0.495	0.0
2.35	-0.025	0.502	0.0
2375	-0.025	0.504	0.0
2.4	-0.025	0.492	0.0
2425	-0.025	0.497	0.0
2.45	-0.025	0.509	0.0
2475	-0.025	0.498	0.0
2.5	-0.025	0.497	0.0
2525	-0.025	0.5	0.0
2.55	-0.025	0.499	0.0
2575	-0.025	0.498	0.0
2.6	-0.025	0.506	0.0
2625	-0.025	0.507	0.0
2.65	-0.025	0.506	0.0
2675	-0.025	0.496	0.0
2.7	-0.025	0.499	0.0
2725	-0.025	0.497	0.0
2.75	-0.025	0.499	0.0
2775	-0.025	0.5	0.0
2.8	-0.025	0.495	0.0
2825	-0.025	0.506	0.0
2.85	-0.025	0.5	0.0
2875	-0.025	0.495	0.0
2.9	-0.025	0.492	0.0
2925	-0.025	0.501	0.0
2.95	-0.025	0.504	0.0
2975	-0.025	0.5	0.0
3.0	-0.025	0.504	0.0
3025	-0.025	0.502	0.0
3.05	-0.025	0.507	0.0
3075	-0.025	0.506	0.0
3.1	-0.025	0.505	0.0
3125	-0.025	0.508	0.0
3.15	-0.025	0.503	0.0
3175	-0.025	0.508	0.0
3.2	-0.025	0.511	0.0
3225	-0.025	0.505	0.0
3.25	-0.025	0.515	0.0
3275	-0.025	0.509	0.0
3.3	-0.025	0.508	0.0
3325	-0.025	0.51	0.0
3.35	-0.025	0.511	0.0
3375	-0.025	0.507	0.0
3.4	-0.025	0.504	0.0
3425	-0.025	0.506	0.0
3.45	-0.025	0.505	0.0
3475	-0.025	0.5	0.0
3.5	-0.025	0.505	0.0
3525	-0.025	0.509	0.0
3.55	-0.025	0.524	0.0
3575	-0.025	0.523	0.0
3.6	-0.025	0.509	0.0
3625	-0.025	0.512	0.0
3.65	-0.025	0.508	0.0
3675	-0.025	0.518	0.0
3.7	-0.025	0.503	0.0
3725	-0.025	0.509	0.0
3.75	-0.025	0.511	0.0
3775	-0.025	0.515	0.0
3.8	-0.025	0.504	0.0
3825	-0.025	0.506	0.0
3.85	-0.025	0.511	0.0
3875	-0.025	0.511	0.0
3.9	-0.025	0.505	0.0
3925	-0.025	0.512	0.0
3.95	-0.025	0.507	0.0
3975	-0.025	0.51	0.0
-0.075	0.0	0.509	0.0
-0.05	0.0	0.51	0.0
-0.025	0.0	0.51	0.0
0.0	0.0	0.504	0.0
0.025	0.0	0.498	0.0
0.05	0.0	0.506	0.0
0.075	0.0	0.506	0.0
0.1	0.0	0.499	0.0
0.125	0.0	0.503	0.0
0.15	0.0	0.499	0.0
0.175	0.0	0.5	0.0
0.2	0.0	0.503	0.0
0.225	0.0	0.495	0.0
0.25	0.0	0.504	0.0
0.275	0.0	0.507	0.0
0.3	0.0	0.497	0.0
0.325	0.0	0.505	0.0
0.35	0.0	0.503	0.0
0.375	0.0	0.498	0.0
0.4	0.0	0.499	0.0
0.425	0.0	0.501	0.0
0.45	0.0	0.495	0.0
0.475	0.0	0.488	0.0
0.5	0.0	0.487	0.0
0.525	0.0	0.492	0.0
0.55	0.0	0.493	0.0
0.575	0.0	0.5	0.0
0.6	0.0	0.504	0.0
0.625	0.0	0.496	0.0
0.65	0.0	0.488	0.0
0.675	0.0	0.494	0.0
0.7	0.0	0.5	0.0
0.725	0.0	0.501	0.0
0.75	0.0	0.489	0.0
0.775	0.0	0.495	0.0
0.8	0.0	0.508	0.0
0.825	0.0	0.514	0.0
0.85	0.0	0.508	0.0
0.875	0.0	0.503	0.0
0.9	0.0	0.498	0.0
0.925	0.0	0.498	0.0
0.95	0.0	0.495	0.0
0.975	0.0	0.493	0.0
1.0	0.0	0.495	0.0
1025	0.0	0.502	0.0
1.05	0.0	0.498	0.0
1075	0.0	0.492	0.0
1.1	0.0	0.499	0.0
1125	0.0	0.496	0.0
1.15	0.0	0.501	0.0
1175	0.0	0.5	0.0
1.2	0.0	0.501	0.0
1225	0.0	0.501	0.0
1.25	0.0	0.491	0.0
1275	0.0	0.5	0.0
1.3	0.0	0.493	0.0
1325	0.0	0.492	0.0
1.35	0.0	0.495	0.0
1375	0.0	0.492	0.0
1.4	0.0	0.498	0.0
1425	0.0	0.488	0.0
1.45	0.0	0.492	0.0
1475	0.0	0.499	0.0
1.5	0.0	0.493	0.0
1525	0.0	0.491	0.0
1.55	0.0	0.499	0.0
1575	0.0	0.503	0.0
1.6	0.0	0.497	0.0
1625	0.0	0.494	0.0
1.65	0.0	0.501	0.0
1675	0.0	0.495	0.0
1.7	0.0	0.499	0.0
1725	0.0	0.493	0.0
1.75	0.0	0.497	0.0
1775	0.0	0.493	0.0
1.8	0.0	0.496	0.0
1825	0.0	0.495	0.0
1.85	0.0	0.494	0.0
1875	0.0	0.494	0.0
1.9	0.0	0.491	0.0
1925	0.0	0.492	0.0
1.95	0.0	0.5	0.0
1975	0.0	0.499	0.0
2.0	0.0	0.496	0.0
2025	0.0	0.499	0.0
2.05	0.0	0.51	0.0
2075	0.0	0.505	0.0
2.1	0.0	0.503	0.0
2125	0.0	0.511	0.0
2.15	0.0	0.503	0.0
2175	0.0	0.5	0.0
2.2	0.0	0.499	0.0
2225	0.0	0.501	0.0
2.25	0.0	0.499	0.0
2275	0.0	0.498	0.0
2.3	0.0	0.508	0.0
2325	0.0	0.5	0.0
2.35	0.0	0.504	0.0
2375	0.0	0.499	0.0
2.4	0.0	0.503	0.0
2425	0.0	0.492	0.0
2.45	0.0	0.492	0.0
2475	0.0	0.494	0.0
2.5	0.0	0.498	0.0
2525	0.0	0.501	0.0
2.55	0.0	0.492	0.0
2575	0.0	0.495	0.0
2.6	0.0	0.498	0.0
2625	0.0	0.503	0.0
2.65	0.0	0.501	0.0
2675	0.0	0.495	0.0
2.7	0.0	0.494	0.0
2725	0.0	0.502	0.0
2.75	0.0	0.494	0.0
2775	0.0	0.496	0.0
2.8	0.0	0.494	0.0
2825	0.0	0.503	0.0
2.85	0.0	0.5	0.0
2875	0.0	0.497	0.0
2.9	0.0	0.501	0.0
2925	0.0	0.505	0.0
2.95	0.0	0.505	0.0
2975	0.0	0.499	0.0
3.0	0.0	0.504	0.0
3025	0.0	0.51	0.0
3.05	0.0	0.514	0.0
3075	0.0	0.503	0.0
3.1	0.0	0.508	0.0
3125	0.0	0.504	0.0
3.15	0.0	0.52	0.0
3175	0.0	0.514	0.0
3.2	0.0	0.501	0.0
3225	0.0	0.496	0.0
3.25	0.0	0.495	0.0
3275	0.0	0.492	0.0
3.3	0.0	0.497	0.0
3325	0.0	0.5	0.0
3.35	0.0	0.511	0.0
3375	0.0	0.501	0.0
3.4	0.0	0.501	0.0
3425	0.0	0.498	0.0
3.45	0.0	0.503	0.0
3475	0.0	0.513	0.0
3.5	0.0	0.499	0.0
3525	0.0	0.505	0.0
3.55	0.0	0.506	0.0
3575	0.0	0.502	0.0
3.6	0.0	0.507	0.0
3625	0.0	0.506	0.0
3.65	0.0	0.51	0.0
3675	0.0	0.519	0.0
3.7	0.0	0.507	0.0
3725	0.0	0.506	0.0
3.75	0.0	0.507	0.0
3775	0.0	0.508	0.0
3.8	0.0	0.496	0.0
3825	0.0	0.493	0.0
3.85	0.0	0.503	0.0
3875	0.0	0.502	0.0
3.9	0.0	0.51	0.0
3925	0.0	0.506	0.0
3.95	0.0	0.512	0.0
3975	0.0	0.512	0.0
-0.075	0.025	0.503	0.0
-0.05	0.025	0.509	0.0
-0.025	0.025	0.507	0.0
0.0	0.025	0.511	0.0
0.025	0.025	0.503	0.0
0.05	0.025	0.499	0.0
0.075	0.025	0.499	0.0
0.1	0.025	0.5	0.0
0.125	0.025	0.505	0.0
0.15	0.025	0.507	0.0
0.175	0.025	0.503	0.0
0.2	0.025	0.512	0.0
0.225	0.025	0.509	0.0
0.25	0.025	0.508	0.0
0.275	0.025	0.508	0.0
0.3	0.025	0.505	0.0
0.325	0.025	0.505	0.0
0.35	0.025	0.506	0.0
0.375	0.025	0.5	0.0
0.4	0.025	0.514	0.0
0.425	0.025	0.51	0.0
0.45	0.025	0.495	0.0
0.475	0.025	0.494	0.0
0.5	0.025	0.492	0.0
0.525	0.025	0.5	0.0
0.55	0.025	0.504	0.0
0.575	0.025	0.503	0.0
0.6	0.025	0.509	0.0
0.625	0.025	0.502	0.0
0.65	0.025	0.49	0.0
0.675	0.025	0.512	0.0
0.7	0.025	0.52	0.0
0.725	0.025	0.515	0.0
0.75	0.025	0.504	0.0
0.775	0.025	0.502	0.0
0.8	0.025	0.503	0.0
0.825	0.025	0.512	0.0
0.85	0.025	0.514	0.0
0.875	0.025	0.512	0.0
0.9	0.025	0.502	0.0
0.925	0.025	0.498	0.0
0.95	0.025	0.497	0.0
0.975	0.025	0.499	0.0
1.0	0.025	0.516	0.0
1025	0.025	0.511	0.0
1.05	0.025	0.501	0.0
1075	0.025	0.497	0.0
1.1	0.025	0.497	0.0
1125	0.025	0.491	0.0
1.15	0.025	0.502	0.0
1175	0.025	0.504	0.0
1.2	0.025	0.504	0.0
1225	0.025	0.502	0.0
1.25	0.025	0.493	0.0
1275	0.025	0.49	0.0
1.3	0.025	0.496	0.0
1325	0.025	0.503	0.0
1.35	0.025	0.504	0.0
1375	0.025	0.507	0.0
1.4	0.025	0.506	0.0
1425	0.025	0.506	0.0
1.45	0.025	0.503	0.0
1475	0.025	0.505	0.0
1.5	0.025	0.503	0.0
1525	0.025	0.501	0.0
1.55	0.025	0.5	0.0
1575	0.025	0.511	0.0
1.6	0.025	0.507	0.0
1625	0.025	0.502	0.0
1.65	0.025	0.505	0.0
1675	0.025	0.505	0.0
1.7	0.025	0.5	0.0
1725	0.025	0.493	0.0
1.75	0.025	0.509	0.0
1775	0.025	0.501	0.0
1.8	0.025	0.492	0.0
1825	0.025	0.487	0.0
1.85	0.025	0.494	0.0
1875	0.025	0.484	0.0
1.9	0.025	0.487	0.0
1925	0.025	0.494	0.0
1.95	0.025	0.496	0.0
1975	0.025	0.506	0.0
2.0	0.025	0.51	0.0
2025	0.025	0.509	0.0
2.05	0.025	0.508	0.0
2075	0.025	0.509	0.0
2.1	0.025	0.508	0.0
2125	0.025	0.513	0.0
2.15	0.025	0.497	0.0
2175	0.025	0.498	0.0
2.2	0.025	0.5	0.0
2225	0.025	0.511	0.0
2.25	0.025	0.5	0.0
2275	0.025	0.5	0.0
2.3	0.025	0.504	0.0
2325	0.025	0.508	0.0
2.35	0.025	0.504	0.0
2375	0.025	0.506	0.0
2.4	0.025	0.494	0.0
2425	0.025	0.494	0.0
2.45	0.025	0.497	0.0
2475	0.025	0.494	0.0
2.5	0.025	0.497	0.0
2525	0.025	0.503	0.0
2.55	0.025	0.495	0.0
2575	0.025	0.493	0.0
2.6	0.025	0.492	0.0
2625	0.025	0.498	0.0
2.65	0.025	0.502	0.0
2675	0.025	0.499	0.0
2.7	0.025	0.5	0.0
2725	0.025	0.502	0.0
2.75	0.025	0.495	0.0
2775	0.025	0.488	0.0
2.8	0.025	0.488	0.0
2825	0.025	0.496	0.0
2.85	0.025	0.498	0.0
2875	0.025	0.493	0.0
2.9	0.025	0.5	0.0
2925	0.025	0.505	0.0
2.95	0.025	0.513	0.0
2975	0.025	0.507	0.0
3.0	0.025	0.504	0.0
3025	0.025	0.505	0.0
3.05	0.025	0.508	0.0
3075	0.025	0.5	0.0
3.1	0.025	0.504	0.0
3125	0.025	0.507	0.0
3.15	0.025	0.505	0.0
3175	0.025	0.508	0.0
3.2	0.025	0.504	0.0
3225	0.025	0.497	0.0
3.25	0.025	0.502	0.0
3275	0.025	0.51	0.0
3.3	0.025	0.5	0.0
3325	0.025	0.504	0.0
3.35	0.025	0.51	0.0
3375	0.025	0.515	0.0
3.4	0.025	0.512	0.0
3425	0.025	0.505	0.0
3.45	0.025	0.51	0.0
3475	0.025	0.507	0.0
3.5	0.025	0.508	0.0
3525	0.025	0.512	0.0
3.55	0.025	0.498	0.0
3575	0.025	0.502	0.0
3.6	0.025	0.506	0.0
3625	0.025	0.505	0.0
3.65	0.025	0.502	0.0
3675	0.025	0.502	0.0
3.7	0.025	0.504	0.0
3725	0.025	0.502	0.0
3.75	0.025	0.509	0.0
3775	0.025	0.512	0.0
3.8	0.025	0.506	0.0
3825	0.025	0.507	0.0
3.85	0.025	0.51	0.0
3875	0.025	0.51	0.0
3.9	0.025	0.505	0.0
3925	0.025	0.513	0.0
3.95	0.025	0.504	0.0
3975	0.025	0.504	0.0
-0.075	0.05	0.5	0.0
-0.05	0.05	0.496	0.0
-0.025	0.05	0.5	0.0
0.0	0.05	0.511	0.0
0.025	0.05	0.509	0.0
0.05	0.05	0.498	0.0
0.075	0.05	0.491	0.0
0.1	0.05	0.503	0.0
0.125	0.05	0.503	0.0
0.15	0.05	0.497	0.0
0.175	0.05	0.508	0.0
0.2	0.05	0.509	0.0
0.225	0.05	0.506	0.0
0.25	0.05	0.498	0.0
0.275	0.05	0.503	0.0
0.3	0.05	0.508	0.0
0.325	0.05	0.508	0.0
0.35	0.05	0.509	0.0
0.375	0.05	0.499	0.0
0.4	0.05	0.503	0.0
0.425	0.05	0.509	0.0
0.45	0.05	0.504	0.0
0.475	0.05	0.498	0.0
0.5	0.05	0.504	0.0
0.525	0.05	0.508	0.0
0.55	0.05	0.506	0.0
0.575	0.05	0.503	0.0
0.6	0.05	0.513	0.0
0.625	0.05	0.512	0.0
0.65	0.05	0.521	0.0
0.675	0.05	0.511	0.0
0.7	0.05	0.517	0.0
0.725	0.05	0.513	0.0
0.75	0.05	0.511	0.0
0.775	0.05	0.518	0.0
0.8	0.05	0.515	0.0
0.825	0.05	0.515	0.0
0.85	0.05	0.514	0.0
0.875	0.05	0.513	0.0
0.9	0.05	0.512	0.0
0.925	0.05	0.518	0.0
0.95	0.05	0.52	0.0
0.975	0.05	0.514	0.0
1.0	0.05	0.505	0.0
1025	0.05	0.501	0.0
1.05	0.05	0.504	0.0
1075	0.05	0.495	0.0
1.1	0.05	0.498	0.0
1125	0.05	0.501	0.0
1.15	0.05	0.506	0.0
1175	0.05	0.493	0.0
1.2	0.05	0.501	0.0
1225	0.05	0.501	0.0
1.25	0.05	0.503	0.0
1275	0.05	0.492	0.0
1.3	0.05	0.501	0.0
1325	0.05	0.5	0.0
1.35	0.05	0.494	0.0
1375	0.05	0.493	0.0
1.4	0.05	0.489	0.0
1425	0.05	0.481	1.0
1.45	0.05	0.489	0.0
1475	0.05	0.491	0.0
1.5	0.05	0.501	0.0
1525	0.05	0.507	0.0
1.55	0.05	0.497	0.0
1575	0.05	0.501	0.0
1.6	0.05	0.494	0.0
1625	0.05	0.492	0.0
1.65	0.05	0.488	0.0
1675	0.05	0.49	0.0
1.7	0.05	0.494	0.0
1725	0.05	0.488	0.0
1.75	0.05	0.491	0.0
1775	0.05	0.485	0.0
1.8	0.05	0.477	0.0
1825	0.05	0.487	0.0
1.85	0.05	0.49	0.0
1875	0.05	0.487	0.0
1.9	0.05	0.485	0.0
1925	0.05	0.492	0.0
1.95	0.05	0.494	0.0
1975	0.05	0.506	0.0
2.0	0.05	0.502	0.0
2025	0.05	0.504	0.0
2.05	0.05	0.502	0.0
2075	0.05	0.502	0.0
2.1	0.05	0.515	0.0
2125	0.05	0.496	0.0
2.15	0.05	0.496	0.0
2175	0.05	0.493	0.0
2.2	0.05	0.503	0.0
2225	0.05	0.503	0.0
2.25	0.05	0.495	0.0
2275	0.05	0.495	0.0
2.3	0.05	0.499	0.0
2325	0.05	0.499	0.0
2.35	0.05	0.496	0.0
2375	0.05	0.499	0.0
2.4	0.05	0.514	0.0
2425	0.05	0.507	0.0
2.45	0.05	0.493	0.0
2475	0.05	0.494	0.0
2.5	0.05	0.492	0.0
2525	0.05	0.488	0.0
2.55	0.05	0.489	0.0
2575	0.05	0.493	0.0
2.6	0.05	0.494	0.0
2625	0.05	0.496	0.0
2.65	0.05	0.494	0.0
2675	0.05	0.491	0.0
2.7	0.05	0.492	0.0
2725	0.05	0.489	0.0
2.75	0.05	0.492	0.0
2775	0.05	0.499	0.0
2.8	0.05	0.491	0.0
2825	0.05	0.497	0.0
2.85	0.05	0.5	0.0
2875	0.05	0.503	0.0
2.9	0.05	0.502	0.0
2925	0.05	0.499	0.0
2.95	0.05	0.499	0.0
2975	0.05	0.502	0.0
3.0	0.05	0.504	0.0
3025	0.05	0.505	0.0
3.05	0.05	0.518	0.0
3075	0.05	0.511	0.0
3.1	0.05	0.503	0.0
3125	0.05	0.498	0.0
3.15	0.05	0.5	0.0
3175	0.05	0.508	0.0
3.2	0.05	0.511	0.0
3225	0.05	0.504	0.0
3.25	0.05	0.505	0.0
3275	0.05	0.515	0.0
3.3	0.05	0.506	0.0
3325	0.05	0.508	0.0
3.35	0.05	0.514	0.0
3375	0.05	0.516	0.0
3.4	0.05	0.506	0.0
3425	0.05	0.507	0.0
3.45	0.05	0.508	0.0
3475	0.05	0.507	0.0
3.5	0.05	0.504	0.0
3525	0.05	0.509	0.0
3.55	0.05	0.506	0.0
3575	0.05	0.503	0.0
3.6	0.05	0.497	0.0
3625	0.05	0.5	0.0
3.65	0.05	0.507	0.0
3675	0.05	0.505	0.0
3.7	0.05	0.494	0.0
3725	0.05	0.494	0.0
3.75	0.05	0.493	0.0
3775	0.05	0.49	0.0
3.8	0.05	0.495	0.0
3825	0.05	0.497	0.0
3.85	0.05	0.507	0.0
3875	0.05	0.507	0.0
3.9	0.05	0.51	0.0
3925	0.05	0.516	0.0
3.95	0.05	0.509	0.0
3975	0.05	0.512	0.0
-0.075	0.075	0.497	0.0
-0.05	0.075	0.501	0.0
-0.025	0.075	0.496	0.0
0.0	0.075	0.497	0.0
0.025	0.075	0.501	0.0
0.05	0.075	0.494	0.0
0.075	0.075	0.501	0.0
0.1	0.075	0.506	0.0
0.125	0.075	0.507	0.0
0.15	0.075	0.511	0.0
0.175	0.075	0.508	0.0
0.2	0.075	0.509	0.0
0.225	0.075	0.5	0.0
0.25	0.075	0.505	0.0
0.275	0.075	0.505	0.0
0.3	0.075	0.511	0.0
0.325	0.075	0.508	0.0
0.35	0.075	0.51	0.0
0.375	0.075	0.512	0.0
0.4	0.075	0.514	1.0
0.425	0.075	0.519	1.0
0.45	0.075	0.501	0.0
0.475	0.075	0.499	0.0
0.5	0.075	0.508	0.0
0.525	0.075	0.508	0.0
0.55	0.075	0.502	0.0
0.575	0.075	0.499	0.0
0.6	0.075	0.507	0.0
0.625	0.075	0.508	0.0
0.65	0.075	0.512	0.0
0.675	0.075	0.52	0.0
0.7	0.075	0.511	0.0
0.725	0.075	0.515	0.0
0.75	0.075	0.522	0.0
0.775	0.075	0.516	0.0
0.8	0.075	0.524	0.0
0.825	0.075	0.532	0.0
0.85	0.075	0.527	0.0
0.875	0.075	0.518	0.0
0.9	0.075	0.506	0.0
0.925	0.075	0.513	0.0
0.95	0.075	0.512	0.0
0.975	0.075	0.516	0.0
1.0	0.075	0.512	0.0
1025	0.075	0.507	0.0
1.05	0.075	0.505	0.0
1075	0.075	0.5	0.0
1.1	0.075	0.5	0.0
1125	0.075	0.501	0.0
1.15	0.075	0.507	0.0
1175	0.075	0.504	0.0
1.2	0.075	0.487	0.0
1225	0.075	0.494	0.0
1.25	0.075	0.497	0.0
1275	0.075	0.493	0.0
1.3	0.075	0.488	0.0
1325	0.075	0.49	0.0
1.35	0.075	0.496	0.0
1375	0.075	0.489	0.0
1.4	0.075	0.491	0.0
1425	0.075	0.483	1.0
1.45	0.075	0.482	1.0
1475	0.075	0.475	1.0
1.5	0.075	0.486	0.0
1525	0.075	0.491	0.0
1.55	0.075	0.494	0.0
1575	0.075	0.501	0.0
1.6	0.075	0.497	0.0
1625	0.075	0.488	0.0
1.65	0.075	0.487	0.0
1675	0.075	0.49	0.0
1.7	0.075	0.493	0.0
1725	0.075	0.487	0.0
1.75	0.075	0.484	0.0
1775	0.075	0.482	0.0
1.8	0.075	0.488	0.0
1825	0.075	0.487	0.0
1.85	0.075	0.488	0.0
1875	0.075	0.498	0.0
1.9	0.075	0.502	0.0
1925	0.075	0.494	0.0
1.95	0.075	0.497	0.0
1975	0.075	0.504	0.0
2.0	0.075	0.509	0.0
2025	0.075	0.503	0.0
2.05	0.075	0.51	0.0
2075	0.075	0.506	0.0
2.1	0.075	0.514	0.0
2125	0.075	0.51	0.0
2.15	0.075	0.504	0.0
2175	0.075	0.508	0.0
2.2	0.075	0.505	0.0
2225	0.075	0.498	0.0
2.25	0.075	0.511	0.0
2275	0.075	0.517	0.0
2.3	0.075	0.508	0.0
2325	0.075	0.502	0.0
2.35	0.075	0.507	0.0
2375	0.075	0.509	0.0
2.4	0.075	0.505	0.0
2425	0.075	0.495	0.0
2.45	0.075	0.481	0.0
2475	0.075	0.49	0.0
2.5	0.075	0.493	0.0
2525	0.075	0.492	0.0
2.55	0.075	0.488	0.0
2575	0.075	0.493	0.0
2.6	0.075	0.494	0.0
2625	0.075	0.5	0.0
2.65	0.075	0.499	0.0
2675	0.075	0.503	0.0
2.7	0.075	0.504	0.0
2725	0.075	0.501	0.0
2.75	0.075	0.492	0.0
2775	0.075	0.496	0.0
2.8	0.075	0.501	0.0
2825	0.075	0.502	0.0
2.85	0.075	0.507	0.0
2875	0.075	0.51	0.0
2.9	0.075	0.502	0.0
2925	0.075	0.506	0.0
2.95	0.075	0.509	0.0
2975	0.075	0.515	0.0
3.0	0.075	0.502	0.0
3025	0.075	0.503	0.0
3.05	0.075	0.51	0.0
3075	0.075	0.504	0.0
3.1	0.075	0.5	0.0
3125	0.075	0.488	0.0
3.15	0.075	0.499	0.0
3175	0.075	0.51	0.0
3.2	0.075	0.508	0.0
3225	0.075	0.507	0.0
3.25	0.075	0.514	0.0
3275	0.075	0.52	0.0
3.3	0.075	0.515	0.0
3325	0.075	0.514	0.0
3.35	0.075	0.512	0.0
3375	0.075	0.504	0.0
3.4	0.075	0.503	0.0
3425	0.075	0.509	0.0
3.45	0.075	0.513	0.0
3475	0.075	0.5	0.0
3.5	0.075	0.508	0.0
3525	0.075	0.509	0.0
3.55	0.075	0.503	0.0
3575	0.075	0.503	0.0
3.6	0.075	0.508	0.0
3625	0.075	0.514	0.0
3.65	0.075	0.51	0.0
3675	0.075	0.503	0.0
3.7	0.075	0.495	0.0
3725	0.075	0.496	0.0
3.75	0.075	0.499	0.0
3775	0.075	0.503	0.0
3.8	0.075	0.503	0.0
3825	0.075	0.5	0.0
3.85	0.075	0.503	0.0
3875	0.075	0.504	0.0
3.9	0.075	0.504	0.0
3925	0.075	0.508	0.0
3.95	0.075	0.513	0.0
3975	0.075	0.505	0.0
-0.075	0.1	0.508	0.0
-0.05	0.1	0.511	0.0
-0.025	0.1	0.507	0.0
0.0	0.1	0.498	0.0
0.025	0.1	0.496	0.0
0.05	0.1	0.492	0.0
0.075	0.1	0.51	0.0
0.1	0.1	0.531	1.0
0.125	0.1	0.529	1.0
0.15	0.1	0.52	1.0
0.175	0.1	0.513	0.0
0.2	0.1	0.506	0.0
0.225	0.1	0.507	0.0
0.25	0.1	0.509	0.0
0.275	0.1	0.521	1.0
0.3	0.1	0.523	1.0
0.325	0.1	0.522	1.0
0.35	0.1	0.519	1.0
0.375	0.1	0.515	1.0
0.4	0.1	0.525	1.0
0.425	0.1	0.52	1.0
0.45	0.1	0.511	0.0
0.475	0.1	0.504	0.0
0.5	0.1	0.508	0.0
0.525	0.1	0.509	0.0
0.55	0.1	0.504	0.0
0.575	0.1	0.5	0.0
0.6	0.1	0.499	0.0
0.625	0.1	0.506	0.0
0.65	0.1	0.506	0.0
0.675	0.1	0.513	0.0
0.7	0.1	0.52	0.0
0.725	0.1	0.517	0.0
0.75	0.1	0.513	0.0
0.775	0.1	0.52	0.0
0.8	0.1	0.514	0.0
0.825	0.1	0.526	0.0
0.85	0.1	0.512	0.0
0.875	0.1	0.502	0.0
0.9	0.1	0.493	0.0
0.925	0.1	0.494	0.0
0.95	0.1	0.508	0.0
0.975	0.1	0.504	0.0
1.0	0.1	0.506	0.0
1025	0.1	0.507	0.0
1.05	0.1	0.501	0.0
1075	0.1	0.494	0.0
1.1	0.1	0.484	0.0
1125	0.1	0.479	1.0
1.15	0.1	0.489	0.0
1175	0.1	0.489	0.0
1.2	0.1	0.494	0.0
1225	0.1	0.485	0.0
1.25	0.1	0.48	1.0
1275	0.1	0.488	0.0
1.3	0.1	0.487	0.0
1325	0.1	0.478	1.0
1.35	0.1	0.482	1.0
1375	0.1	0.492	0.0
1.4	0.1	0.484	0.0
1425	0.1	0.484	1.0
1.45	0.1	0.483	1.0
1475	0.1	0.487	0.0
1.5	0.1	0.475	0.0
1525	0.1	0.486	0.0
1.55	0.1	0.486	0.0
1575	0.1	0.494	0.0
1.6	0.1	0.486	0.0
1625	0.1	0.485	0.0
1.65	0.1	0.489	0.0
1675	0.1	0.502	0.0
1.7	0.1	0.491	0.0
1725	0.1	0.496	0.0
1.75	0.1	0.502	0.0
1775	0.1	0.506	0.0
1.8	0.1	0.505	0.0
1825	0.1	0.494	0.0
1.85	0.1	0.491	0.0
1875	0.1	0.495	0.0
1.9	0.1	0.493	0.0
1925	0.1	0.495	0.0
1.95	0.1	0.505	0.0
1975	0.1	0.513	0.0
2.0	0.1	0.508	0.0
2025	0.1	0.5	0.0
2.05	0.1	0.5	0.0
2075	0.1	0.503	0.0
2.1	0.1	0.511	0.0
2125	0.1	0.515	0.0
2.15	0.1	0.526	0.0
2175	0.1	0.527	0.0
2.2	0.1	0.518	0.0
2225	0.1	0.509	0.0
2.25	0.1	0.511	0.0
2275	0.1	0.519	0.0
2.3	0.1	0.51	0.0
2325	0.1	0.516	0.0
2.35	0.1	0.518	0.0
2375	0.1	0.516	0.0
2.4	0.1	0.506	0.0
2425	0.1	0.507	0.0
2.45	0.1	0.507	0.0
2475	0.1	0.512	0.0
2.5	0.1	0.499	0.0
2525	0.1	0.505	0.0
2.55	0.1	0.505	0.0
2575	0.1	0.506	0.0
2.6	0.1	0.505	0.0
2625	0.1	0.513	0.0
2.65	0.1	0.514	0.0
2675	0.1	0.499	0.0
2.7	0.1	0.508	0.0
2725	0.1	0.508	0.0
2.75	0.1	0.509	0.0
2775	0.1	0.509	0.0
2.8	0.1	0.504	0.0
2825	0.1	0.499	0.0
2.85	0.1	0.499	0.0
2875	0.1	0.507	0.0
2.9	0.1	0.496	0.0
2925	0.1	0.495	0.0
2.95	0.1	0.511	0.0
2975	0.1	0.509	0.0
3.0	0.1	0.493	0.0
3025	0.1	0.497	0.0
3.05	0.1	0.507	0.0
3075	0.1	0.514	0.0
3.1	0.1	0.504	0.0
3125	0.1	0.504	0.0
3.15	0.1	0.51	0.0
3175	0.1	0.503	0.0
3.2	0.1	0.509	0.0
3225	0.1	0.504	0.0
3.25	0.1	0.507	0.0
3275	0.1	0.513	0.0
3.3	0.1	0.504	0.0
3325	0.1	0.51	0.0
3.35	0.1	0.503	0.0
3375	0.1	0.504	0.0
3.4	0.1	0.5	0.0
3425	0.1	0.504	0.0
3.45	0.1	0.508	0.0
3475	0.1	0.507	0.0
3.5	0.1	0.5	0.0
3525	0.1	0.507	0.0
3.55	0.1	0.501	0.0
3575	0.1	0.506	0.0
3.6	0.1	0.507	0.0
3625	0.1	0.511	0.0
3.65	0.1	0.517	0.0
3675	0.1	0.508	0.0
3.7	0.1	0.504	0.0
3725	0.1	0.505	0.0
3.75	0.1	0.499	0.0
3775	0.1	0.502	0.0
3.8	0.1	0.491	0.0
3825	0.1	0.5	0.0
3.85	0.1	0.498	0.0
3875	0.1	0.5	0.0
3.9	0.1	0.505	0.0
3925	0.1	0.504	0.0
3.95	0.1	0.501	0.0
3975	0.1	0.501	0.0
-0.075	0.125	0.516	0.0
-0.05	0.125	0.51	0.0
-0.025	0.125	0.509	0.0
0.0	0.125	0.505	0.0
0.025	0.125	0.492	0.0
0.05	0.125	0.488	0.0
0.075	0.125	0.498	0.0
0.1	0.125	0.533	1.0
0.125	0.125	0.549	1.0
0.15	0.125	0.534	1.0
0.175	0.125	0.526	1.0
0.2	0.125	0.517	1.0
0.225	0.125	0.517	1.0
0.25	0.125	0.515	0.0
0.275	0.125	0.518	1.0
0.3	0.125	0.528	1.0
0.325	0.125	0.519	1.0
0.35	0.125	0.516	1.0
0.375	0.125	0.52	1.0
0.4	0.125	0.523	1.0
0.425	0.125	0.516	0.0
0.45	0.125	0.511	0.0
0.475	0.125	0.509	0.0
0.5	0.125	0.514	0.0
0.525	0.125	0.516	0.0
0.55	0.125	0.511	0.0
0.575	0.125	0.507	0.0
0.6	0.125	0.498	0.0
0.625	0.125	0.512	0.0
0.65	0.125	0.499	0.0
0.675	0.125	0.499	0.0
0.7	0.125	0.498	0.0
0.725	0.125	0.501	0.0
0.75	0.125	0.505	0.0
0.775	0.125	0.509	0.0
0.8	0.125	0.507	0.0
0.825	0.125	0.515	0.0
0.85	0.125	0.508	0.0
0.875	0.125	0.494	0.0
0.9	0.125	0.49	0.0
0.925	0.125	0.488	0.0
0.95	0.125	0.5	0.0
0.975	0.125	0.502	0.0
1.0	0.125	0.5	0.0
1025	0.125	0.495	0.0
1.05	0.125	0.494	0.0
1075	0.125	0.485	0.0
1.1	0.125	0.469	1.0
1125	0.125	0.461	1.0
1.15	0.125	0.47	1.0
1175	0.125	0.481	1.0
1.2	0.125	0.481	1.0
1225	0.125	0.479	1.0
1.25	0.125	0.475	1.0
1275	0.125	0.469	1.0
1.3	0.125	0.475	1.0
1325	0.125	0.473	1.0
1.35	0.125	0.473	1.0
1375	0.125	0.475	1.0
1.4	0.125	0.481	1.0
1425	0.125	0.476	1.0
1.45	0.125	0.491	0.0
1475	0.125	0.492	0.0
1.5	0.125	0.487	0.0
1525	0.125	0.479	0.0
1.55	0.125	0.49	0.0
1575	0.125	0.487	0.0
1.6	0.125	0.493	0.0
1625	0.125	0.498	0.0
1.65	0.125	0.497	0.0
1675	0.125	0.5	0.0
1.7	0.125	0.488	0.0
1725	0.125	0.492	0.0
1.75	0.125	0.488	0.0
1775	0.125	0.497	0.0
1.8	0.125	0.494	0.0
1825	0.125	0.492	0.0
1.85	0.125	0.502	0.0
1875	0.125	0.501	0.0
1.9	0.125	0.495	0.0
1925	0.125	0.489	0.0
1.95	0.125	0.492	0.0
1975	0.125	0.498	0.0
2.0	0.125	0.509	0.0
2025	0.125	0.508	0.0
2.05	0.125	0.498	0.0
2075	0.125	0.508	0.0
2.1	0.125	0.514	0.0
2125	0.125	0.509	0.0
2.15	0.125	0.507	0.0
2175	0.125	0.513	0.0
2.2	0.125	0.51	0.0
2225	0.125	0.514	0.0
2.25	0.125	0.512	0.0
2275	0.125	0.512	0.0
2.3	0.125	0.516	0.0
2325	0.125	0.514	0.0
2.35	0.125	0.51	0.0
2375	0.125	0.509	0.0
2.4	0.125	0.505	0.0
2425	0.125	0.498	0.0
2.45	0.125	0.507	0.0
2475	0.125	0.512	0.0
2.5	0.125	0.506	0.0
2525	0.125	0.505	0.0
2.55	0.125	0.506	0.0
2575	0.125	0.506	0.0
2.6	0.125	0.507	0.0
2625	0.125	0.507	0.0
2.65	0.125	0.504	0.0
2675	0.125	0.509	0.0
2.7	0.125	0.503	0.0
2725	0.125	0.504	0.0
2.75	0.125	0.504	0.0
2775	0.125	0.509	0.0
2.8	0.125	0.499	0.0
2825	0.125	0.506	0.0
2.85	0.125	0.514	0.0
2875	0.125	0.512	0.0
2.9	0.125	0.506	0.0
2925	0.125	0.505	0.0
2.95	0.125	0.502	0.0
2975	0.125	0.508	0.0
3.0	0.125	0.507	0.0
3025	0.125	0.504	0.0
3.05	0.125	0.509	0.0
3075	0.125	0.512	0.0
3.1	0.125	0.505	0.0
3125	0.125	0.511	0.0
3.15	0.125	0.514	0.0
3175	0.125	0.509	0.0
3.2	0.125	0.51	0.0
3225	0.125	0.508	0.0
3.25	0.125	0.506	0.0
3275	0.125	0.51	0.0
3.3	0.125	0.511	0.0
3325	0.125	0.511	0.0
3.35	0.125	0.507	0.0
3375	0.125	0.505	0.0
3.4	0.125	0.497	0.0
3425	0.125	0.502	0.0
3.45	0.125	0.506	0.0
3475	0.125	0.521	0.0
3.5	0.125	0.509	0.0
3525	0.125	0.513	0.0
3.55	0.125	0.514	0.0
3575	0.125	0.51	0.0
3.6	0.125	0.505	0.0
3625	0.125	0.505	0.0
3.65	0.125	0.503	0.0
3675	0.125	0.513	0.0
3.7	0.125	0.502	0.0
3725	0.125	0.496	0.0
3.75	0.125	0.494	0.0
3775	0.125	0.493	0.0
3.8	0.125	0.495	0.0
3825	0.125	0.494	0.0
3.85	0.125	0.502	0.0
3875	0.125	0.497	0.0
3.9	0.125	0.498	0.0
3925	0.125	0.498	0.0
3.95	0.125	0.499	0.0
3975	0.125	0.501	0.0
-0.075	0.15	0.512	0.0
-0.05	0.15	0.509	0.0
-0.025	0.15	0.516	0.0
0.0	0.15	0.516	0.0
0.025	0.15	0.51	0.0
0.05	0.15	0.503	0.0
0.075	0.15	0.51	0.0
0.1	0.15	0.517	1.0
0.125	0.15	0.539	1.0
0.15	0.15	0.556	1.0
0.175	0.15	0.556	1.0
0.2	0.15	0.54	1.0
0.225	0.15	0.535	1.0
0.25	0.15	0.517	1.0
0.275	0.15	0.52	1.0
0.3	0.15	0.526	1.0
0.325	0.15	0.528	1.0
0.35	0.15	0.523	1.0
0.375	0.15	0.524	1.0
0.4	0.15	0.529	1.0
0.425	0.15	0.53	1.0
0.45	0.15	0.519	1.0
0.475	0.15	0.514	0.0
0.5	0.15	0.514	0.0
0.525	0.15	0.509	0.0
0.55	0.15	0.519	1.0
0.575	0.15	0.522	1.0
0.6	0.15	0.502	0.0
0.625	0.15	0.501	0.0
0.65	0.15	0.497	0.0
0.675	0.15	0.499	0.0
0.7	0.15	0.496	0.0
0.725	0.15	0.489	0.0
0.75	0.15	0.502	0.0
0.775	0.15	0.509	0.0
0.8	0.15	0.512	0.0
0.825	0.15	0.513	0.0
0.85	0.15	0.506	0.0
0.875	0.15	0.503	0.0
0.9	0.15	0.488	0.0
0.925	0.15	0.496	0.0
0.95	0.15	0.497	0.0
0.975	0.15	0.5	0.0
1.0	0.15	0.501	0.0
1025	0.15	0.492	0.0
1.05	0.15	0.496	0.0
1075	0.15	0.491	0.0
1.1	0.15	0.482	1.0
1125	0.15	0.472	1.0
1.15	0.15	0.462	1.0
1175	0.15	0.469	1.0
1.2	0.15	0.481	1.0
1225	0.15	0.476	1.0
1.25	0.15	0.478	1.0
1275	0.15	0.474	1.0
1.3	0.15	0.475	1.0
1325	0.15	0.467	1.0
1.35	0.15	0.474	1.0
1375	0.15	0.477	1.0
1.4	0.15	0.48	1.0
1425	0.15	0.487	0.0
1.45	0.15	0.489	0.0
1475	0.15	0.492	0.0
1.5	0.15	0.494	0.0
1525	0.15	0.494	0.0
1.55	0.15	0.493	0.0
1575	0.15	0.511	0.0
1.6	0.15	0.517	0.0
1625	0.15	0.512	0.0
1.65	0.15	0.507	0.0
1675	0.15	0.506	0.0
1.7	0.15	0.502	0.0
1725	0.15	0.491	0.0
1.75	0.15	0.498	0.0
1775	0.15	0.494	0.0
1.8	0.15	0.488	0.0
1825	0.15	0.486	0.0
1.85	0.15	0.5	0.0
1875	0.15	0.491	0.0
1.9	0.15	0.49	0.0
1925	0.15	0.486	0.0
1.95	0.15	0.485	0.0
1975	0.15	0.493	0.0
2.0	0.15	0.488	0.0
2025	0.15	0.479	0.0
2.05	0.15	0.497	0.0
2075	0.15	0.495	0.0
2.1	0.15	0.498	0.0
2125	0.15	0.503	0.0
2.15	0.15	0.503	0.0
2175	0.15	0.508	0.0
2.2	0.15	0.505	0.0
2225	0.15	0.503	0.0
2.25	0.15	0.495	0.0
2275	0.15	0.497	0.0
2.3	0.15	0.504	0.0
2325	0.15	0.503	0.0
2.35	0.15	0.506	0.0
2375	0.15	0.504	0.0
2.4	0.15	0.509	0.0
2425	0.15	0.5	0.0
2.45	0.15	0.5	0.0
2475	0.15	0.504	0.0
2.5	0.15	0.504	0.0
2525	0.15	0.5	0.0
2.55	0.15	0.492	0.0
2575	0.15	0.498	0.0
2.6	0.15	0.51	0.0
2625	0.15	0.508	0.0
2.65	0.15	0.504	0.0
2675	0.15	0.505	0.0
2.7	0.15	0.496	0.0
2725	0.15	0.499	0.0
2.75	0.15	0.504	0.0
2775	0.15	0.509	0.0
2.8	0.15	0.507	0.0
2825	0.15	0.506	0.0
2.85	0.15	0.518	0.0
2875	0.15	0.508	0.0
2.9	0.15	0.5	0.0
2925	0.15	0.502	0.0
2.95	0.15	0.501	0.0
2975	0.15	0.498	0.0
3.0	0.15	0.492	0.0
3025	0.15	0.506	0.0
3.05	0.15	0.511	0.0
3075	0.15	0.505	0.0
3.1	0.15	0.509	0.0
3125	0.15	0.501	0.0
3.15	0.15	0.502	0.0
3175	0.15	0.508	0.0
3.2	0.15	0.503	0.0
3225	0.15	0.5	0.0
3.25	0.15	0.504	0.0
3275	0.15	0.516	0.0
3.3	0.15	0.502	0.0
3325	0.15	0.496	0.0
3.35	0.15	0.508	0.0
3375	0.15	0.518	0.0
3.4	0.15	0.5	0.0
3425	0.15	0.498	0.0
3.45	0.15	0.499	0.0
3475	0.15	0.505	0.0
3.5	0.15	0.509	0.0
3525	0.15	0.508	0.0
3.55	0.15	0.5	0.0
3575	0.15	0.503	0.0
3.6	0.15	0.507	0.0
3625	0.15	0.502	0.0
3.65	0.15	0.494	0.0
3675	0.15	0.495	0.0
3.7	0.15	0.505	0.0
3725	0.15	0.496	0.0
3.75	0.15	0.497	0.0
3775	0.15	0.489	0.0
3.8	0.15	0.5	0.0
3825	0.15	0.498	0.0
3.85	0.15	0.498	0.0
3875	0.15	0.502	0.0
3.9	0.15	0.499	0.0
3925	0.15	0.503	0.0
3.95	0.15	0.501	0.0
3975	0.15	0.501	0.0
-0.075	0.175	0.51	0.0
-0.05	0.175	0.503	0.0
-0.025	0.175	0.513	0.0
0.0	0.175	0.513	0.0
0.025	0.175	0.513	0.0
0.05	0.175	0.507	0.0
0.075	0.175	0.514	0.0
0.1	0.175	0.518	1.0
0.125	0.175	0.527	1.0
0.15	0.175	0.56	1.0
0.175	0.175	0.567	1.0
0.2	0.175	0.555	1.0
0.225	0.175	0.542	1.0
0.25	0.175	0.528	1.0
0.275	0.175	0.539	1.0
0.3	0.175	0.533	1.0
0.325	0.175	0.537	1.0
0.35	0.175	0.527	1.0
0.375	0.175	0.526	1.0
0.4	0.175	0.53	1.0
0.425	0.175	0.52	1.0
0.45	0.175	0.514	1.0
0.475	0.175	0.519	1.0
0.5	0.175	0.517	1.0
0.525	0.175	0.514	1.0
0.55	0.175	0.519	1.0
0.575	0.175	0.522	1.0
0.6	0.175	0.522	1.0
0.625	0.175	0.515	1.0
0.65	0.175	0.505	0.0
0.675	0.175	0.495	0.0
0.7	0.175	0.504	0.0
0.725	0.175	0.506	0.0
0.75	0.175	0.502	0.0
0.775	0.175	0.506	0.0
0.8	0.175	0.508	0.0
0.825	0.175	0.504	0.0
0.85	0.175	0.5	0.0
0.875	0.175	0.499	0.0
0.9	0.175	0.494	0.0
0.925	0.175	0.501	0.0
0.95	0.175	0.494	0.0
0.975	0.175	0.497	0.0
1.0	0.175	0.499	0.0
1025	0.175	0.503	0.0
1.05	0.175	0.507	0.0
1075	0.175	0.493	0.0
1.1	0.175	0.497	0.0
1125	0.175	0.491	0.0
1.15	0.175	0.478	1.0
1175	0.175	0.467	1.0
1.2	0.175	0.476	1.0
1225	0.175	0.467	1.0
1.25	0.175	0.472	1.0
1275	0.175	0.477	1.0
1.3	0.175	0.48	1.0
1325	0.175	0.472	1.0
1.35	0.175	0.476	1.0
1375	0.175	0.467	1.0
1.4	0.175	0.475	1.0
1425	0.175	0.483	1.0
1.45	0.175	0.49	0.0
1475	0.175	0.49	0.0
1.5	0.175	0.49	0.0
1525	0.175	0.495	0.0
1.55	0.175	0.5	0.0
1575	0.175	0.502	0.0
1.6	0.175	0.511	0.0
1625	0.175	0.496	0.0
1.65	0.175	0.499	0.0
1675	0.175	0.503	0.0
1.7	0.175	0.501	0.0
1725	0.175	0.493	0.0
1.75	0.175	0.496	0.0
1775	0.175	0.498	0.0
1.8	0.175	0.496	0.0
1825	0.175	0.495	0.0
1.85	0.175	0.495	0.0
1875	0.175	0.491	0.0
1.9	0.175	0.493	0.0
1925	0.175	0.486	0.0
1.95	0.175	0.491	0.0
1975	0.175	0.496	0.0
2.0	0.175	0.491	0.0
2025	0.175	0.493	0.0
2.05	0.175	0.499	0.0
2075	0.175	0.494	0.0
2.1	0.175	0.501	0.0
2125	0.175	0.503	0.0
2.15	0.175	0.503	0.0
2175	0.175	0.507	0.0
2.2	0.175	0.509	0.0
2225	0.175	0.5	0.0
2.25	0.175	0.491	0.0
2275	0.175	0.5	0.0
2.3	0.175	0.504	0.0
2325	0.175	0.508	0.0
2.35	0.175	0.505	0.0
2375	0.175	0.512	0.0
2.4	0.175	0.503	0.0
2425	0.175	0.5	0.0
2.45	0.175	0.492	0.0
2475	0.175	0.498	0.0
2.5	0.175	0.505	0.0
2525	0.175	0.499	0.0
2.55	0.175	0.509	0.0
2575	0.175	0.505	0.0
2.6	0.175	0.506	0.0
2625	0.175	0.505	0.0
2.65	0.175	0.508	0.0
2675	0.175	0.51	0.0
2.7	0.175	0.511	0.0
2725	0.175	0.515	0.0
2.75	0.175	0.514	0.0
2775	0.175	0.519	0.0
2.8	0.175	0.512	0.0
2825	0.175	0.513	0.0
2.85	0.175	0.512	0.0
2875	0.175	0.506	0.0
2.9	0.175	0.513	0.0
2925	0.175	0.5	0.0
2.95	0.175	0.504	0.0
2975	0.175	0.5	0.0
3.0	0.175	0.502	0.0
3025	0.175	0.498	0.0
3.05	0.175	0.507	0.0
3075	0.175	0.498	0.0
3.1	0.175	0.509	0.0
3125	0.175	0.507	0.0
3.15	0.175	0.503	0.0
3175	0.175	0.508	0.0
3.2	0.175	0.503	0.0
3225	0.175	0.493	0.0
3.25	0.175	0.493	0.0
3275	0.175	0.504	0.0
3.3	0.175	0.501	0.0
3325	0.175	0.498	0.0
3.35	0.175	0.498	0.0
3375	0.175	0.503	0.0
3.4	0.175	0.493	0.0
3425	0.175	0.493	0.0
3.45	0.175	0.501	0.0
3475	0.175	0.511	0.0
3.5	0.175	0.507	0.0
3525	0.175	0.501	0.0
3.55	0.175	0.5	0.0
3575	0.175	0.497	0.0
3.6	0.175	0.497	0.0
3625	0.175	0.503	0.0
3.65	0.175	0.506	0.0
3675	0.175	0.496	0.0
3.7	0.175	0.502	0.0
3725	0.175	0.505	0.0
3.75	0.175	0.494	0.0
3775	0.175	0.49	0.0
3.8	0.175	0.501	0.0
3825	0.175	0.501	0.0
3.85	0.175	0.497	0.0
3875	0.175	0.495	0.0
3.9	0.175	0.501	0.0
3925	0.175	0.509	0.0
3.95	0.175	0.507	0.0
3975	0.175	0.5	0.0
-0.075	0.2	0.503	0.0
-0.05	0.2	0.498	0.0
-0.025	0.2	0.501	0.0
0.0	0.2	0.51	0.0
0.025	0.2	0.514	0.0
0.05	0.2	0.505	0.0
0.075	0.2	0.505	0.0
0.1	0.2	0.514	0.0
0.125	0.2	0.524	1.0
0.15	0.2	0.55	1.0
0.175	0.2	0.569	1.0
0.2	0.2	0.577	1.0
0.225	0.2	0.565	1.0
0.25	0.2	0.552	1.0
0.275	0.2	0.554	1.0
0.3	0.2	0.549	1.0
0.325	0.2	0.537	1.0
0.35	0.2	0.53	1.0
0.375	0.2	0.533	1.0
0.4	0.2	0.532	1.0
0.425	0.2	0.535	1.0
0.45	0.2	0.519	1.0
0.475	0.2	0.512	0.0
0.5	0.2	0.509	0.0
0.525	0.2	0.523	1.0
0.55	0.2	0.516	1.0
0.575	0.2	0.514	0.0
0.6	0.2	0.529	1.0
0.625	0.2	0.52	1.0
0.65	0.2	0.51	0.0
0.675	0.2	0.51	0.0
0.7	0.2	0.504	0.0
0.725	0.2	0.503	0.0
0.75	0.2	0.5	0.0
0.775	0.2	0.508	0.0
0.8	0.2	0.512	0.0
0.825	0.2	0.514	0.0
0.85	0.2	0.515	0.0
0.875	0.2	0.508	0.0
0.9	0.2	0.509	0.0
0.925	0.2	0.502	0.0
0.95	0.2	0.504	0.0
0.975	0.2	0.509	0.0
1.0	0.2	0.499	0.0
1025	0.2	0.503	0.0
1.05	0.2	0.492	0.0
1075	0.2	0.494	0.0
1.1	0.2	0.488	0.0
1125	0.2	0.485	0.0
1.15	0.2	0.472	1.0
1175	0.2	0.465	1.0
1.2	0.2	0.47	1.0
1225	0.2	0.473	1.0
1.25	0.2	0.47	1.0
1275	0.2	0.481	1.0
1.3	0.2	0.474	1.0
1325	0.2	0.468	1.0
1.35	0.2	0.475	1.0
1375	0.2	0.477	1.0
1.4	0.2	0.471	1.0
1425	0.2	0.474	1.0
1.45	0.2	0.478	1.0
1475	0.2	0.479	1.0
1.5	0.2	0.482	1.0
1525	0.2	0.485	0.0
1.55	0.2	0.483	0.0
1575	0.2	0.492	0.0
1.6	0.2	0.481	0.0
1625	0.2	0.48	0.0
1.65	0.2	0.478	0.0
1675	0.2	0.494	0.0
1.7	0.2	0.492	0.0
1725	0.2	0.492	0.0
1.75	0.2	0.495	0.0
1775	0.2	0.496	0.0
1.8	0.2	0.5	0.0
1825	0.2	0.505	0.0
1.85	0.2	0.496	0.0
1875	0.2	0.488	0.0
1.9	0.2	0.486	0.0
1925	0.2	0.492	0.0
1.95	0.2	0.497	0.0
1975	0.2	0.499	0.0
2.0	0.2	0.505	0.0
2025	0.2	0.509	0.0
2.05	0.2	0.501	0.0
2075	0.2	0.513	0.0
2.1	0.2	0.508	0.0
2125	0.2	0.512	0.0
2.15	0.2	0.503	0.0
2175	0.2	0.511	0.0
2.2	0.2	0.504	0.0
2225	0.2	0.505	0.0
2.25	0.2	0.499	0.0
2275	0.2	0.503	0.0
2.3	0.2	0.509	0.0
2325	0.2	0.508	0.0
2.35	0.2	0.508	0.0
2375	0.2	0.509	0.0
2.4	0.2	0.496	0.0
2425	0.2	0.493	0.0
2.45	0.2	0.497	0.0
2475	0.2	0.497	0.0
2.5	0.2	0.5	0.0
2525	0.2	0.502	0.0
2.55	0.2	0.506	0.0
2575	0.2	0.5	0.0
2.6	0.2	0.508	0.0
2625	0.2	0.507	0.0
2.65	0.2	0.507	0.0
2675	0.2	0.505	0.0
2.7	0.2	0.51	0.0
2725	0.2	0.507	0.0
2.75	0.2	0.505	0.0
2775	0.2	0.495	0.0
2.8	0.2	0.501	0.0
2825	0.2	0.509	0.0
2.85	0.2	0.511	0.0
2875	0.2	0.508	0.0
2.9	0.2	0.508	0.0
2925	0.2	0.507	0.0
2.95	0.2	0.511	0.0
2975	0.2	0.51	0.0
3.0	0.2	0.508	0.0
3025	0.2	0.505	0.0
3.05	0.2	0.513	0.0
3075	0.2	0.504	0.0
3.1	0.2	0.506	0.0
3125	0.2	0.511	0.0
3.15	0.2	0.508	0.0
3175	0.2	0.504	0.0
3.2	0.2	0.509	0.0
3225	0.2	0.5	0.0
3.25	0.2	0.51	0.0
3275	0.2	0.507	0.0
3.3	0.2	0.502	0.0
3325	0.2	0.504	0.0
3.35	0.2	0.515	0.0
3375	0.2	0.507	0.0
3.4	0.2	0.499	0.0
3425	0.2	0.502	0.0
3.45	0.2	0.515	0.0
3475	0.2	0.513	0.0
3.5	0.2	0.508	0.0
3525	0.2	0.517	0.0
3.55	0.2	0.52	0.0
3575	0.2	0.513	0.0
3.6	0.2	0.5	0.0
3625	0.2	0.507	0.0
3.65	0.2	0.506	0.0
3675	0.2	0.504	0.0
3.7	0.2	0.509	0.0
3725	0.2	0.513	0.0
3.75	0.2	0.504	0.0
3775	0.2	0.501	0.0
3.8	0.2	0.506	0.0
3825	0.2	0.499	0.0
3.85	0.2	0.493	0.0
3875	0.2	0.496	0.0
3.9	0.2	0.502	0.0
3925	0.2	0.51	0.0
3.95	0.2	0.504	0.0
3975	0.2	0.505	0.0
-0.075	0.225	0.508	0.0
-0.05	0.225	0.507	0.0
-0.025	0.225	0.507	0.0
0.0	0.225	0.509	0.0
0.025	0.225	0.509	0.0
0.05	0.225	0.509	0.0
0.075	0.225	0.505	0.0
0.1	0.225	0.518	1.0
0.125	0.225	0.522	1.0
0.15	0.225	0.536	1.0
0.175	0.225	0.542	1.0
0.2	0.225	0.571	1.0
0.225	0.225	0.571	1.0
0.25	0.225	0.548	1.0
0.275	0.225	0.544	1.0
0.3	0.225	0.538	1.0
0.325	0.225	0.535	1.0
0.35	0.225	0.528	1.0
0.375	0.225	0.527	1.0
0.4	0.225	0.533	1.0
0.425	0.225	0.532	1.0
0.45	0.225	0.525	1.0
0.475	0.225	0.521	1.0
0.5	0.225	0.515	0.0
0.525	0.225	0.513	0.0
0.55	0.225	0.523	1.0
0.575	0.225	0.523	1.0
0.6	0.225	0.522	1.0
0.625	0.225	0.513	0.0
0.65	0.225	0.508	0.0
0.675	0.225	0.506	0.0
0.7	0.225	0.51	0.0
0.725	0.225	0.506	0.0
0.75	0.225	0.503	0.0
0.775	0.225	0.498	0.0
0.8	0.225	0.51	0.0
0.825	0.225	0.509	0.0
0.85	0.225	0.506	0.0
0.875	0.225	0.513	0.0
0.9	0.225	0.508	0.0
0.925	0.225	0.508	0.0
0.95	0.225	0.496	0.0
0.975	0.225	0.499	0.0
[truncated: 24,570 more rows]

## Sheet: Fig2b - top
x_testing_time	y_training_time	z_accuracy	contour_significance
-0.075	-0.075	0.507	0.0
-0.05	-0.075	0.51	0.0
-0.025	-0.075	0.504	0.0
0.0	-0.075	0.504	0.0
0.025	-0.075	0.514	0.0
0.05	-0.075	0.51	0.0
0.075	-0.075	0.506	0.0
0.1	-0.075	0.506	0.0
0.125	-0.075	0.506	0.0
0.15	-0.075	0.489	0.0
0.175	-0.075	0.504	0.0
0.2	-0.075	0.511	0.0
0.225	-0.075	0.52	0.0
0.25	-0.075	0.5	0.0
0.275	-0.075	0.497	0.0
0.3	-0.075	0.501	0.0
0.325	-0.075	0.503	0.0
0.35	-0.075	0.5	0.0
0.375	-0.075	0.498	0.0
0.4	-0.075	0.507	0.0
0.425	-0.075	0.509	0.0
0.45	-0.075	0.503	0.0
0.475	-0.075	0.51	0.0
0.5	-0.075	0.505	0.0
0.525	-0.075	0.5	0.0
0.55	-0.075	0.504	0.0
0.575	-0.075	0.506	0.0
0.6	-0.075	0.504	0.0
0.625	-0.075	0.497	0.0
0.65	-0.075	0.506	0.0
0.675	-0.075	0.511	0.0
0.7	-0.075	0.508	0.0
0.725	-0.075	0.515	0.0
0.75	-0.075	0.501	0.0
0.775	-0.075	0.5	0.0
0.8	-0.075	0.498	0.0
0.825	-0.075	0.501	0.0
0.85	-0.075	0.51	0.0
0.875	-0.075	0.508	0.0
0.9	-0.075	0.499	0.0
0.925	-0.075	0.498	0.0
0.95	-0.075	0.498	0.0
0.975	-0.075	0.503	0.0
1.0	-0.075	0.503	0.0
1025	-0.075	0.504	0.0
1.05	-0.075	0.503	0.0
1075	-0.075	0.503	0.0
1.1	-0.075	0.506	0.0
1125	-0.075	0.502	0.0
1.15	-0.075	0.494	0.0
1175	-0.075	0.503	0.0
1.2	-0.075	0.507	0.0
1225	-0.075	0.505	0.0
1.25	-0.075	0.502	0.0
1275	-0.075	0.503	0.0
1.3	-0.075	0.503	0.0
1325	-0.075	0.499	0.0
1.35	-0.075	0.498	0.0
1375	-0.075	0.498	0.0
1.4	-0.075	0.496	0.0
1425	-0.075	0.498	0.0
1.45	-0.075	0.511	0.0
1475	-0.075	0.514	0.0
1.5	-0.075	0.507	0.0
1525	-0.075	0.509	0.0
1.55	-0.075	0.508	0.0
1575	-0.075	0.516	0.0
1.6	-0.075	0.502	0.0
1625	-0.075	0.498	0.0
1.65	-0.075	0.498	0.0
1675	-0.075	0.491	0.0
1.7	-0.075	0.492	0.0
1725	-0.075	0.497	0.0
1.75	-0.075	0.503	0.0
1775	-0.075	0.495	0.0
1.8	-0.075	0.493	0.0
1825	-0.075	0.49	0.0
1.85	-0.075	0.506	0.0
1875	-0.075	0.508	0.0
1.9	-0.075	0.497	0.0
1925	-0.075	0.51	0.0
1.95	-0.075	0.509	0.0
1975	-0.075	0.508	0.0
2.0	-0.075	0.504	0.0
2025	-0.075	0.501	0.0
2.05	-0.075	0.503	0.0
2075	-0.075	0.503	0.0
2.1	-0.075	0.49	0.0
2125	-0.075	0.491	0.0
2.15	-0.075	0.498	0.0
2175	-0.075	0.501	0.0
2.2	-0.075	0.496	0.0
2225	-0.075	0.503	0.0
2.25	-0.075	0.506	0.0
2275	-0.075	0.501	0.0
2.3	-0.075	0.508	0.0
2325	-0.075	0.504	0.0
2.35	-0.075	0.51	0.0
2375	-0.075	0.508	0.0
2.4	-0.075	0.504	0.0
2425	-0.075	0.507	0.0
2.45	-0.075	0.512	0.0
2475	-0.075	0.497	0.0
2.5	-0.075	0.497	0.0
2525	-0.075	0.498	0.0
2.55	-0.075	0.5	0.0
2575	-0.075	0.501	0.0
2.6	-0.075	0.496	0.0
2625	-0.075	0.5	0.0
2.65	-0.075	0.496	0.0
2675	-0.075	0.509	0.0
2.7	-0.075	0.501	0.0
2725	-0.075	0.498	0.0
2.75	-0.075	0.495	0.0
2775	-0.075	0.507	0.0
2.8	-0.075	0.505	0.0
2825	-0.075	0.502	0.0
2.85	-0.075	0.5	0.0
2875	-0.075	0.492	0.0
2.9	-0.075	0.496	0.0
2925	-0.075	0.496	0.0
2.95	-0.075	0.496	0.0
2975	-0.075	0.496	0.0
3.0	-0.075	0.497	0.0
3025	-0.075	0.501	0.0
3.05	-0.075	0.495	0.0
3075	-0.075	0.492	0.0
3.1	-0.075	0.496	0.0
3125	-0.075	0.492	0.0
3.15	-0.075	0.498	0.0
3175	-0.075	0.492	0.0
3.2	-0.075	0.487	0.0
3225	-0.075	0.487	0.0
3.25	-0.075	0.492	0.0
3275	-0.075	0.502	0.0
3.3	-0.075	0.505	0.0
3325	-0.075	0.496	0.0
3.35	-0.075	0.493	0.0
3375	-0.075	0.486	0.0
3.4	-0.075	0.482	0.0
3425	-0.075	0.484	0.0
3.45	-0.075	0.48	0.0
3475	-0.075	0.485	0.0
3.5	-0.075	0.495	0.0
3525	-0.075	0.49	0.0
3.55	-0.075	0.492	0.0
3575	-0.075	0.49	0.0
3.6	-0.075	0.483	0.0
3625	-0.075	0.495	0.0
3.65	-0.075	0.502	0.0
3675	-0.075	0.504	0.0
3.7	-0.075	0.505	0.0
3725	-0.075	0.504	0.0
3.75	-0.075	0.499	0.0
3775	-0.075	0.498	0.0
3.8	-0.075	0.508	0.0
3825	-0.075	0.5	0.0
3.85	-0.075	0.492	0.0
3875	-0.075	0.496	0.0
3.9	-0.075	0.514	0.0
3925	-0.075	0.516	0.0
3.95	-0.075	0.518	0.0
3975	-0.075	0.514	0.0
-0.075	-0.05	0.501	0.0
-0.05	-0.05	0.506	0.0
-0.025	-0.05	0.499	0.0
0.0	-0.05	0.503	0.0
0.025	-0.05	0.509	0.0
0.05	-0.05	0.509	0.0
0.075	-0.05	0.518	0.0
0.1	-0.05	0.506	0.0
0.125	-0.05	0.497	0.0
0.15	-0.05	0.492	0.0
0.175	-0.05	0.492	0.0
0.2	-0.05	0.508	0.0
0.225	-0.05	0.51	0.0
0.25	-0.05	0.499	0.0
0.275	-0.05	0.495	0.0
0.3	-0.05	0.496	0.0
0.325	-0.05	0.49	0.0
0.35	-0.05	0.495	0.0
0.375	-0.05	0.505	0.0
0.4	-0.05	0.508	0.0
0.425	-0.05	0.51	0.0
0.45	-0.05	0.498	0.0
0.475	-0.05	0.506	0.0
0.5	-0.05	0.499	0.0
0.525	-0.05	0.497	0.0
0.55	-0.05	0.504	0.0
0.575	-0.05	0.51	0.0
0.6	-0.05	0.512	0.0
0.625	-0.05	0.508	0.0
0.65	-0.05	0.508	0.0
0.675	-0.05	0.507	0.0
0.7	-0.05	0.502	0.0
0.725	-0.05	0.504	0.0
0.75	-0.05	0.507	0.0
0.775	-0.05	0.508	0.0
0.8	-0.05	0.502	0.0
0.825	-0.05	0.504	0.0
0.85	-0.05	0.496	0.0
0.875	-0.05	0.486	0.0
0.9	-0.05	0.49	0.0
0.925	-0.05	0.498	0.0
0.95	-0.05	0.509	0.0
0.975	-0.05	0.508	0.0
1.0	-0.05	0.494	0.0
1025	-0.05	0.499	0.0
1.05	-0.05	0.514	0.0
1075	-0.05	0.51	0.0
1.1	-0.05	0.485	0.0
1125	-0.05	0.485	0.0
1.15	-0.05	0.495	0.0
1175	-0.05	0.501	0.0
1.2	-0.05	0.496	0.0
1225	-0.05	0.491	0.0
1.25	-0.05	0.496	0.0
1275	-0.05	0.488	0.0
1.3	-0.05	0.501	0.0
1325	-0.05	0.502	0.0
1.35	-0.05	0.495	0.0
1375	-0.05	0.493	0.0
1.4	-0.05	0.488	0.0
1425	-0.05	0.481	0.0
1.45	-0.05	0.5	0.0
1475	-0.05	0.502	0.0
1.5	-0.05	0.5	0.0
1525	-0.05	0.502	0.0
1.55	-0.05	0.505	0.0
1575	-0.05	0.507	0.0
1.6	-0.05	0.502	0.0
1625	-0.05	0.502	0.0
1.65	-0.05	0.485	0.0
1675	-0.05	0.483	0.0
1.7	-0.05	0.477	0.0
1725	-0.05	0.49	0.0
1.75	-0.05	0.492	0.0
1775	-0.05	0.491	0.0
1.8	-0.05	0.484	0.0
1825	-0.05	0.481	0.0
1.85	-0.05	0.496	0.0
1875	-0.05	0.484	0.0
1.9	-0.05	0.495	0.0
1925	-0.05	0.497	0.0
1.95	-0.05	0.496	0.0
1975	-0.05	0.494	0.0
2.0	-0.05	0.49	0.0
2025	-0.05	0.496	0.0
2.05	-0.05	0.499	0.0
2075	-0.05	0.498	0.0
2.1	-0.05	0.49	0.0
2125	-0.05	0.5	0.0
2.15	-0.05	0.508	0.0
2175	-0.05	0.508	0.0
2.2	-0.05	0.497	0.0
2225	-0.05	0.493	0.0
2.25	-0.05	0.51	0.0
2275	-0.05	0.491	0.0
2.3	-0.05	0.496	0.0
2325	-0.05	0.499	0.0
2.35	-0.05	0.499	0.0
2375	-0.05	0.495	0.0
2.4	-0.05	0.501	0.0
2425	-0.05	0.498	0.0
2.45	-0.05	0.504	0.0
2475	-0.05	0.504	0.0
2.5	-0.05	0.501	0.0
2525	-0.05	0.495	0.0
2.55	-0.05	0.498	0.0
2575	-0.05	0.504	0.0
2.6	-0.05	0.498	0.0
2625	-0.05	0.498	0.0
2.65	-0.05	0.494	0.0
2675	-0.05	0.492	0.0
2.7	-0.05	0.49	0.0
2725	-0.05	0.487	0.0
2.75	-0.05	0.492	0.0
2775	-0.05	0.495	0.0
2.8	-0.05	0.486	0.0
2825	-0.05	0.496	0.0
2.85	-0.05	0.499	0.0
2875	-0.05	0.496	0.0
2.9	-0.05	0.486	0.0
2925	-0.05	0.494	0.0
2.95	-0.05	0.501	0.0
2975	-0.05	0.487	0.0
3.0	-0.05	0.501	0.0
3025	-0.05	0.502	0.0
3.05	-0.05	0.499	0.0
3075	-0.05	0.495	0.0
3.1	-0.05	0.497	0.0
3125	-0.05	0.496	0.0
3.15	-0.05	0.495	0.0
3175	-0.05	0.485	0.0
3.2	-0.05	0.492	0.0
3225	-0.05	0.493	0.0
3.25	-0.05	0.496	0.0
3275	-0.05	0.501	0.0
3.3	-0.05	0.503	0.0
3325	-0.05	0.491	0.0
3.35	-0.05	0.482	0.0
3375	-0.05	0.49	0.0
3.4	-0.05	0.5	0.0
3425	-0.05	0.495	0.0
3.45	-0.05	0.487	0.0
3475	-0.05	0.494	0.0
3.5	-0.05	0.498	0.0
3525	-0.05	0.493	0.0
3.55	-0.05	0.491	0.0
3575	-0.05	0.499	0.0
3.6	-0.05	0.501	0.0
3625	-0.05	0.505	0.0
3.65	-0.05	0.506	0.0
3675	-0.05	0.508	0.0
3.7	-0.05	0.509	0.0
3725	-0.05	0.5	0.0
3.75	-0.05	0.508	0.0
3775	-0.05	0.506	0.0
3.8	-0.05	0.504	0.0
3825	-0.05	0.512	0.0
3.85	-0.05	0.504	0.0
3875	-0.05	0.497	0.0
3.9	-0.05	0.504	0.0
3925	-0.05	0.505	0.0
3.95	-0.05	0.511	0.0
3975	-0.05	0.507	0.0
-0.075	-0.025	0.512	0.0
-0.05	-0.025	0.505	0.0
-0.025	-0.025	0.497	0.0
0.0	-0.025	0.501	0.0
0.025	-0.025	0.502	0.0
0.05	-0.025	0.501	0.0
0.075	-0.025	0.506	0.0
0.1	-0.025	0.499	0.0
0.125	-0.025	0.494	0.0
0.15	-0.025	0.488	0.0
0.175	-0.025	0.481	0.0
0.2	-0.025	0.503	0.0
0.225	-0.025	0.509	0.0
0.25	-0.025	0.508	0.0
0.275	-0.025	0.501	0.0
0.3	-0.025	0.504	0.0
0.325	-0.025	0.507	0.0
0.35	-0.025	0.497	0.0
0.375	-0.025	0.503	0.0
0.4	-0.025	0.501	0.0
0.425	-0.025	0.511	0.0
0.45	-0.025	0.505	0.0
0.475	-0.025	0.503	0.0
0.5	-0.025	0.503	0.0
0.525	-0.025	0.504	0.0
0.55	-0.025	0.506	0.0
0.575	-0.025	0.508	0.0
0.6	-0.025	0.511	0.0
0.625	-0.025	0.507	0.0
0.65	-0.025	0.516	0.0
0.675	-0.025	0.509	0.0
0.7	-0.025	0.502	0.0
0.725	-0.025	0.504	0.0
0.75	-0.025	0.505	0.0
0.775	-0.025	0.505	0.0
0.8	-0.025	0.498	0.0
0.825	-0.025	0.502	0.0
0.85	-0.025	0.503	0.0
0.875	-0.025	0.495	0.0
0.9	-0.025	0.495	0.0
0.925	-0.025	0.5	0.0
0.95	-0.025	0.502	0.0
0.975	-0.025	0.511	0.0
1.0	-0.025	0.5	0.0
1025	-0.025	0.505	0.0
1.05	-0.025	0.507	0.0
1075	-0.025	0.496	0.0
1.1	-0.025	0.499	0.0
1125	-0.025	0.494	0.0
1.15	-0.025	0.494	0.0
1175	-0.025	0.486	0.0
1.2	-0.025	0.497	0.0
1225	-0.025	0.503	0.0
1.25	-0.025	0.492	0.0
1275	-0.025	0.481	0.0
1.3	-0.025	0.488	0.0
1325	-0.025	0.493	0.0
1.35	-0.025	0.487	0.0
1375	-0.025	0.49	0.0
1.4	-0.025	0.489	0.0
1425	-0.025	0.494	0.0
1.45	-0.025	0.495	0.0
1475	-0.025	0.504	0.0
1.5	-0.025	0.503	0.0
1525	-0.025	0.496	0.0
1.55	-0.025	0.498	0.0
1575	-0.025	0.492	0.0
1.6	-0.025	0.492	0.0
1625	-0.025	0.487	0.0
1.65	-0.025	0.487	0.0
1675	-0.025	0.488	0.0
1.7	-0.025	0.489	0.0
1725	-0.025	0.487	0.0
1.75	-0.025	0.491	0.0
1775	-0.025	0.501	0.0
1.8	-0.025	0.494	0.0
1825	-0.025	0.491	0.0
1.85	-0.025	0.495	0.0
1875	-0.025	0.501	0.0
1.9	-0.025	0.497	0.0
1925	-0.025	0.502	0.0
1.95	-0.025	0.49	0.0
1975	-0.025	0.492	0.0
2.0	-0.025	0.495	0.0
2025	-0.025	0.507	0.0
2.05	-0.025	0.499	0.0
2075	-0.025	0.501	0.0
2.1	-0.025	0.496	0.0
2125	-0.025	0.502	0.0
2.15	-0.025	0.506	0.0
2175	-0.025	0.509	0.0
2.2	-0.025	0.492	0.0
2225	-0.025	0.491	0.0
2.25	-0.025	0.493	0.0
2275	-0.025	0.492	0.0
2.3	-0.025	0.495	0.0
2325	-0.025	0.497	0.0
2.35	-0.025	0.503	0.0
2375	-0.025	0.498	0.0
2.4	-0.025	0.499	0.0
2425	-0.025	0.499	0.0
2.45	-0.025	0.502	0.0
2475	-0.025	0.5	0.0
2.5	-0.025	0.506	0.0
2525	-0.025	0.498	0.0
2.55	-0.025	0.493	0.0
2575	-0.025	0.507	0.0
2.6	-0.025	0.505	0.0
2625	-0.025	0.508	0.0
2.65	-0.025	0.502	0.0
2675	-0.025	0.493	0.0
2.7	-0.025	0.493	0.0
2725	-0.025	0.5	0.0
2.75	-0.025	0.496	0.0
2775	-0.025	0.499	0.0
2.8	-0.025	0.497	0.0
2825	-0.025	0.493	0.0
2.85	-0.025	0.496	0.0
2875	-0.025	0.498	0.0
2.9	-0.025	0.504	0.0
2925	-0.025	0.503	0.0
2.95	-0.025	0.508	0.0
2975	-0.025	0.505	0.0
3.0	-0.025	0.508	0.0
3025	-0.025	0.508	0.0
3.05	-0.025	0.5	0.0
3075	-0.025	0.502	0.0
3.1	-0.025	0.499	0.0
3125	-0.025	0.502	0.0
3.15	-0.025	0.494	0.0
3175	-0.025	0.488	0.0
3.2	-0.025	0.5	0.0
3225	-0.025	0.494	0.0
3.25	-0.025	0.492	0.0
3275	-0.025	0.498	0.0
3.3	-0.025	0.506	0.0
3325	-0.025	0.502	0.0
3.35	-0.025	0.493	0.0
3375	-0.025	0.496	0.0
3.4	-0.025	0.511	0.0
3425	-0.025	0.507	0.0
3.45	-0.025	0.495	0.0
3475	-0.025	0.516	0.0
3.5	-0.025	0.506	0.0
3525	-0.025	0.498	0.0
3.55	-0.025	0.5	0.0
3575	-0.025	0.504	0.0
3.6	-0.025	0.509	0.0
3625	-0.025	0.501	0.0
3.65	-0.025	0.502	0.0
3675	-0.025	0.495	0.0
3.7	-0.025	0.492	0.0
3725	-0.025	0.493	0.0
3.75	-0.025	0.502	0.0
3775	-0.025	0.499	0.0
3.8	-0.025	0.501	0.0
3825	-0.025	0.501	0.0
3.85	-0.025	0.501	0.0
3875	-0.025	0.496	0.0
3.9	-0.025	0.496	0.0
3925	-0.025	0.504	0.0
3.95	-0.025	0.507	0.0
3975	-0.025	0.511	0.0
-0.075	0.0	0.491	0.0
-0.05	0.0	0.497	0.0
-0.025	0.0	0.498	0.0
0.0	0.0	0.495	0.0
0.025	0.0	0.507	0.0
0.05	0.0	0.502	0.0
0.075	0.0	0.493	0.0
0.1	0.0	0.493	0.0
0.125	0.0	0.481	0.0
0.15	0.0	0.495	0.0
0.175	0.0	0.497	0.0
0.2	0.0	0.497	0.0
0.225	0.0	0.502	0.0
0.25	0.0	0.506	0.0
0.275	0.0	0.506	0.0
0.3	0.0	0.505	0.0
0.325	0.0	0.494	0.0
0.35	0.0	0.494	0.0
0.375	0.0	0.5	0.0
0.4	0.0	0.504	0.0
0.425	0.0	0.502	0.0
0.45	0.0	0.504	0.0
0.475	0.0	0.503	0.0
0.5	0.0	0.507	0.0
0.525	0.0	0.506	0.0
0.55	0.0	0.505	0.0
0.575	0.0	0.505	0.0
0.6	0.0	0.514	0.0
0.625	0.0	0.508	0.0
0.65	0.0	0.506	0.0
0.675	0.0	0.514	0.0
0.7	0.0	0.51	0.0
0.725	0.0	0.507	0.0
0.75	0.0	0.505	0.0
0.775	0.0	0.506	0.0
0.8	0.0	0.512	0.0
0.825	0.0	0.516	0.0
0.85	0.0	0.517	0.0
0.875	0.0	0.512	0.0
0.9	0.0	0.511	0.0
0.925	0.0	0.505	0.0
0.95	0.0	0.512	0.0
0.975	0.0	0.511	0.0
1.0	0.0	0.507	0.0
1025	0.0	0.506	0.0
1.05	0.0	0.498	0.0
1075	0.0	0.511	0.0
1.1	0.0	0.508	0.0
1125	0.0	0.493	0.0
1.15	0.0	0.495	0.0
1175	0.0	0.495	0.0
1.2	0.0	0.504	0.0
1225	0.0	0.502	0.0
1.25	0.0	0.5	0.0
1275	0.0	0.5	0.0
1.3	0.0	0.497	0.0
1325	0.0	0.494	0.0
1.35	0.0	0.492	0.0
1375	0.0	0.499	0.0
1.4	0.0	0.495	0.0
1425	0.0	0.496	0.0
1.45	0.0	0.496	0.0
1475	0.0	0.501	0.0
1.5	0.0	0.506	0.0
1525	0.0	0.506	0.0
1.55	0.0	0.507	0.0
1575	0.0	0.512	0.0
1.6	0.0	0.503	0.0
1625	0.0	0.487	0.0
1.65	0.0	0.48	0.0
1675	0.0	0.489	0.0
1.7	0.0	0.493	0.0
1725	0.0	0.495	0.0
1.75	0.0	0.506	0.0
1775	0.0	0.497	0.0
1.8	0.0	0.499	0.0
1825	0.0	0.496	0.0
1.85	0.0	0.5	0.0
1875	0.0	0.498	0.0
1.9	0.0	0.5	0.0
1925	0.0	0.498	0.0
1.95	0.0	0.501	0.0
1975	0.0	0.497	0.0
2.0	0.0	0.492	0.0
2025	0.0	0.507	0.0
2.05	0.0	0.509	0.0
2075	0.0	0.508	0.0
2.1	0.0	0.511	0.0
2125	0.0	0.505	0.0
2.15	0.0	0.509	0.0
2175	0.0	0.508	0.0
2.2	0.0	0.505	0.0
2225	0.0	0.506	0.0
2.25	0.0	0.501	0.0
2275	0.0	0.499	0.0
2.3	0.0	0.504	0.0
2325	0.0	0.517	0.0
2.35	0.0	0.508	0.0
2375	0.0	0.496	0.0
2.4	0.0	0.501	0.0
2425	0.0	0.502	0.0
2.45	0.0	0.503	0.0
2475	0.0	0.502	0.0
2.5	0.0	0.492	0.0
2525	0.0	0.494	0.0
2.55	0.0	0.509	0.0
2575	0.0	0.515	0.0
2.6	0.0	0.504	0.0
2625	0.0	0.502	0.0
2.65	0.0	0.5	0.0
2675	0.0	0.502	0.0
2.7	0.0	0.5	0.0
2725	0.0	0.502	0.0
2.75	0.0	0.501	0.0
2775	0.0	0.507	0.0
2.8	0.0	0.503	0.0
2825	0.0	0.509	0.0
2.85	0.0	0.515	0.0
2875	0.0	0.514	0.0
2.9	0.0	0.518	0.0
2925	0.0	0.509	0.0
2.95	0.0	0.504	0.0
2975	0.0	0.503	0.0
3.0	0.0	0.497	0.0
3025	0.0	0.495	0.0
3.05	0.0	0.503	0.0
3075	0.0	0.507	0.0
3.1	0.0	0.501	0.0
3125	0.0	0.5	0.0
3.15	0.0	0.503	0.0
3175	0.0	0.496	0.0
3.2	0.0	0.496	0.0
3225	0.0	0.493	0.0
3.25	0.0	0.501	0.0
3275	0.0	0.497	0.0
3.3	0.0	0.502	0.0
3325	0.0	0.495	0.0
3.35	0.0	0.496	0.0
3375	0.0	0.503	0.0
3.4	0.0	0.497	0.0
3425	0.0	0.486	0.0
3.45	0.0	0.497	0.0
3475	0.0	0.496	0.0
3.5	0.0	0.495	0.0
3525	0.0	0.502	0.0
3.55	0.0	0.498	0.0
3575	0.0	0.502	0.0
3.6	0.0	0.493	0.0
3625	0.0	0.492	0.0
3.65	0.0	0.505	0.0
3675	0.0	0.5	0.0
3.7	0.0	0.501	0.0
3725	0.0	0.507	0.0
3.75	0.0	0.497	0.0
3775	0.0	0.502	0.0
3.8	0.0	0.504	0.0
3825	0.0	0.507	0.0
3.85	0.0	0.496	0.0
3875	0.0	0.49	0.0
3.9	0.0	0.495	0.0
3925	0.0	0.494	0.0
3.95	0.0	0.501	0.0
3975	0.0	0.504	0.0
-0.075	0.025	0.492	0.0
-0.05	0.025	0.498	0.0
-0.025	0.025	0.493	0.0
0.0	0.025	0.501	0.0
0.025	0.025	0.506	0.0
0.05	0.025	0.505	0.0
0.075	0.025	0.502	0.0
0.1	0.025	0.495	0.0
0.125	0.025	0.496	0.0
0.15	0.025	0.499	0.0
0.175	0.025	0.493	0.0
0.2	0.025	0.515	0.0
0.225	0.025	0.512	0.0
0.25	0.025	0.501	0.0
0.275	0.025	0.5	0.0
0.3	0.025	0.504	0.0
0.325	0.025	0.512	0.0
0.35	0.025	0.511	0.0
0.375	0.025	0.502	0.0
0.4	0.025	0.5	0.0
0.425	0.025	0.504	0.0
0.45	0.025	0.508	0.0
0.475	0.025	0.503	0.0
0.5	0.025	0.501	0.0
0.525	0.025	0.515	0.0
0.55	0.025	0.503	0.0
0.575	0.025	0.501	0.0
0.6	0.025	0.504	0.0
0.625	0.025	0.504	0.0
0.65	0.025	0.508	0.0
0.675	0.025	0.512	0.0
0.7	0.025	0.518	0.0
0.725	0.025	0.511	0.0
0.75	0.025	0.51	0.0
0.775	0.025	0.51	0.0
0.8	0.025	0.521	0.0
0.825	0.025	0.516	0.0
0.85	0.025	0.513	0.0
0.875	0.025	0.51	0.0
0.9	0.025	0.506	0.0
0.925	0.025	0.514	0.0
0.95	0.025	0.511	0.0
0.975	0.025	0.512	0.0
1.0	0.025	0.495	0.0
1025	0.025	0.504	0.0
1.05	0.025	0.5	0.0
1075	0.025	0.508	0.0
1.1	0.025	0.502	0.0
1125	0.025	0.49	0.0
1.15	0.025	0.488	0.0
1175	0.025	0.493	0.0
1.2	0.025	0.495	0.0
1225	0.025	0.493	0.0
1.25	0.025	0.496	0.0
1275	0.025	0.495	0.0
1.3	0.025	0.493	0.0
1325	0.025	0.487	0.0
1.35	0.025	0.485	0.0
1375	0.025	0.481	0.0
1.4	0.025	0.481	0.0
1425	0.025	0.488	0.0
1.45	0.025	0.487	0.0
1475	0.025	0.494	0.0
1.5	0.025	0.496	0.0
1525	0.025	0.51	0.0
1.55	0.025	0.495	0.0
1575	0.025	0.512	0.0
1.6	0.025	0.508	0.0
1625	0.025	0.503	0.0
1.65	0.025	0.494	0.0
1675	0.025	0.487	0.0
1.7	0.025	0.492	0.0
1725	0.025	0.5	0.0
1.75	0.025	0.505	0.0
1775	0.025	0.499	0.0
1.8	0.025	0.493	0.0
1825	0.025	0.495	0.0
1.85	0.025	0.492	0.0
1875	0.025	0.489	0.0
1.9	0.025	0.494	0.0
1925	0.025	0.491	0.0
1.95	0.025	0.494	0.0
1975	0.025	0.494	0.0
2.0	0.025	0.499	0.0
2025	0.025	0.507	0.0
2.05	0.025	0.505	0.0
2075	0.025	0.503	0.0
2.1	0.025	0.506	0.0
2125	0.025	0.5	0.0
2.15	0.025	0.498	0.0
2175	0.025	0.495	0.0
2.2	0.025	0.488	0.0
2225	0.025	0.492	0.0
2.25	0.025	0.493	0.0
2275	0.025	0.497	0.0
2.3	0.025	0.494	0.0
2325	0.025	0.499	0.0
2.35	0.025	0.496	0.0
2375	0.025	0.494	0.0
2.4	0.025	0.498	0.0
2425	0.025	0.503	0.0
2.45	0.025	0.506	0.0
2475	0.025	0.503	0.0
2.5	0.025	0.505	0.0
2525	0.025	0.51	0.0
2.55	0.025	0.509	0.0
2575	0.025	0.506	0.0
2.6	0.025	0.5	0.0
2625	0.025	0.502	0.0
2.65	0.025	0.511	0.0
2675	0.025	0.506	0.0
2.7	0.025	0.504	0.0
2725	0.025	0.504	0.0
2.75	0.025	0.509	0.0
2775	0.025	0.518	0.0
2.8	0.025	0.506	0.0
2825	0.025	0.515	0.0
2.85	0.025	0.523	0.0
2875	0.025	0.517	0.0
2.9	0.025	0.52	0.0
2925	0.025	0.508	0.0
2.95	0.025	0.498	0.0
2975	0.025	0.497	0.0
3.0	0.025	0.502	0.0
3025	0.025	0.509	0.0
3.05	0.025	0.503	0.0
3075	0.025	0.502	0.0
3.1	0.025	0.497	0.0
3125	0.025	0.497	0.0
3.15	0.025	0.495	0.0
3175	0.025	0.496	0.0
3.2	0.025	0.496	0.0
3225	0.025	0.506	0.0
3.25	0.025	0.501	0.0
3275	0.025	0.509	0.0
3.3	0.025	0.507	0.0
3325	0.025	0.5	0.0
3.35	0.025	0.502	0.0
3375	0.025	0.495	0.0
3.4	0.025	0.5	0.0
3425	0.025	0.506	0.0
3.45	0.025	0.504	0.0
3475	0.025	0.507	0.0
3.5	0.025	0.503	0.0
3525	0.025	0.501	0.0
3.55	0.025	0.499	0.0
3575	0.025	0.498	0.0
3.6	0.025	0.494	0.0
3625	0.025	0.49	0.0
3.65	0.025	0.501	0.0
3675	0.025	0.505	0.0
3.7	0.025	0.502	0.0
3725	0.025	0.493	0.0
3.75	0.025	0.493	0.0
3775	0.025	0.499	0.0
3.8	0.025	0.503	0.0
3825	0.025	0.503	0.0
3.85	0.025	0.487	0.0
3875	0.025	0.481	0.0
3.9	0.025	0.492	0.0
3925	0.025	0.493	0.0
3.95	0.025	0.498	0.0
3975	0.025	0.496	0.0
-0.075	0.05	0.488	0.0
-0.05	0.05	0.49	0.0
-0.025	0.05	0.491	0.0
0.0	0.05	0.494	0.0
0.025	0.05	0.486	0.0
0.05	0.05	0.493	0.0
0.075	0.05	0.508	0.0
0.1	0.05	0.501	0.0
0.125	0.05	0.496	0.0
0.15	0.05	0.494	0.0
0.175	0.05	0.498	0.0
0.2	0.05	0.5	0.0
0.225	0.05	0.492	0.0
0.25	0.05	0.492	0.0
0.275	0.05	0.494	0.0
0.3	0.05	0.509	0.0
0.325	0.05	0.512	0.0
0.35	0.05	0.497	0.0
0.375	0.05	0.503	0.0
0.4	0.05	0.494	0.0
0.425	0.05	0.501	0.0
0.45	0.05	0.495	0.0
0.475	0.05	0.495	0.0
0.5	0.05	0.504	0.0
0.525	0.05	0.505	0.0
0.55	0.05	0.501	0.0
0.575	0.05	0.499	0.0
0.6	0.05	0.502	0.0
0.625	0.05	0.509	0.0
0.65	0.05	0.517	0.0
0.675	0.05	0.515	0.0
0.7	0.05	0.523	0.0
0.725	0.05	0.527	0.0
0.75	0.05	0.513	0.0
0.775	0.05	0.51	0.0
0.8	0.05	0.524	0.0
0.825	0.05	0.52	0.0
0.85	0.05	0.522	0.0
0.875	0.05	0.521	0.0
0.9	0.05	0.506	0.0
0.925	0.05	0.508	0.0
0.95	0.05	0.511	0.0
0.975	0.05	0.503	0.0
1.0	0.05	0.503	0.0
1025	0.05	0.504	0.0
1.05	0.05	0.506	0.0
1075	0.05	0.514	0.0
1.1	0.05	0.512	0.0
1125	0.05	0.512	0.0
1.15	0.05	0.508	0.0
1175	0.05	0.499	0.0
1.2	0.05	0.494	0.0
1225	0.05	0.498	0.0
1.25	0.05	0.502	0.0
1275	0.05	0.5	0.0
1.3	0.05	0.509	0.0
1325	0.05	0.508	0.0
1.35	0.05	0.511	0.0
1375	0.05	0.5	0.0
1.4	0.05	0.488	0.0
1425	0.05	0.498	0.0
1.45	0.05	0.514	0.0
1475	0.05	0.51	0.0
1.5	0.05	0.509	0.0
1525	0.05	0.499	0.0
1.55	0.05	0.504	0.0
1575	0.05	0.511	0.0
1.6	0.05	0.507	0.0
1625	0.05	0.503	0.0
1.65	0.05	0.504	0.0
1675	0.05	0.499	0.0
1.7	0.05	0.494	0.0
1725	0.05	0.492	0.0
1.75	0.05	0.497	0.0
1775	0.05	0.494	0.0
1.8	0.05	0.505	0.0
1825	0.05	0.496	0.0
1.85	0.05	0.502	0.0
1875	0.05	0.502	0.0
1.9	0.05	0.493	0.0
1925	0.05	0.49	0.0
1.95	0.05	0.494	0.0
1975	0.05	0.5	0.0
2.0	0.05	0.503	0.0
2025	0.05	0.501	0.0
2.05	0.05	0.498	0.0
2075	0.05	0.511	0.0
2.1	0.05	0.5	0.0
2125	0.05	0.491	0.0
2.15	0.05	0.506	0.0
2175	0.05	0.499	0.0
2.2	0.05	0.489	0.0
2225	0.05	0.485	0.0
2.25	0.05	0.484	0.0
2275	0.05	0.494	0.0
2.3	0.05	0.495	0.0
2325	0.05	0.498	0.0
2.35	0.05	0.5	0.0
2375	0.05	0.502	0.0
2.4	0.05	0.494	0.0
2425	0.05	0.493	0.0
2.45	0.05	0.508	0.0
2475	0.05	0.502	0.0
2.5	0.05	0.509	0.0
2525	0.05	0.5	0.0
2.55	0.05	0.5	0.0
2575	0.05	0.502	0.0
2.6	0.05	0.492	0.0
2625	0.05	0.493	0.0
2.65	0.05	0.496	0.0
2675	0.05	0.495	0.0
2.7	0.05	0.494	0.0
2725	0.05	0.494	0.0
2.75	0.05	0.494	0.0
2775	0.05	0.496	0.0
2.8	0.05	0.506	0.0
2825	0.05	0.499	0.0
2.85	0.05	0.504	0.0
2875	0.05	0.496	0.0
2.9	0.05	0.501	0.0
2925	0.05	0.503	0.0
2.95	0.05	0.499	0.0
2975	0.05	0.491	0.0
3.0	0.05	0.505	0.0
3025	0.05	0.508	0.0
3.05	0.05	0.509	0.0
3075	0.05	0.514	0.0
3.1	0.05	0.509	0.0
3125	0.05	0.509	0.0
3.15	0.05	0.506	0.0
3175	0.05	0.502	0.0
3.2	0.05	0.508	0.0
3225	0.05	0.505	0.0
3.25	0.05	0.504	0.0
3275	0.05	0.508	0.0
3.3	0.05	0.513	0.0
3325	0.05	0.513	0.0
3.35	0.05	0.513	0.0
3375	0.05	0.519	0.0
3.4	0.05	0.518	0.0
3425	0.05	0.502	0.0
3.45	0.05	0.506	0.0
3475	0.05	0.512	0.0
3.5	0.05	0.505	0.0
3525	0.05	0.503	0.0
3.55	0.05	0.502	0.0
3575	0.05	0.508	0.0
3.6	0.05	0.496	0.0
3625	0.05	0.496	0.0
3.65	0.05	0.501	0.0
3675	0.05	0.5	0.0
3.7	0.05	0.49	0.0
3725	0.05	0.492	0.0
3.75	0.05	0.493	0.0
3775	0.05	0.495	0.0
3.8	0.05	0.486	0.0
3825	0.05	0.487	0.0
3.85	0.05	0.497	0.0
3875	0.05	0.49	0.0
3.9	0.05	0.504	0.0
3925	0.05	0.496	0.0
3.95	0.05	0.505	0.0
3975	0.05	0.504	0.0
-0.075	0.075	0.487	0.0
-0.05	0.075	0.491	0.0
-0.025	0.075	0.494	0.0
0.0	0.075	0.49	0.0
0.025	0.075	0.493	0.0
0.05	0.075	0.496	0.0
0.075	0.075	0.509	0.0
0.1	0.075	0.51	0.0
0.125	0.075	0.508	0.0
0.15	0.075	0.499	0.0
0.175	0.075	0.502	0.0
0.2	0.075	0.511	0.0
0.225	0.075	0.509	0.0
0.25	0.075	0.504	0.0
0.275	0.075	0.503	0.0
0.3	0.075	0.505	0.0
0.325	0.075	0.51	0.0
0.35	0.075	0.512	0.0
0.375	0.075	0.509	0.0
0.4	0.075	0.503	0.0
0.425	0.075	0.491	0.0
0.45	0.075	0.493	0.0
0.475	0.075	0.499	0.0
0.5	0.075	0.496	0.0
0.525	0.075	0.504	0.0
0.55	0.075	0.496	0.0
0.575	0.075	0.491	0.0
0.6	0.075	0.5	0.0
0.625	0.075	0.497	0.0
0.65	0.075	0.512	0.0
0.675	0.075	0.512	0.0
0.7	0.075	0.504	0.0
0.725	0.075	0.499	0.0
0.75	0.075	0.502	0.0
0.775	0.075	0.512	0.0
0.8	0.075	0.517	0.0
0.825	0.075	0.521	0.0
0.85	0.075	0.511	0.0
0.875	0.075	0.513	0.0
0.9	0.075	0.509	0.0
0.925	0.075	0.505	0.0
0.95	0.075	0.499	0.0
0.975	0.075	0.496	0.0
1.0	0.075	0.489	0.0
1025	0.075	0.498	0.0
1.05	0.075	0.502	0.0
1075	0.075	0.502	0.0
1.1	0.075	0.495	0.0
1125	0.075	0.492	0.0
1.15	0.075	0.485	0.0
1175	0.075	0.487	0.0
1.2	0.075	0.489	0.0
1225	0.075	0.484	0.0
1.25	0.075	0.485	0.0
1275	0.075	0.489	0.0
1.3	0.075	0.488	0.0
1325	0.075	0.497	0.0
1.35	0.075	0.497	0.0
1375	0.075	0.493	0.0
1.4	0.075	0.488	0.0
1425	0.075	0.494	0.0
1.45	0.075	0.492	0.0
1475	0.075	0.496	0.0
1.5	0.075	0.497	0.0
1525	0.075	0.501	0.0
1.55	0.075	0.506	0.0
1575	0.075	0.5	0.0
1.6	0.075	0.503	0.0
1625	0.075	0.502	0.0
1.65	0.075	0.498	0.0
1675	0.075	0.493	0.0
1.7	0.075	0.502	0.0
1725	0.075	0.5	0.0
1.75	0.075	0.499	0.0
1775	0.075	0.504	0.0
1.8	0.075	0.503	0.0
1825	0.075	0.5	0.0
1.85	0.075	0.501	0.0
1875	0.075	0.501	0.0
1.9	0.075	0.493	0.0
1925	0.075	0.5	0.0
1.95	0.075	0.502	0.0
1975	0.075	0.503	0.0
2.0	0.075	0.496	0.0
2025	0.075	0.496	0.0
2.05	0.075	0.506	0.0
2075	0.075	0.508	0.0
2.1	0.075	0.502	0.0
2125	0.075	0.503	0.0
2.15	0.075	0.507	0.0
2175	0.075	0.509	0.0
2.2	0.075	0.509	0.0
2225	0.075	0.503	0.0
2.25	0.075	0.502	0.0
2275	0.075	0.499	0.0
2.3	0.075	0.506	0.0
2325	0.075	0.504	0.0
2.35	0.075	0.513	0.0
2375	0.075	0.5	0.0
2.4	0.075	0.503	0.0
2425	0.075	0.512	0.0
2.45	0.075	0.51	0.0
2475	0.075	0.509	0.0
2.5	0.075	0.514	0.0
2525	0.075	0.504	0.0
2.55	0.075	0.511	0.0
2575	0.075	0.5	0.0
2.6	0.075	0.494	0.0
2625	0.075	0.488	0.0
2.65	0.075	0.494	0.0
2675	0.075	0.499	0.0
2.7	0.075	0.499	0.0
2725	0.075	0.497	0.0
2.75	0.075	0.495	0.0
2775	0.075	0.505	0.0
2.8	0.075	0.499	0.0
2825	0.075	0.507	0.0
2.85	0.075	0.496	0.0
2875	0.075	0.495	0.0
2.9	0.075	0.506	0.0
2925	0.075	0.503	0.0
2.95	0.075	0.496	0.0
2975	0.075	0.498	0.0
3.0	0.075	0.506	0.0
3025	0.075	0.513	0.0
3.05	0.075	0.503	0.0
3075	0.075	0.507	0.0
3.1	0.075	0.501	0.0
3125	0.075	0.504	0.0
3.15	0.075	0.5	0.0
3175	0.075	0.497	0.0
3.2	0.075	0.51	0.0
3225	0.075	0.503	0.0
3.25	0.075	0.509	0.0
3275	0.075	0.506	0.0
3.3	0.075	0.506	0.0
3325	0.075	0.511	0.0
3.35	0.075	0.509	0.0
3375	0.075	0.511	0.0
3.4	0.075	0.509	0.0
3425	0.075	0.506	0.0
3.45	0.075	0.504	0.0
3475	0.075	0.512	0.0
3.5	0.075	0.501	0.0
3525	0.075	0.5	0.0
3.55	0.075	0.495	0.0
3575	0.075	0.499	0.0
3.6	0.075	0.489	0.0
3625	0.075	0.49	0.0
3.65	0.075	0.495	0.0
3675	0.075	0.494	0.0
3.7	0.075	0.485	0.0
3725	0.075	0.487	0.0
3.75	0.075	0.485	0.0
3775	0.075	0.487	0.0
3.8	0.075	0.491	0.0
3825	0.075	0.49	0.0
3.85	0.075	0.49	0.0
3875	0.075	0.487	0.0
3.9	0.075	0.489	0.0
3925	0.075	0.492	0.0
3.95	0.075	0.494	0.0
3975	0.075	0.498	0.0
-0.075	0.1	0.502	0.0
-0.05	0.1	0.503	0.0
-0.025	0.1	0.499	0.0
0.0	0.1	0.502	0.0
0.025	0.1	0.504	0.0
0.05	0.1	0.505	0.0
0.075	0.1	0.513	0.0
0.1	0.1	0.531	1.0
0.125	0.1	0.54	1.0
0.15	0.1	0.523	1.0
0.175	0.1	0.514	0.0
0.2	0.1	0.514	0.0
0.225	0.1	0.519	0.0
0.25	0.1	0.508	0.0
0.275	0.1	0.514	0.0
0.3	0.1	0.516	0.0
0.325	0.1	0.513	0.0
0.35	0.1	0.523	1.0
0.375	0.1	0.523	1.0
0.4	0.1	0.518	1.0
0.425	0.1	0.515	1.0
0.45	0.1	0.512	0.0
0.475	0.1	0.512	0.0
0.5	0.1	0.513	0.0
0.525	0.1	0.518	0.0
0.55	0.1	0.502	0.0
0.575	0.1	0.492	0.0
0.6	0.1	0.489	0.0
0.625	0.1	0.495	0.0
0.65	0.1	0.506	0.0
0.675	0.1	0.506	0.0
0.7	0.1	0.504	0.0
0.725	0.1	0.496	0.0
0.75	0.1	0.508	0.0
0.775	0.1	0.505	0.0
0.8	0.1	0.5	0.0
0.825	0.1	0.498	0.0
0.85	0.1	0.495	0.0
0.875	0.1	0.501	0.0
0.9	0.1	0.5	0.0
0.925	0.1	0.493	0.0
0.95	0.1	0.485	0.0
0.975	0.1	0.496	0.0
1.0	0.1	0.497	0.0
1025	0.1	0.495	0.0
1.05	0.1	0.496	0.0
1075	0.1	0.5	0.0
1.1	0.1	0.48	1.0
1125	0.1	0.475	1.0
1.15	0.1	0.478	1.0
1175	0.1	0.481	1.0
1.2	0.1	0.491	0.0
1225	0.1	0.491	0.0
1.25	0.1	0.479	1.0
1275	0.1	0.482	1.0
1.3	0.1	0.49	0.0
1325	0.1	0.489	0.0
1.35	0.1	0.495	0.0
1375	0.1	0.491	0.0
1.4	0.1	0.481	1.0
1425	0.1	0.481	1.0
1.45	0.1	0.484	1.0
1475	0.1	0.492	0.0
1.5	0.1	0.499	0.0
1525	0.1	0.498	0.0
1.55	0.1	0.498	0.0
1575	0.1	0.502	0.0
1.6	0.1	0.491	0.0
1625	0.1	0.493	0.0
1.65	0.1	0.491	0.0
1675	0.1	0.495	0.0
1.7	0.1	0.492	0.0
1725	0.1	0.492	0.0
1.75	0.1	0.496	0.0
1775	0.1	0.5	0.0
1.8	0.1	0.506	0.0
1825	0.1	0.503	0.0
1.85	0.1	0.503	0.0
1875	0.1	0.51	0.0
1.9	0.1	0.511	0.0
1925	0.1	0.502	0.0
1.95	0.1	0.503	0.0
1975	0.1	0.508	0.0
2.0	0.1	0.503	0.0
2025	0.1	0.496	0.0
2.05	0.1	0.509	0.0
2075	0.1	0.506	0.0
2.1	0.1	0.512	0.0
2125	0.1	0.504	0.0
2.15	0.1	0.504	0.0
2175	0.1	0.505	0.0
2.2	0.1	0.506	0.0
2225	0.1	0.503	0.0
2.25	0.1	0.495	0.0
2275	0.1	0.493	0.0
2.3	0.1	0.503	0.0
2325	0.1	0.51	0.0
2.35	0.1	0.514	0.0
2375	0.1	0.506	0.0
2.4	0.1	0.51	0.0
2425	0.1	0.508	0.0
2.45	0.1	0.515	0.0
2475	0.1	0.505	0.0
2.5	0.1	0.498	0.0
2525	0.1	0.486	0.0
2.55	0.1	0.485	0.0
2575	0.1	0.491	0.0
2.6	0.1	0.494	0.0
2625	0.1	0.501	0.0
2.65	0.1	0.5	0.0
2675	0.1	0.498	0.0
2.7	0.1	0.507	0.0
2725	0.1	0.506	0.0
2.75	0.1	0.5	0.0
2775	0.1	0.503	0.0
2.8	0.1	0.5	0.0
2825	0.1	0.497	0.0
2.85	0.1	0.501	0.0
2875	0.1	0.495	0.0
2.9	0.1	0.494	0.0
2925	0.1	0.5	0.0
2.95	0.1	0.494	0.0
2975	0.1	0.49	0.0
3.0	0.1	0.499	0.0
3025	0.1	0.494	0.0
3.05	0.1	0.499	0.0
3075	0.1	0.499	0.0
3.1	0.1	0.504	0.0
3125	0.1	0.505	0.0
3.15	0.1	0.492	0.0
3175	0.1	0.488	0.0
3.2	0.1	0.494	0.0
3225	0.1	0.486	0.0
3.25	0.1	0.498	0.0
3275	0.1	0.505	0.0
3.3	0.1	0.507	0.0
3325	0.1	0.505	0.0
3.35	0.1	0.5	0.0
3375	0.1	0.498	0.0
3.4	0.1	0.496	0.0
3425	0.1	0.497	0.0
3.45	0.1	0.501	0.0
3475	0.1	0.509	0.0
3.5	0.1	0.503	0.0
3525	0.1	0.498	0.0
3.55	0.1	0.503	0.0
3575	0.1	0.493	0.0
3.6	0.1	0.492	0.0
3625	0.1	0.505	0.0
3.65	0.1	0.511	0.0
3675	0.1	0.509	0.0
3.7	0.1	0.497	0.0
3725	0.1	0.497	0.0
3.75	0.1	0.495	0.0
3775	0.1	0.5	0.0
3.8	0.1	0.501	0.0
3825	0.1	0.499	0.0
3.85	0.1	0.492	0.0
3875	0.1	0.503	0.0
3.9	0.1	0.5	0.0
3925	0.1	0.498	0.0
3.95	0.1	0.499	0.0
3975	0.1	0.502	0.0
-0.075	0.125	0.499	0.0
-0.05	0.125	0.506	0.0
-0.025	0.125	0.505	0.0
0.0	0.125	0.507	0.0
0.025	0.125	0.508	0.0
0.05	0.125	0.498	0.0
0.075	0.125	0.507	0.0
0.1	0.125	0.53	1.0
0.125	0.125	0.533	1.0
0.15	0.125	0.53	1.0
0.175	0.125	0.519	1.0
0.2	0.125	0.517	1.0
0.225	0.125	0.513	0.0
0.25	0.125	0.512	0.0
0.275	0.125	0.516	1.0
0.3	0.125	0.52	1.0
0.325	0.125	0.512	0.0
0.35	0.125	0.517	1.0
0.375	0.125	0.512	0.0
0.4	0.125	0.514	0.0
0.425	0.125	0.512	0.0
0.45	0.125	0.505	0.0
0.475	0.125	0.51	0.0
0.5	0.125	0.507	0.0
0.525	0.125	0.501	0.0
0.55	0.125	0.504	0.0
0.575	0.125	0.498	0.0
0.6	0.125	0.491	0.0
0.625	0.125	0.493	0.0
0.65	0.125	0.505	0.0
0.675	0.125	0.504	0.0
0.7	0.125	0.505	0.0
0.725	0.125	0.5	0.0
0.75	0.125	0.508	0.0
0.775	0.125	0.508	0.0
0.8	0.125	0.508	0.0
0.825	0.125	0.502	0.0
0.85	0.125	0.498	0.0
0.875	0.125	0.499	0.0
0.9	0.125	0.506	0.0
0.925	0.125	0.499	0.0
0.95	0.125	0.497	0.0
0.975	0.125	0.494	0.0
1.0	0.125	0.5	0.0
1025	0.125	0.506	0.0
1.05	0.125	0.5	0.0
1075	0.125	0.495	0.0
1.1	0.125	0.477	1.0
1125	0.125	0.455	1.0
1.15	0.125	0.46	1.0
1175	0.125	0.479	1.0
1.2	0.125	0.486	0.0
1225	0.125	0.493	0.0
1.25	0.125	0.483	1.0
1275	0.125	0.489	0.0
1.3	0.125	0.488	0.0
1325	0.125	0.488	0.0
1.35	0.125	0.495	0.0
1375	0.125	0.487	0.0
1.4	0.125	0.479	1.0
1425	0.125	0.473	1.0
1.45	0.125	0.479	1.0
1475	0.125	0.484	1.0
1.5	0.125	0.49	0.0
1525	0.125	0.49	0.0
1.55	0.125	0.489	0.0
1575	0.125	0.483	0.0
1.6	0.125	0.484	0.0
1625	0.125	0.487	0.0
1.65	0.125	0.479	0.0
1675	0.125	0.478	0.0
1.7	0.125	0.481	0.0
1725	0.125	0.485	0.0
1.75	0.125	0.493	0.0
1775	0.125	0.493	0.0
1.8	0.125	0.487	0.0
1825	0.125	0.496	0.0
1.85	0.125	0.498	0.0
1875	0.125	0.504	0.0
1.9	0.125	0.499	0.0
1925	0.125	0.497	0.0
1.95	0.125	0.487	0.0
1975	0.125	0.495	0.0
2.0	0.125	0.5	0.0
2025	0.125	0.495	0.0
2.05	0.125	0.501	0.0
2075	0.125	0.498	0.0
2.1	0.125	0.501	0.0
2125	0.125	0.504	0.0
2.15	0.125	0.503	0.0
2175	0.125	0.504	0.0
2.2	0.125	0.504	0.0
2225	0.125	0.503	0.0
2.25	0.125	0.498	0.0
2275	0.125	0.501	0.0
2.3	0.125	0.491	0.0
2325	0.125	0.495	0.0
2.35	0.125	0.5	0.0
2375	0.125	0.498	0.0
2.4	0.125	0.496	0.0
2425	0.125	0.503	0.0
2.45	0.125	0.496	0.0
2475	0.125	0.491	0.0
2.5	0.125	0.489	0.0
2525	0.125	0.491	0.0
2.55	0.125	0.494	0.0
2575	0.125	0.497	0.0
2.6	0.125	0.495	0.0
2625	0.125	0.49	0.0
2.65	0.125	0.5	0.0
2675	0.125	0.504	0.0
2.7	0.125	0.511	0.0
2725	0.125	0.502	0.0
2.75	0.125	0.498	0.0
2775	0.125	0.507	0.0
2.8	0.125	0.504	0.0
2825	0.125	0.502	0.0
2.85	0.125	0.497	0.0
2875	0.125	0.494	0.0
2.9	0.125	0.504	0.0
2925	0.125	0.505	0.0
2.95	0.125	0.497	0.0
2975	0.125	0.49	0.0
3.0	0.125	0.487	0.0
3025	0.125	0.494	0.0
3.05	0.125	0.487	0.0
3075	0.125	0.493	0.0
3.1	0.125	0.505	0.0
3125	0.125	0.499	0.0
3.15	0.125	0.498	0.0
3175	0.125	0.489	0.0
3.2	0.125	0.49	0.0
3225	0.125	0.484	0.0
3.25	0.125	0.497	0.0
3275	0.125	0.504	0.0
3.3	0.125	0.51	0.0
3325	0.125	0.505	0.0
3.35	0.125	0.502	0.0
3375	0.125	0.499	0.0
3.4	0.125	0.489	0.0
3425	0.125	0.488	0.0
3.45	0.125	0.495	0.0
3475	0.125	0.503	0.0
3.5	0.125	0.502	0.0
3525	0.125	0.496	0.0
3.55	0.125	0.507	0.0
3575	0.125	0.495	0.0
3.6	0.125	0.493	0.0
3625	0.125	0.495	0.0
3.65	0.125	0.511	0.0
3675	0.125	0.508	0.0
3.7	0.125	0.491	0.0
3725	0.125	0.484	0.0
3.75	0.125	0.492	0.0
3775	0.125	0.498	0.0
3.8	0.125	0.502	0.0
3825	0.125	0.502	0.0
3.85	0.125	0.508	0.0
3875	0.125	0.502	0.0
3.9	0.125	0.501	0.0
3925	0.125	0.498	0.0
3.95	0.125	0.501	0.0
3975	0.125	0.504	0.0
-0.075	0.15	0.489	0.0
-0.05	0.15	0.501	0.0
-0.025	0.15	0.504	0.0
0.0	0.15	0.502	0.0
0.025	0.15	0.504	0.0
0.05	0.15	0.505	0.0
0.075	0.15	0.501	0.0
0.1	0.15	0.508	0.0
0.125	0.15	0.522	1.0
0.15	0.15	0.555	1.0
0.175	0.15	0.561	1.0
0.2	0.15	0.545	1.0
0.225	0.15	0.531	1.0
0.25	0.15	0.515	0.0
0.275	0.15	0.52	1.0
0.3	0.15	0.527	1.0
0.325	0.15	0.52	1.0
0.35	0.15	0.515	1.0
0.375	0.15	0.522	1.0
0.4	0.15	0.527	1.0
0.425	0.15	0.511	0.0
0.45	0.15	0.503	0.0
0.475	0.15	0.506	0.0
0.5	0.15	0.505	0.0
0.525	0.15	0.515	0.0
0.55	0.15	0.513	0.0
0.575	0.15	0.508	0.0
0.6	0.15	0.508	0.0
0.625	0.15	0.5	0.0
0.65	0.15	0.497	0.0
0.675	0.15	0.494	0.0
0.7	0.15	0.5	0.0
0.725	0.15	0.499	0.0
0.75	0.15	0.501	0.0
0.775	0.15	0.502	0.0
0.8	0.15	0.495	0.0
0.825	0.15	0.494	0.0
0.85	0.15	0.492	0.0
0.875	0.15	0.497	0.0
0.9	0.15	0.49	0.0
0.925	0.15	0.496	0.0
0.95	0.15	0.511	0.0
0.975	0.15	0.508	0.0
1.0	0.15	0.5	0.0
1025	0.15	0.499	0.0
1.05	0.15	0.495	0.0
1075	0.15	0.496	0.0
1.1	0.15	0.475	1.0
1125	0.15	0.454	1.0
1.15	0.15	0.458	1.0
1175	0.15	0.459	1.0
1.2	0.15	0.477	1.0
1225	0.15	0.48	1.0
1.25	0.15	0.482	1.0
1275	0.15	0.479	1.0
1.3	0.15	0.481	1.0
1325	0.15	0.475	1.0
1.35	0.15	0.484	0.0
1375	0.15	0.483	1.0
1.4	0.15	0.477	1.0
1425	0.15	0.475	1.0
1.45	0.15	0.488	0.0
1475	0.15	0.492	0.0
1.5	0.15	0.492	0.0
1525	0.15	0.481	0.0
1.55	0.15	0.492	0.0
1575	0.15	0.491	0.0
1.6	0.15	0.494	0.0
1625	0.15	0.494	0.0
1.65	0.15	0.484	0.0
1675	0.15	0.489	0.0
1.7	0.15	0.497	0.0
1725	0.15	0.496	0.0
1.75	0.15	0.49	0.0
1775	0.15	0.503	0.0
1.8	0.15	0.499	0.0
1825	0.15	0.497	0.0
1.85	0.15	0.496	0.0
1875	0.15	0.496	0.0
1.9	0.15	0.499	0.0
1925	0.15	0.496	0.0
1.95	0.15	0.503	0.0
1975	0.15	0.502	0.0
2.0	0.15	0.501	0.0
2025	0.15	0.495	0.0
2.05	0.15	0.496	0.0
2075	0.15	0.497	0.0
2.1	0.15	0.493	0.0
2125	0.15	0.495	0.0
2.15	0.15	0.496	0.0
2175	0.15	0.488	0.0
2.2	0.15	0.495	0.0
2225	0.15	0.495	0.0
2.25	0.15	0.493	0.0
2275	0.15	0.488	0.0
2.3	0.15	0.492	0.0
2325	0.15	0.49	0.0
2.35	0.15	0.488	0.0
2375	0.15	0.497	0.0
2.4	0.15	0.491	0.0
2425	0.15	0.49	0.0
2.45	0.15	0.482	0.0
2475	0.15	0.483	0.0
2.5	0.15	0.488	0.0
2525	0.15	0.497	0.0
2.55	0.15	0.501	0.0
2575	0.15	0.494	0.0
2.6	0.15	0.488	0.0
2625	0.15	0.49	0.0
2.65	0.15	0.49	0.0
2675	0.15	0.494	0.0
2.7	0.15	0.49	0.0
2725	0.15	0.498	0.0
2.75	0.15	0.499	0.0
2775	0.15	0.505	0.0
2.8	0.15	0.492	0.0
2825	0.15	0.495	0.0
2.85	0.15	0.488	0.0
2875	0.15	0.492	0.0
2.9	0.15	0.506	0.0
2925	0.15	0.5	0.0
2.95	0.15	0.48	0.0
2975	0.15	0.479	0.0
3.0	0.15	0.493	0.0
3025	0.15	0.499	0.0
3.05	0.15	0.497	0.0
3075	0.15	0.504	0.0
3.1	0.15	0.506	0.0
3125	0.15	0.511	0.0
3.15	0.15	0.504	0.0
3175	0.15	0.496	0.0
3.2	0.15	0.496	0.0
3225	0.15	0.484	0.0
3.25	0.15	0.493	0.0
3275	0.15	0.497	0.0
3.3	0.15	0.504	0.0
3325	0.15	0.5	0.0
3.35	0.15	0.496	0.0
3375	0.15	0.501	0.0
3.4	0.15	0.489	0.0
3425	0.15	0.481	0.0
3.45	0.15	0.49	0.0
3475	0.15	0.499	0.0
3.5	0.15	0.511	0.0
3525	0.15	0.509	0.0
3.55	0.15	0.507	0.0
3575	0.15	0.502	0.0
3.6	0.15	0.496	0.0
3625	0.15	0.492	0.0
3.65	0.15	0.501	0.0
3675	0.15	0.506	0.0
3.7	0.15	0.495	0.0
3725	0.15	0.487	0.0
3.75	0.15	0.496	0.0
3775	0.15	0.499	0.0
3.8	0.15	0.496	0.0
3825	0.15	0.5	0.0
3.85	0.15	0.496	0.0
3875	0.15	0.493	0.0
3.9	0.15	0.494	0.0
3925	0.15	0.494	0.0
3.95	0.15	0.498	0.0
3975	0.15	0.509	0.0
-0.075	0.175	0.488	0.0
-0.05	0.175	0.499	0.0
-0.025	0.175	0.504	0.0
0.0	0.175	0.509	0.0
0.025	0.175	0.511	0.0
0.05	0.175	0.498	0.0
0.075	0.175	0.506	0.0
0.1	0.175	0.512	0.0
0.125	0.175	0.516	0.0
0.15	0.175	0.559	1.0
0.175	0.175	0.58	1.0
0.2	0.175	0.564	1.0
0.225	0.175	0.55	1.0
0.25	0.175	0.527	1.0
0.275	0.175	0.517	0.0
0.3	0.175	0.532	1.0
0.325	0.175	0.533	1.0
0.35	0.175	0.525	1.0
0.375	0.175	0.525	1.0
0.4	0.175	0.522	1.0
0.425	0.175	0.514	0.0
0.45	0.175	0.518	0.0
0.475	0.175	0.518	0.0
0.5	0.175	0.51	0.0
0.525	0.175	0.51	0.0
0.55	0.175	0.508	0.0
0.575	0.175	0.509	0.0
0.6	0.175	0.508	0.0
0.625	0.175	0.5	0.0
0.65	0.175	0.498	0.0
0.675	0.175	0.491	0.0
0.7	0.175	0.5	0.0
0.725	0.175	0.503	0.0
0.75	0.175	0.498	0.0
0.775	0.175	0.504	0.0
0.8	0.175	0.497	0.0
0.825	0.175	0.499	0.0
0.85	0.175	0.497	0.0
0.875	0.175	0.493	0.0
0.9	0.175	0.497	0.0
0.925	0.175	0.5	0.0
0.95	0.175	0.509	0.0
0.975	0.175	0.507	0.0
1.0	0.175	0.513	0.0
1025	0.175	0.516	0.0
1.05	0.175	0.506	0.0
1075	0.175	0.502	0.0
1.1	0.175	0.486	0.0
1125	0.175	0.474	1.0
1.15	0.175	0.469	1.0
1175	0.175	0.454	1.0
1.2	0.175	0.464	1.0
1225	0.175	0.481	1.0
1.25	0.175	0.477	1.0
1275	0.175	0.477	1.0
1.3	0.175	0.476	1.0
1325	0.175	0.469	1.0
1.35	0.175	0.48	1.0
1375	0.175	0.475	1.0
1.4	0.175	0.476	1.0
1425	0.175	0.475	1.0
1.45	0.175	0.482	1.0
1475	0.175	0.489	0.0
1.5	0.175	0.499	0.0
1525	0.175	0.497	0.0
1.55	0.175	0.504	0.0
1575	0.175	0.508	0.0
1.6	0.175	0.497	0.0
1625	0.175	0.497	0.0
1.65	0.175	0.498	0.0
1675	0.175	0.496	0.0
1.7	0.175	0.493	0.0
1725	0.175	0.497	0.0
1.75	0.175	0.502	0.0
1775	0.175	0.506	0.0
1.8	0.175	0.496	0.0
1825	0.175	0.502	0.0
1.85	0.175	0.505	0.0
1875	0.175	0.506	0.0
1.9	0.175	0.498	0.0
1925	0.175	0.498	0.0
1.95	0.175	0.508	0.0
1975	0.175	0.506	0.0
2.0	0.175	0.506	0.0
2025	0.175	0.507	0.0
2.05	0.175	0.497	0.0
2075	0.175	0.503	0.0
2.1	0.175	0.501	0.0
2125	0.175	0.499	0.0
2.15	0.175	0.497	0.0
2175	0.175	0.498	0.0
2.2	0.175	0.499	0.0
2225	0.175	0.495	0.0
2.25	0.175	0.488	0.0
2275	0.175	0.496	0.0
2.3	0.175	0.498	0.0
2325	0.175	0.5	0.0
2.35	0.175	0.496	0.0
2375	0.175	0.491	0.0
2.4	0.175	0.495	0.0
2425	0.175	0.5	0.0
2.45	0.175	0.497	0.0
2475	0.175	0.495	0.0
2.5	0.175	0.501	0.0
2525	0.175	0.503	0.0
2.55	0.175	0.508	0.0
2575	0.175	0.492	0.0
2.6	0.175	0.496	0.0
2625	0.175	0.504	0.0
2.65	0.175	0.493	0.0
2675	0.175	0.487	0.0
2.7	0.175	0.488	0.0
2725	0.175	0.493	0.0
2.75	0.175	0.503	0.0
2775	0.175	0.507	0.0
2.8	0.175	0.494	0.0
2825	0.175	0.492	0.0
2.85	0.175	0.493	0.0
2875	0.175	0.491	0.0
2.9	0.175	0.49	0.0
2925	0.175	0.49	0.0
2.95	0.175	0.486	0.0
2975	0.175	0.489	0.0
3.0	0.175	0.5	0.0
3025	0.175	0.509	0.0
3.05	0.175	0.507	0.0
3075	0.175	0.506	0.0
3.1	0.175	0.508	0.0
3125	0.175	0.506	0.0
3.15	0.175	0.507	0.0
3175	0.175	0.501	0.0
3.2	0.175	0.505	0.0
3225	0.175	0.501	0.0
3.25	0.175	0.498	0.0
3275	0.175	0.5	0.0
3.3	0.175	0.499	0.0
3325	0.175	0.508	0.0
3.35	0.175	0.507	0.0
3375	0.175	0.502	0.0
3.4	0.175	0.506	0.0
3425	0.175	0.493	0.0
3.45	0.175	0.5	0.0
3475	0.175	0.513	0.0
3.5	0.175	0.501	0.0
3525	0.175	0.507	0.0
3.55	0.175	0.513	0.0
3575	0.175	0.508	0.0
3.6	0.175	0.506	0.0
3625	0.175	0.497	0.0
3.65	0.175	0.499	0.0
3675	0.175	0.504	0.0
3.7	0.175	0.496	0.0
3725	0.175	0.492	0.0
3.75	0.175	0.502	0.0
3775	0.175	0.505	0.0
3.8	0.175	0.503	0.0
3825	0.175	0.504	0.0
3.85	0.175	0.5	0.0
3875	0.175	0.495	0.0
3.9	0.175	0.496	0.0
3925	0.175	0.5	0.0
3.95	0.175	0.5	0.0
3975	0.175	0.497	0.0
-0.075	0.2	0.496	0.0
-0.05	0.2	0.503	0.0
-0.025	0.2	0.498	0.0
0.0	0.2	0.51	0.0
0.025	0.2	0.504	0.0
0.05	0.2	0.52	0.0
0.075	0.2	0.511	0.0
0.1	0.2	0.518	0.0
0.125	0.2	0.514	0.0
0.15	0.2	0.533	1.0
0.175	0.2	0.559	1.0
0.2	0.2	0.563	1.0
0.225	0.2	0.545	1.0
0.25	0.2	0.531	1.0
0.275	0.2	0.531	1.0
0.3	0.2	0.528	1.0
0.325	0.2	0.528	1.0
0.35	0.2	0.53	1.0
0.375	0.2	0.526	1.0
0.4	0.2	0.521	1.0
0.425	0.2	0.513	0.0
0.45	0.2	0.511	0.0
0.475	0.2	0.51	0.0
0.5	0.2	0.516	1.0
0.525	0.2	0.523	1.0
0.55	0.2	0.507	0.0
0.575	0.2	0.499	0.0
0.6	0.2	0.498	0.0
0.625	0.2	0.503	0.0
0.65	0.2	0.507	0.0
0.675	0.2	0.505	0.0
0.7	0.2	0.506	0.0
0.725	0.2	0.507	0.0
0.75	0.2	0.506	0.0
0.775	0.2	0.497	0.0
0.8	0.2	0.5	0.0
0.825	0.2	0.503	0.0
0.85	0.2	0.5	0.0
0.875	0.2	0.495	0.0
0.9	0.2	0.502	0.0
0.925	0.2	0.503	0.0
0.95	0.2	0.505	0.0
0.975	0.2	0.503	0.0
1.0	0.2	0.504	0.0
1025	0.2	0.504	0.0
1.05	0.2	0.499	0.0
1075	0.2	0.496	0.0
1.1	0.2	0.499	0.0
1125	0.2	0.486	0.0
1.15	0.2	0.471	1.0
1175	0.2	0.462	1.0
1.2	0.2	0.459	1.0
1225	0.2	0.464	1.0
1.25	0.2	0.475	1.0
1275	0.2	0.481	1.0
1.3	0.2	0.469	1.0
1325	0.2	0.473	1.0
1.35	0.2	0.472	1.0
1375	0.2	0.466	1.0
1.4	0.2	0.463	1.0
1425	0.2	0.475	1.0
1.45	0.2	0.483	1.0
1475	0.2	0.48	1.0
1.5	0.2	0.489	0.0
1525	0.2	0.5	0.0
1.55	0.2	0.497	0.0
1575	0.2	0.495	0.0
1.6	0.2	0.488	0.0
1625	0.2	0.492	0.0
1.65	0.2	0.477	0.0
1675	0.2	0.483	0.0
1.7	0.2	0.494	0.0
1725	0.2	0.489	0.0
1.75	0.2	0.496	0.0
1775	0.2	0.502	0.0
1.8	0.2	0.498	0.0
1825	0.2	0.507	0.0
1.85	0.2	0.507	0.0
1875	0.2	0.506	0.0
1.9	0.2	0.507	0.0
1925	0.2	0.499	0.0
1.95	0.2	0.503	0.0
1975	0.2	0.498	0.0
2.0	0.2	0.503	0.0
2025	0.2	0.504	0.0
2.05	0.2	0.502	0.0
2075	0.2	0.511	0.0
2.1	0.2	0.511	0.0
2125	0.2	0.509	0.0
2.15	0.2	0.518	0.0
2175	0.2	0.517	0.0
2.2	0.2	0.511	0.0
2225	0.2	0.502	0.0
2.25	0.2	0.503	0.0
2275	0.2	0.495	0.0
2.3	0.2	0.501	0.0
2325	0.2	0.503	0.0
2.35	0.2	0.499	0.0
2375	0.2	0.499	0.0
2.4	0.2	0.489	0.0
2425	0.2	0.501	0.0
2.45	0.2	0.509	0.0
2475	0.2	0.5	0.0
2.5	0.2	0.508	0.0
2525	0.2	0.517	0.0
2.55	0.2	0.509	0.0
2575	0.2	0.507	0.0
2.6	0.2	0.499	0.0
2625	0.2	0.503	0.0
2.65	0.2	0.502	0.0
2675	0.2	0.498	0.0
2.7	0.2	0.51	0.0
2725	0.2	0.509	0.0
2.75	0.2	0.501	0.0
2775	0.2	0.507	0.0
2.8	0.2	0.499	0.0
2825	0.2	0.504	0.0
2.85	0.2	0.498	0.0
2875	0.2	0.495	0.0
2.9	0.2	0.499	0.0
2925	0.2	0.507	0.0
2.95	0.2	0.501	0.0
2975	0.2	0.501	0.0
3.0	0.2	0.507	0.0
3025	0.2	0.503	0.0
3.05	0.2	0.511	0.0
3075	0.2	0.503	0.0
3.1	0.2	0.502	0.0
3125	0.2	0.495	0.0
3.15	0.2	0.496	0.0
3175	0.2	0.488	0.0
3.2	0.2	0.492	0.0
3225	0.2	0.495	0.0
3.25	0.2	0.497	0.0
3275	0.2	0.496	0.0
3.3	0.2	0.508	0.0
3325	0.2	0.501	0.0
3.35	0.2	0.493	0.0
3375	0.2	0.508	0.0
3.4	0.2	0.502	0.0
3425	0.2	0.498	0.0
3.45	0.2	0.503	0.0
3475	0.2	0.493	0.0
3.5	0.2	0.493	0.0
3525	0.2	0.5	0.0
3.55	0.2	0.508	0.0
3575	0.2	0.509	0.0
3.6	0.2	0.501	0.0
3625	0.2	0.498	0.0
3.65	0.2	0.502	0.0
3675	0.2	0.496	0.0
3.7	0.2	0.491	0.0
3725	0.2	0.49	0.0
3.75	0.2	0.496	0.0
3775	0.2	0.5	0.0
3.8	0.2	0.493	0.0
3825	0.2	0.498	0.0
3.85	0.2	0.501	0.0
3875	0.2	0.5	0.0
3.9	0.2	0.495	0.0
3925	0.2	0.488	0.0
3.95	0.2	0.486	0.0
3975	0.2	0.488	0.0
-0.075	0.225	0.498	0.0
-0.05	0.225	0.502	0.0
-0.025	0.225	0.503	0.0
0.0	0.225	0.509	0.0
0.025	0.225	0.502	0.0
0.05	0.225	0.505	0.0
0.075	0.225	0.5	0.0
0.1	0.225	0.512	0.0
0.125	0.225	0.52	1.0
0.15	0.225	0.524	1.0
0.175	0.225	0.54	1.0
0.2	0.225	0.545	1.0
0.225	0.225	0.555	1.0
0.25	0.225	0.539	1.0
0.275	0.225	0.537	1.0
0.3	0.225	0.534	1.0
0.325	0.225	0.541	1.0
0.35	0.225	0.531	1.0
0.375	0.225	0.526	1.0
0.4	0.225	0.527	1.0
0.425	0.225	0.518	1.0
0.45	0.225	0.51	0.0
0.475	0.225	0.512	0.0
0.5	0.225	0.516	1.0
0.525	0.225	0.521	1.0
0.55	0.225	0.513	0.0
0.575	0.225	0.499	0.0
0.6	0.225	0.494	0.0
0.625	0.225	0.496	0.0
0.65	0.225	0.501	0.0
0.675	0.225	0.499	0.0
0.7	0.225	0.494	0.0
0.725	0.225	0.508	0.0
0.75	0.225	0.506	0.0
0.775	0.225	0.498	0.0
0.8	0.225	0.506	0.0
0.825	0.225	0.503	0.0
0.85	0.225	0.497	0.0
0.875	0.225	0.491	0.0
0.9	0.225	0.511	0.0
0.925	0.225	0.497	0.0
0.95	0.225	0.504	0.0
0.975	0.225	0.491	0.0
[truncated: 24,570 more rows]

## Sheet: Fig2b - bottom
x_testing_time	y_training_time	z_accuracy	contour_significance
-0.075	-0.075	0.493	0.0
-0.05	-0.075	0.505	0.0
-0.025	-0.075	0.509	0.0
0.0	-0.075	0.494	0.0
0.025	-0.075	0.499	0.0
0.05	-0.075	0.495	0.0
0.075	-0.075	0.498	0.0
0.1	-0.075	0.5	0.0
0.125	-0.075	0.507	0.0
0.15	-0.075	0.508	0.0
0.175	-0.075	0.501	0.0
0.2	-0.075	0.5	0.0
0.225	-0.075	0.502	0.0
0.25	-0.075	0.499	0.0
0.275	-0.075	0.488	0.0
0.3	-0.075	0.491	0.0
0.325	-0.075	0.505	0.0
0.35	-0.075	0.504	0.0
0.375	-0.075	0.495	0.0
0.4	-0.075	0.505	0.0
0.425	-0.075	0.5	0.0
0.45	-0.075	0.496	0.0
0.475	-0.075	0.501	0.0
0.5	-0.075	0.494	0.0
0.525	-0.075	0.488	0.0
0.55	-0.075	0.486	0.0
0.575	-0.075	0.494	0.0
0.6	-0.075	0.484	0.0
0.625	-0.075	0.491	0.0
0.65	-0.075	0.49	0.0
0.675	-0.075	0.488	0.0
0.7	-0.075	0.488	0.0
0.725	-0.075	0.488	0.0
0.75	-0.075	0.49	0.0
0.775	-0.075	0.486	0.0
0.8	-0.075	0.492	0.0
0.825	-0.075	0.496	0.0
0.85	-0.075	0.498	0.0
0.875	-0.075	0.503	0.0
0.9	-0.075	0.498	0.0
0.925	-0.075	0.494	0.0
0.95	-0.075	0.489	0.0
0.975	-0.075	0.486	0.0
1.0	-0.075	0.491	0.0
1025	-0.075	0.49	0.0
1.05	-0.075	0.498	0.0
1075	-0.075	0.502	0.0
1.1	-0.075	0.505	0.0
1125	-0.075	0.5	0.0
1.15	-0.075	0.491	0.0
1175	-0.075	0.494	0.0
1.2	-0.075	0.496	0.0
1225	-0.075	0.492	0.0
1.25	-0.075	0.492	0.0
1275	-0.075	0.498	0.0
1.3	-0.075	0.502	0.0
1325	-0.075	0.502	0.0
1.35	-0.075	0.494	0.0
1375	-0.075	0.5	0.0
1.4	-0.075	0.493	0.0
1425	-0.075	0.5	0.0
1.45	-0.075	0.505	0.0
1475	-0.075	0.505	0.0
1.5	-0.075	0.503	0.0
1525	-0.075	0.508	0.0
1.55	-0.075	0.508	0.0
1575	-0.075	0.498	0.0
1.6	-0.075	0.503	0.0
1625	-0.075	0.5	0.0
1.65	-0.075	0.498	0.0
1675	-0.075	0.499	0.0
1.7	-0.075	0.501	0.0
1725	-0.075	0.501	0.0
1.75	-0.075	0.504	0.0
1775	-0.075	0.496	0.0
1.8	-0.075	0.495	0.0
1825	-0.075	0.509	0.0
1.85	-0.075	0.502	0.0
1875	-0.075	0.506	0.0
1.9	-0.075	0.502	0.0
1925	-0.075	0.5	0.0
1.95	-0.075	0.505	0.0
1975	-0.075	0.506	0.0
2.0	-0.075	0.51	0.0
2025	-0.075	0.505	0.0
2.05	-0.075	0.508	0.0
2075	-0.075	0.511	0.0
2.1	-0.075	0.505	0.0
2125	-0.075	0.509	0.0
2.15	-0.075	0.514	0.0
2175	-0.075	0.514	0.0
2.2	-0.075	0.502	0.0
2225	-0.075	0.51	0.0
2.25	-0.075	0.515	0.0
2275	-0.075	0.515	0.0
2.3	-0.075	0.517	0.0
2325	-0.075	0.507	0.0
2.35	-0.075	0.498	0.0
2375	-0.075	0.502	0.0
2.4	-0.075	0.51	0.0
2425	-0.075	0.496	0.0
2.45	-0.075	0.501	0.0
2475	-0.075	0.503	0.0
2.5	-0.075	0.501	0.0
2525	-0.075	0.509	0.0
2.55	-0.075	0.497	0.0
2575	-0.075	0.5	0.0
2.6	-0.075	0.492	0.0
2625	-0.075	0.492	0.0
2.65	-0.075	0.497	0.0
2675	-0.075	0.497	0.0
2.7	-0.075	0.495	0.0
2725	-0.075	0.497	0.0
2.75	-0.075	0.498	0.0
2775	-0.075	0.491	0.0
2.8	-0.075	0.496	0.0
2825	-0.075	0.496	0.0
2.85	-0.075	0.496	0.0
2875	-0.075	0.496	0.0
2.9	-0.075	0.5	0.0
2925	-0.075	0.512	0.0
2.95	-0.075	0.508	0.0
2975	-0.075	0.502	0.0
3.0	-0.075	0.509	0.0
3025	-0.075	0.503	0.0
3.05	-0.075	0.504	0.0
3075	-0.075	0.498	0.0
3.1	-0.075	0.488	0.0
3125	-0.075	0.495	0.0
3.15	-0.075	0.494	0.0
3175	-0.075	0.502	0.0
3.2	-0.075	0.5	0.0
3225	-0.075	0.502	0.0
3.25	-0.075	0.503	0.0
3275	-0.075	0.495	0.0
3.3	-0.075	0.487	0.0
3325	-0.075	0.498	0.0
3.35	-0.075	0.497	0.0
3375	-0.075	0.489	0.0
3.4	-0.075	0.495	0.0
3425	-0.075	0.492	0.0
3.45	-0.075	0.512	0.0
3475	-0.075	0.502	0.0
3.5	-0.075	0.504	0.0
3525	-0.075	0.5	0.0
3.55	-0.075	0.496	0.0
3575	-0.075	0.495	0.0
3.6	-0.075	0.487	0.0
3625	-0.075	0.487	0.0
3.65	-0.075	0.491	0.0
3675	-0.075	0.503	0.0
3.7	-0.075	0.501	0.0
3725	-0.075	0.498	0.0
3.75	-0.075	0.493	0.0
3775	-0.075	0.487	0.0
3.8	-0.075	0.492	0.0
3825	-0.075	0.497	0.0
3.85	-0.075	0.489	0.0
3875	-0.075	0.499	0.0
3.9	-0.075	0.496	0.0
3925	-0.075	0.492	0.0
3.95	-0.075	0.494	0.0
3975	-0.075	0.487	0.0
-0.075	-0.05	0.502	0.0
-0.05	-0.05	0.507	0.0
-0.025	-0.05	0.504	0.0
0.0	-0.05	0.504	0.0
0.025	-0.05	0.502	0.0
0.05	-0.05	0.509	0.0
0.075	-0.05	0.504	0.0
0.1	-0.05	0.504	0.0
0.125	-0.05	0.502	0.0
0.15	-0.05	0.509	0.0
0.175	-0.05	0.498	0.0
0.2	-0.05	0.494	0.0
0.225	-0.05	0.492	0.0
0.25	-0.05	0.491	0.0
0.275	-0.05	0.49	0.0
0.3	-0.05	0.497	0.0
0.325	-0.05	0.497	0.0
0.35	-0.05	0.493	0.0
0.375	-0.05	0.489	0.0
0.4	-0.05	0.499	0.0
0.425	-0.05	0.497	0.0
0.45	-0.05	0.495	0.0
0.475	-0.05	0.493	0.0
0.5	-0.05	0.493	0.0
0.525	-0.05	0.49	0.0
0.55	-0.05	0.495	0.0
0.575	-0.05	0.496	0.0
0.6	-0.05	0.491	0.0
0.625	-0.05	0.499	0.0
0.65	-0.05	0.499	0.0
0.675	-0.05	0.502	0.0
0.7	-0.05	0.503	0.0
0.725	-0.05	0.499	0.0
0.75	-0.05	0.49	0.0
0.775	-0.05	0.488	0.0
0.8	-0.05	0.498	0.0
0.825	-0.05	0.506	0.0
0.85	-0.05	0.498	0.0
0.875	-0.05	0.505	0.0
0.9	-0.05	0.505	0.0
0.925	-0.05	0.51	0.0
0.95	-0.05	0.499	0.0
0.975	-0.05	0.5	0.0
1.0	-0.05	0.494	0.0
1025	-0.05	0.496	0.0
1.05	-0.05	0.496	0.0
1075	-0.05	0.504	0.0
1.1	-0.05	0.512	0.0
1125	-0.05	0.51	0.0
1.15	-0.05	0.507	0.0
1175	-0.05	0.499	0.0
1.2	-0.05	0.499	0.0
1225	-0.05	0.498	0.0
1.25	-0.05	0.505	0.0
1275	-0.05	0.501	0.0
1.3	-0.05	0.5	0.0
1325	-0.05	0.499	0.0
1.35	-0.05	0.502	0.0
1375	-0.05	0.502	0.0
1.4	-0.05	0.493	0.0
1425	-0.05	0.496	0.0
1.45	-0.05	0.496	0.0
1475	-0.05	0.504	0.0
1.5	-0.05	0.502	0.0
1525	-0.05	0.506	0.0
1.55	-0.05	0.498	0.0
1575	-0.05	0.504	0.0
1.6	-0.05	0.501	0.0
1625	-0.05	0.503	0.0
1.65	-0.05	0.506	0.0
1675	-0.05	0.5	0.0
1.7	-0.05	0.489	0.0
1725	-0.05	0.488	0.0
1.75	-0.05	0.492	0.0
1775	-0.05	0.494	0.0
1.8	-0.05	0.487	0.0
1825	-0.05	0.483	0.0
1.85	-0.05	0.488	0.0
1875	-0.05	0.489	0.0
1.9	-0.05	0.498	0.0
1925	-0.05	0.493	0.0
1.95	-0.05	0.5	0.0
1975	-0.05	0.5	0.0
2.0	-0.05	0.514	0.0
2025	-0.05	0.508	0.0
2.05	-0.05	0.502	0.0
2075	-0.05	0.499	0.0
2.1	-0.05	0.503	0.0
2125	-0.05	0.506	0.0
2.15	-0.05	0.518	0.0
2175	-0.05	0.512	0.0
2.2	-0.05	0.497	0.0
2225	-0.05	0.495	0.0
2.25	-0.05	0.511	0.0
2275	-0.05	0.502	0.0
2.3	-0.05	0.507	0.0
2325	-0.05	0.511	0.0
2.35	-0.05	0.517	0.0
2375	-0.05	0.509	0.0
2.4	-0.05	0.51	0.0
2425	-0.05	0.506	0.0
2.45	-0.05	0.507	0.0
2475	-0.05	0.493	0.0
2.5	-0.05	0.502	0.0
2525	-0.05	0.499	0.0
2.55	-0.05	0.5	0.0
2575	-0.05	0.498	0.0
2.6	-0.05	0.496	0.0
2625	-0.05	0.507	0.0
2.65	-0.05	0.509	0.0
2675	-0.05	0.514	0.0
2.7	-0.05	0.507	0.0
2725	-0.05	0.5	0.0
2.75	-0.05	0.501	0.0
2775	-0.05	0.501	0.0
2.8	-0.05	0.497	0.0
2825	-0.05	0.494	0.0
2.85	-0.05	0.5	0.0
2875	-0.05	0.496	0.0
2.9	-0.05	0.513	0.0
2925	-0.05	0.51	0.0
2.95	-0.05	0.506	0.0
2975	-0.05	0.506	0.0
3.0	-0.05	0.499	0.0
3025	-0.05	0.508	0.0
3.05	-0.05	0.503	0.0
3075	-0.05	0.496	0.0
3.1	-0.05	0.498	0.0
3125	-0.05	0.5	0.0
3.15	-0.05	0.491	0.0
3175	-0.05	0.498	0.0
3.2	-0.05	0.499	0.0
3225	-0.05	0.499	0.0
3.25	-0.05	0.506	0.0
3275	-0.05	0.497	0.0
3.3	-0.05	0.495	0.0
3325	-0.05	0.497	0.0
3.35	-0.05	0.502	0.0
3375	-0.05	0.496	0.0
3.4	-0.05	0.5	0.0
3425	-0.05	0.498	0.0
3.45	-0.05	0.496	0.0
3475	-0.05	0.498	0.0
3.5	-0.05	0.497	0.0
3525	-0.05	0.496	0.0
3.55	-0.05	0.494	0.0
3575	-0.05	0.499	0.0
3.6	-0.05	0.494	0.0
3625	-0.05	0.489	0.0
3.65	-0.05	0.501	0.0
3675	-0.05	0.506	0.0
3.7	-0.05	0.492	0.0
3725	-0.05	0.494	0.0
3.75	-0.05	0.485	0.0
3775	-0.05	0.489	0.0
3.8	-0.05	0.492	0.0
3825	-0.05	0.497	0.0
3.85	-0.05	0.497	0.0
3875	-0.05	0.488	0.0
3.9	-0.05	0.488	0.0
3925	-0.05	0.499	0.0
3.95	-0.05	0.496	0.0
3975	-0.05	0.487	0.0
-0.075	-0.025	0.508	0.0
-0.05	-0.025	0.516	0.0
-0.025	-0.025	0.503	0.0
0.0	-0.025	0.504	0.0
0.025	-0.025	0.499	0.0
0.05	-0.025	0.499	0.0
0.075	-0.025	0.516	0.0
0.1	-0.025	0.504	0.0
0.125	-0.025	0.507	0.0
0.15	-0.025	0.51	0.0
0.175	-0.025	0.513	0.0
0.2	-0.025	0.507	0.0
0.225	-0.025	0.493	0.0
0.25	-0.025	0.496	0.0
0.275	-0.025	0.497	0.0
0.3	-0.025	0.506	0.0
0.325	-0.025	0.506	0.0
0.35	-0.025	0.508	0.0
0.375	-0.025	0.508	0.0
0.4	-0.025	0.514	0.0
0.425	-0.025	0.508	0.0
0.45	-0.025	0.501	0.0
0.475	-0.025	0.502	0.0
0.5	-0.025	0.495	0.0
0.525	-0.025	0.492	0.0
0.55	-0.025	0.492	0.0
0.575	-0.025	0.5	0.0
0.6	-0.025	0.501	0.0
0.625	-0.025	0.503	0.0
0.65	-0.025	0.51	0.0
0.675	-0.025	0.505	0.0
0.7	-0.025	0.497	0.0
0.725	-0.025	0.504	0.0
0.75	-0.025	0.497	0.0
0.775	-0.025	0.487	0.0
0.8	-0.025	0.491	0.0
0.825	-0.025	0.496	0.0
0.85	-0.025	0.496	0.0
0.875	-0.025	0.496	0.0
0.9	-0.025	0.5	0.0
0.925	-0.025	0.495	0.0
0.95	-0.025	0.49	0.0
0.975	-0.025	0.486	0.0
1.0	-0.025	0.499	0.0
1025	-0.025	0.499	0.0
1.05	-0.025	0.489	0.0
1075	-0.025	0.483	0.0
1.1	-0.025	0.495	0.0
1125	-0.025	0.502	0.0
1.15	-0.025	0.504	0.0
1175	-0.025	0.506	0.0
1.2	-0.025	0.508	0.0
1225	-0.025	0.504	0.0
1.25	-0.025	0.498	0.0
1275	-0.025	0.5	0.0
1.3	-0.025	0.505	0.0
1325	-0.025	0.5	0.0
1.35	-0.025	0.497	0.0
1375	-0.025	0.504	0.0
1.4	-0.025	0.489	0.0
1425	-0.025	0.494	0.0
1.45	-0.025	0.501	0.0
1475	-0.025	0.508	0.0
1.5	-0.025	0.503	0.0
1525	-0.025	0.5	0.0
1.55	-0.025	0.505	0.0
1575	-0.025	0.507	0.0
1.6	-0.025	0.505	0.0
1625	-0.025	0.496	0.0
1.65	-0.025	0.5	0.0
1675	-0.025	0.501	0.0
1.7	-0.025	0.502	0.0
1725	-0.025	0.5	0.0
1.75	-0.025	0.503	0.0
1775	-0.025	0.493	0.0
1.8	-0.025	0.501	0.0
1825	-0.025	0.502	0.0
1.85	-0.025	0.499	0.0
1875	-0.025	0.492	0.0
1.9	-0.025	0.481	0.0
1925	-0.025	0.5	0.0
1.95	-0.025	0.504	0.0
1975	-0.025	0.504	0.0
2.0	-0.025	0.505	0.0
2025	-0.025	0.499	0.0
2.05	-0.025	0.496	0.0
2075	-0.025	0.496	0.0
2.1	-0.025	0.506	0.0
2125	-0.025	0.51	0.0
2.15	-0.025	0.515	0.0
2175	-0.025	0.521	0.0
2.2	-0.025	0.511	0.0
2225	-0.025	0.512	0.0
2.25	-0.025	0.513	0.0
2275	-0.025	0.51	0.0
2.3	-0.025	0.519	0.0
2325	-0.025	0.521	0.0
2.35	-0.025	0.508	0.0
2375	-0.025	0.507	0.0
2.4	-0.025	0.497	0.0
2425	-0.025	0.5	0.0
2.45	-0.025	0.505	0.0
2475	-0.025	0.503	0.0
2.5	-0.025	0.504	0.0
2525	-0.025	0.503	0.0
2.55	-0.025	0.499	0.0
2575	-0.025	0.504	0.0
2.6	-0.025	0.512	0.0
2625	-0.025	0.502	0.0
2.65	-0.025	0.504	0.0
2675	-0.025	0.504	0.0
2.7	-0.025	0.499	0.0
2725	-0.025	0.508	0.0
2.75	-0.025	0.497	0.0
2775	-0.025	0.498	0.0
2.8	-0.025	0.499	0.0
2825	-0.025	0.492	0.0
2.85	-0.025	0.489	0.0
2875	-0.025	0.487	0.0
2.9	-0.025	0.508	0.0
2925	-0.025	0.503	0.0
2.95	-0.025	0.495	0.0
2975	-0.025	0.494	0.0
3.0	-0.025	0.504	0.0
3025	-0.025	0.505	0.0
3.05	-0.025	0.492	0.0
3075	-0.025	0.492	0.0
3.1	-0.025	0.494	0.0
3125	-0.025	0.495	0.0
3.15	-0.025	0.494	0.0
3175	-0.025	0.494	0.0
3.2	-0.025	0.486	0.0
3225	-0.025	0.494	0.0
3.25	-0.025	0.5	0.0
3275	-0.025	0.494	0.0
3.3	-0.025	0.489	0.0
3325	-0.025	0.488	0.0
3.35	-0.025	0.499	0.0
3375	-0.025	0.496	0.0
3.4	-0.025	0.487	0.0
3425	-0.025	0.474	0.0
3.45	-0.025	0.485	0.0
3475	-0.025	0.496	0.0
3.5	-0.025	0.481	0.0
3525	-0.025	0.481	0.0
3.55	-0.025	0.485	0.0
3575	-0.025	0.486	0.0
3.6	-0.025	0.477	0.0
3625	-0.025	0.482	0.0
3.65	-0.025	0.503	0.0
3675	-0.025	0.504	0.0
3.7	-0.025	0.494	0.0
3725	-0.025	0.496	0.0
3.75	-0.025	0.49	0.0
3775	-0.025	0.503	0.0
3.8	-0.025	0.489	0.0
3825	-0.025	0.49	0.0
3.85	-0.025	0.495	0.0
3875	-0.025	0.497	0.0
3.9	-0.025	0.491	0.0
3925	-0.025	0.499	0.0
3.95	-0.025	0.498	0.0
3975	-0.025	0.5	0.0
-0.075	0.0	0.505	0.0
-0.05	0.0	0.519	0.0
-0.025	0.0	0.513	0.0
0.0	0.0	0.507	0.0
0.025	0.0	0.506	0.0
0.05	0.0	0.507	0.0
0.075	0.0	0.505	0.0
0.1	0.0	0.509	0.0
0.125	0.0	0.521	1.0
0.15	0.0	0.515	0.0
0.175	0.0	0.515	0.0
0.2	0.0	0.514	0.0
0.225	0.0	0.507	0.0
0.25	0.0	0.504	0.0
0.275	0.0	0.507	0.0
0.3	0.0	0.504	0.0
0.325	0.0	0.499	0.0
0.35	0.0	0.495	0.0
0.375	0.0	0.5	0.0
0.4	0.0	0.499	0.0
0.425	0.0	0.503	0.0
0.45	0.0	0.501	0.0
0.475	0.0	0.504	0.0
0.5	0.0	0.496	0.0
0.525	0.0	0.492	0.0
0.55	0.0	0.496	0.0
0.575	0.0	0.496	0.0
0.6	0.0	0.499	0.0
0.625	0.0	0.5	0.0
0.65	0.0	0.493	0.0
0.675	0.0	0.495	0.0
0.7	0.0	0.501	0.0
0.725	0.0	0.499	0.0
0.75	0.0	0.499	0.0
0.775	0.0	0.502	0.0
0.8	0.0	0.497	0.0
0.825	0.0	0.5	0.0
0.85	0.0	0.496	0.0
0.875	0.0	0.499	0.0
0.9	0.0	0.507	0.0
0.925	0.0	0.5	0.0
0.95	0.0	0.494	0.0
0.975	0.0	0.501	0.0
1.0	0.0	0.507	0.0
1025	0.0	0.501	0.0
1.05	0.0	0.491	0.0
1075	0.0	0.488	0.0
1.1	0.0	0.49	0.0
1125	0.0	0.491	0.0
1.15	0.0	0.496	0.0
1175	0.0	0.494	0.0
1.2	0.0	0.499	0.0
1225	0.0	0.498	0.0
1.25	0.0	0.5	0.0
1275	0.0	0.498	0.0
1.3	0.0	0.501	0.0
1325	0.0	0.507	0.0
1.35	0.0	0.507	0.0
1375	0.0	0.5	0.0
1.4	0.0	0.502	0.0
1425	0.0	0.503	0.0
1.45	0.0	0.502	0.0
1475	0.0	0.501	0.0
1.5	0.0	0.505	0.0
1525	0.0	0.504	0.0
1.55	0.0	0.509	0.0
1575	0.0	0.504	0.0
1.6	0.0	0.513	0.0
1625	0.0	0.51	0.0
1.65	0.0	0.502	0.0
1675	0.0	0.509	0.0
1.7	0.0	0.508	0.0
1725	0.0	0.501	0.0
1.75	0.0	0.506	0.0
1775	0.0	0.501	0.0
1.8	0.0	0.495	0.0
1825	0.0	0.49	0.0
1.85	0.0	0.499	0.0
1875	0.0	0.505	0.0
1.9	0.0	0.498	0.0
1925	0.0	0.502	0.0
1.95	0.0	0.505	0.0
1975	0.0	0.499	0.0
2.0	0.0	0.504	0.0
2025	0.0	0.503	0.0
2.05	0.0	0.491	0.0
2075	0.0	0.5	0.0
2.1	0.0	0.496	0.0
2125	0.0	0.512	0.0
2.15	0.0	0.507	0.0
2175	0.0	0.506	0.0
2.2	0.0	0.512	0.0
2225	0.0	0.517	0.0
2.25	0.0	0.522	0.0
2275	0.0	0.524	0.0
2.3	0.0	0.51	0.0
2325	0.0	0.513	0.0
2.35	0.0	0.501	0.0
2375	0.0	0.506	0.0
2.4	0.0	0.495	0.0
2425	0.0	0.491	0.0
2.45	0.0	0.502	0.0
2475	0.0	0.501	0.0
2.5	0.0	0.492	0.0
2525	0.0	0.496	0.0
2.55	0.0	0.504	0.0
2575	0.0	0.505	0.0
2.6	0.0	0.503	0.0
2625	0.0	0.51	0.0
2.65	0.0	0.499	0.0
2675	0.0	0.492	0.0
2.7	0.0	0.497	0.0
2725	0.0	0.504	0.0
2.75	0.0	0.504	0.0
2775	0.0	0.497	0.0
2.8	0.0	0.502	0.0
2825	0.0	0.498	0.0
2.85	0.0	0.494	0.0
2875	0.0	0.496	0.0
2.9	0.0	0.502	0.0
2925	0.0	0.493	0.0
2.95	0.0	0.502	0.0
2975	0.0	0.504	0.0
3.0	0.0	0.512	0.0
3025	0.0	0.506	0.0
3.05	0.0	0.497	0.0
3075	0.0	0.505	0.0
3.1	0.0	0.496	0.0
3125	0.0	0.5	0.0
3.15	0.0	0.497	0.0
3175	0.0	0.501	0.0
3.2	0.0	0.501	0.0
3225	0.0	0.5	0.0
3.25	0.0	0.498	0.0
3275	0.0	0.496	0.0
3.3	0.0	0.492	0.0
3325	0.0	0.489	0.0
3.35	0.0	0.498	0.0
3375	0.0	0.498	0.0
3.4	0.0	0.494	0.0
3425	0.0	0.498	0.0
3.45	0.0	0.507	0.0
3475	0.0	0.493	0.0
3.5	0.0	0.497	0.0
3525	0.0	0.494	0.0
3.55	0.0	0.493	0.0
3575	0.0	0.498	0.0
3.6	0.0	0.499	0.0
3625	0.0	0.505	0.0
3.65	0.0	0.51	0.0
3675	0.0	0.515	0.0
3.7	0.0	0.504	0.0
3725	0.0	0.497	0.0
3.75	0.0	0.496	0.0
3775	0.0	0.508	0.0
3.8	0.0	0.501	0.0
3825	0.0	0.497	0.0
3.85	0.0	0.506	0.0
3875	0.0	0.511	0.0
3.9	0.0	0.5	0.0
3925	0.0	0.504	0.0
3.95	0.0	0.505	0.0
3975	0.0	0.503	0.0
-0.075	0.025	0.504	0.0
-0.05	0.025	0.498	0.0
-0.025	0.025	0.502	0.0
0.0	0.025	0.5	0.0
0.025	0.025	0.51	0.0
0.05	0.025	0.508	0.0
0.075	0.025	0.504	0.0
0.1	0.025	0.508	0.0
0.125	0.025	0.517	1.0
0.15	0.025	0.515	0.0
0.175	0.025	0.511	0.0
0.2	0.025	0.515	0.0
0.225	0.025	0.517	0.0
0.25	0.025	0.514	0.0
0.275	0.025	0.505	0.0
0.3	0.025	0.51	0.0
0.325	0.025	0.504	0.0
0.35	0.025	0.507	0.0
0.375	0.025	0.515	0.0
0.4	0.025	0.504	0.0
0.425	0.025	0.507	0.0
0.45	0.025	0.512	0.0
0.475	0.025	0.509	0.0
0.5	0.025	0.511	0.0
0.525	0.025	0.503	0.0
0.55	0.025	0.509	0.0
0.575	0.025	0.506	0.0
0.6	0.025	0.505	0.0
0.625	0.025	0.496	0.0
0.65	0.025	0.49	0.0
0.675	0.025	0.496	0.0
0.7	0.025	0.507	0.0
0.725	0.025	0.503	0.0
0.75	0.025	0.503	0.0
0.775	0.025	0.512	0.0
0.8	0.025	0.5	0.0
0.825	0.025	0.495	0.0
0.85	0.025	0.501	0.0
0.875	0.025	0.498	0.0
0.9	0.025	0.498	0.0
0.925	0.025	0.501	0.0
0.95	0.025	0.503	0.0
0.975	0.025	0.504	0.0
1.0	0.025	0.503	0.0
1025	0.025	0.492	0.0
1.05	0.025	0.496	0.0
1075	0.025	0.493	0.0
1.1	0.025	0.494	0.0
1125	0.025	0.495	0.0
1.15	0.025	0.496	0.0
1175	0.025	0.488	0.0
1.2	0.025	0.49	0.0
1225	0.025	0.49	0.0
1.25	0.025	0.496	0.0
1275	0.025	0.489	0.0
1.3	0.025	0.503	0.0
1325	0.025	0.494	0.0
1.35	0.025	0.497	0.0
1375	0.025	0.488	0.0
1.4	0.025	0.485	0.0
1425	0.025	0.495	0.0
1.45	0.025	0.499	0.0
1475	0.025	0.492	0.0
1.5	0.025	0.488	0.0
1525	0.025	0.496	0.0
1.55	0.025	0.501	0.0
1575	0.025	0.5	0.0
1.6	0.025	0.505	0.0
1625	0.025	0.495	0.0
1.65	0.025	0.5	0.0
1675	0.025	0.508	0.0
1.7	0.025	0.498	0.0
1725	0.025	0.496	0.0
1.75	0.025	0.505	0.0
1775	0.025	0.493	0.0
1.8	0.025	0.494	0.0
1825	0.025	0.493	0.0
1.85	0.025	0.484	0.0
1875	0.025	0.493	0.0
1.9	0.025	0.49	0.0
1925	0.025	0.486	0.0
1.95	0.025	0.503	0.0
1975	0.025	0.49	0.0
2.0	0.025	0.499	0.0
2025	0.025	0.497	0.0
2.05	0.025	0.497	0.0
2075	0.025	0.496	0.0
2.1	0.025	0.484	0.0
2125	0.025	0.496	0.0
2.15	0.025	0.504	0.0
2175	0.025	0.497	0.0
2.2	0.025	0.504	0.0
2225	0.025	0.516	0.0
2.25	0.025	0.512	0.0
2275	0.025	0.503	0.0
2.3	0.025	0.503	0.0
2325	0.025	0.499	0.0
2.35	0.025	0.491	0.0
2375	0.025	0.495	0.0
2.4	0.025	0.481	0.0
2425	0.025	0.484	0.0
2.45	0.025	0.487	0.0
2475	0.025	0.489	0.0
2.5	0.025	0.491	0.0
2525	0.025	0.498	0.0
2.55	0.025	0.493	0.0
2575	0.025	0.492	0.0
2.6	0.025	0.495	0.0
2625	0.025	0.512	0.0
2.65	0.025	0.507	0.0
2675	0.025	0.491	0.0
2.7	0.025	0.492	0.0
2725	0.025	0.493	0.0
2.75	0.025	0.506	0.0
2775	0.025	0.501	0.0
2.8	0.025	0.498	0.0
2825	0.025	0.499	0.0
2.85	0.025	0.501	0.0
2875	0.025	0.494	0.0
2.9	0.025	0.495	0.0
2925	0.025	0.498	0.0
2.95	0.025	0.494	0.0
2975	0.025	0.494	0.0
3.0	0.025	0.502	0.0
3025	0.025	0.5	0.0
3.05	0.025	0.501	0.0
3075	0.025	0.502	0.0
3.1	0.025	0.494	0.0
3125	0.025	0.491	0.0
3.15	0.025	0.5	0.0
3175	0.025	0.501	0.0
3.2	0.025	0.494	0.0
3225	0.025	0.502	0.0
3.25	0.025	0.5	0.0
3275	0.025	0.502	0.0
3.3	0.025	0.499	0.0
3325	0.025	0.497	0.0
3.35	0.025	0.508	0.0
3375	0.025	0.496	0.0
3.4	0.025	0.5	0.0
3425	0.025	0.492	0.0
3.45	0.025	0.503	0.0
3475	0.025	0.501	0.0
3.5	0.025	0.496	0.0
3525	0.025	0.501	0.0
3.55	0.025	0.498	0.0
3575	0.025	0.491	0.0
3.6	0.025	0.5	0.0
3625	0.025	0.501	0.0
3.65	0.025	0.507	0.0
3675	0.025	0.507	0.0
3.7	0.025	0.512	0.0
3725	0.025	0.508	0.0
3.75	0.025	0.506	0.0
3775	0.025	0.502	0.0
3.8	0.025	0.503	0.0
3825	0.025	0.496	0.0
3.85	0.025	0.51	0.0
3875	0.025	0.511	0.0
3.9	0.025	0.504	0.0
3925	0.025	0.5	0.0
3.95	0.025	0.5	0.0
3975	0.025	0.497	0.0
-0.075	0.05	0.52	0.0
-0.05	0.05	0.512	0.0
-0.025	0.05	0.514	0.0
0.0	0.05	0.506	0.0
0.025	0.05	0.504	0.0
0.05	0.05	0.503	0.0
0.075	0.05	0.504	0.0
0.1	0.05	0.51	0.0
0.125	0.05	0.517	1.0
0.15	0.05	0.514	0.0
0.175	0.05	0.503	0.0
0.2	0.05	0.51	0.0
0.225	0.05	0.512	0.0
0.25	0.05	0.512	0.0
0.275	0.05	0.516	0.0
0.3	0.05	0.506	0.0
0.325	0.05	0.502	0.0
0.35	0.05	0.503	0.0
0.375	0.05	0.498	0.0
0.4	0.05	0.497	0.0
0.425	0.05	0.495	0.0
0.45	0.05	0.503	0.0
0.475	0.05	0.493	0.0
0.5	0.05	0.492	0.0
0.525	0.05	0.489	0.0
0.55	0.05	0.496	0.0
0.575	0.05	0.493	0.0
0.6	0.05	0.492	0.0
0.625	0.05	0.49	0.0
0.65	0.05	0.491	0.0
0.675	0.05	0.487	0.0
0.7	0.05	0.492	0.0
0.725	0.05	0.499	0.0
0.75	0.05	0.499	0.0
0.775	0.05	0.492	0.0
0.8	0.05	0.488	0.0
0.825	0.05	0.487	0.0
0.85	0.05	0.488	0.0
0.875	0.05	0.488	0.0
0.9	0.05	0.486	0.0
0.925	0.05	0.493	0.0
0.95	0.05	0.489	0.0
0.975	0.05	0.495	0.0
1.0	0.05	0.494	0.0
1025	0.05	0.497	0.0
1.05	0.05	0.498	0.0
1075	0.05	0.504	0.0
1.1	0.05	0.511	0.0
1125	0.05	0.507	0.0
1.15	0.05	0.507	0.0
1175	0.05	0.503	0.0
1.2	0.05	0.492	0.0
1225	0.05	0.492	0.0
1.25	0.05	0.494	0.0
1275	0.05	0.496	0.0
1.3	0.05	0.498	0.0
1325	0.05	0.502	0.0
1.35	0.05	0.495	0.0
1375	0.05	0.499	0.0
1.4	0.05	0.485	0.0
1425	0.05	0.491	0.0
1.45	0.05	0.502	0.0
1475	0.05	0.492	0.0
1.5	0.05	0.495	0.0
1525	0.05	0.503	0.0
1.55	0.05	0.516	0.0
1575	0.05	0.506	0.0
1.6	0.05	0.497	0.0
1625	0.05	0.497	0.0
1.65	0.05	0.494	0.0
1675	0.05	0.499	0.0
1.7	0.05	0.503	0.0
1725	0.05	0.509	0.0
1.75	0.05	0.516	0.0
1775	0.05	0.512	0.0
1.8	0.05	0.504	0.0
1825	0.05	0.497	0.0
1.85	0.05	0.495	0.0
1875	0.05	0.492	0.0
1.9	0.05	0.499	0.0
1925	0.05	0.496	0.0
1.95	0.05	0.501	0.0
1975	0.05	0.508	0.0
2.0	0.05	0.5	0.0
2025	0.05	0.512	0.0
2.05	0.05	0.506	0.0
2075	0.05	0.508	0.0
2.1	0.05	0.502	0.0
2125	0.05	0.508	0.0
2.15	0.05	0.512	0.0
2175	0.05	0.508	0.0
2.2	0.05	0.5	0.0
2225	0.05	0.506	0.0
2.25	0.05	0.509	0.0
2275	0.05	0.508	0.0
2.3	0.05	0.504	0.0
2325	0.05	0.508	0.0
2.35	0.05	0.492	0.0
2375	0.05	0.496	0.0
2.4	0.05	0.495	0.0
2425	0.05	0.491	0.0
2.45	0.05	0.503	0.0
2475	0.05	0.498	0.0
2.5	0.05	0.494	0.0
2525	0.05	0.488	0.0
2.55	0.05	0.49	0.0
2575	0.05	0.498	0.0
2.6	0.05	0.507	0.0
2625	0.05	0.512	0.0
2.65	0.05	0.511	0.0
2675	0.05	0.504	0.0
2.7	0.05	0.499	0.0
2725	0.05	0.492	0.0
2.75	0.05	0.502	0.0
2775	0.05	0.502	0.0
2.8	0.05	0.498	0.0
2825	0.05	0.5	0.0
2.85	0.05	0.504	0.0
2875	0.05	0.492	0.0
2.9	0.05	0.493	0.0
2925	0.05	0.494	0.0
2.95	0.05	0.492	0.0
2975	0.05	0.5	0.0
3.0	0.05	0.51	0.0
3025	0.05	0.516	0.0
3.05	0.05	0.508	0.0
3075	0.05	0.501	0.0
3.1	0.05	0.495	0.0
3125	0.05	0.497	0.0
3.15	0.05	0.498	0.0
3175	0.05	0.491	0.0
3.2	0.05	0.495	0.0
3225	0.05	0.49	0.0
3.25	0.05	0.491	0.0
3275	0.05	0.487	0.0
3.3	0.05	0.493	0.0
3325	0.05	0.496	0.0
3.35	0.05	0.504	0.0
3375	0.05	0.499	0.0
3.4	0.05	0.49	0.0
3425	0.05	0.501	0.0
3.45	0.05	0.494	0.0
3475	0.05	0.496	0.0
3.5	0.05	0.492	0.0
3525	0.05	0.493	0.0
3.55	0.05	0.489	0.0
3575	0.05	0.505	0.0
3.6	0.05	0.497	0.0
3625	0.05	0.495	0.0
3.65	0.05	0.505	0.0
3675	0.05	0.505	0.0
3.7	0.05	0.496	0.0
3725	0.05	0.501	0.0
3.75	0.05	0.494	0.0
3775	0.05	0.501	0.0
3.8	0.05	0.49	0.0
3825	0.05	0.493	0.0
3.85	0.05	0.5	0.0
3875	0.05	0.497	0.0
3.9	0.05	0.498	0.0
3925	0.05	0.507	0.0
3.95	0.05	0.503	0.0
3975	0.05	0.492	0.0
-0.075	0.075	0.517	0.0
-0.05	0.075	0.511	0.0
-0.025	0.075	0.51	0.0
0.0	0.075	0.506	0.0
0.025	0.075	0.512	0.0
0.05	0.075	0.507	0.0
0.075	0.075	0.502	0.0
0.1	0.075	0.514	0.0
0.125	0.075	0.52	1.0
0.15	0.075	0.513	0.0
0.175	0.075	0.508	0.0
0.2	0.075	0.509	0.0
0.225	0.075	0.509	0.0
0.25	0.075	0.514	0.0
0.275	0.075	0.516	0.0
0.3	0.075	0.512	0.0
0.325	0.075	0.501	0.0
0.35	0.075	0.504	0.0
0.375	0.075	0.506	0.0
0.4	0.075	0.512	0.0
0.425	0.075	0.506	0.0
0.45	0.075	0.504	0.0
0.475	0.075	0.494	0.0
0.5	0.075	0.506	0.0
0.525	0.075	0.496	0.0
0.55	0.075	0.496	0.0
0.575	0.075	0.494	0.0
0.6	0.075	0.497	0.0
0.625	0.075	0.496	0.0
0.65	0.075	0.49	0.0
0.675	0.075	0.495	0.0
0.7	0.075	0.498	0.0
0.725	0.075	0.504	0.0
0.75	0.075	0.509	0.0
0.775	0.075	0.499	0.0
0.8	0.075	0.5	0.0
0.825	0.075	0.492	0.0
0.85	0.075	0.492	0.0
0.875	0.075	0.494	0.0
0.9	0.075	0.504	0.0
0.925	0.075	0.496	0.0
0.95	0.075	0.495	0.0
0.975	0.075	0.494	0.0
1.0	0.075	0.501	0.0
1025	0.075	0.503	0.0
1.05	0.075	0.501	0.0
1075	0.075	0.5	0.0
1.1	0.075	0.507	0.0
1125	0.075	0.514	0.0
1.15	0.075	0.514	0.0
1175	0.075	0.516	0.0
1.2	0.075	0.508	0.0
1225	0.075	0.51	0.0
1.25	0.075	0.512	0.0
1275	0.075	0.508	0.0
1.3	0.075	0.497	0.0
1325	0.075	0.5	0.0
1.35	0.075	0.501	0.0
1375	0.075	0.494	0.0
1.4	0.075	0.49	0.0
1425	0.075	0.486	1.0
1.45	0.075	0.493	0.0
1475	0.075	0.492	0.0
1.5	0.075	0.506	0.0
1525	0.075	0.512	0.0
1.55	0.075	0.515	0.0
1575	0.075	0.513	0.0
1.6	0.075	0.506	0.0
1625	0.075	0.5	0.0
1.65	0.075	0.499	0.0
1675	0.075	0.495	0.0
1.7	0.075	0.504	0.0
1725	0.075	0.511	0.0
1.75	0.075	0.513	0.0
1775	0.075	0.506	0.0
1.8	0.075	0.51	0.0
1825	0.075	0.506	0.0
1.85	0.075	0.51	0.0
1875	0.075	0.513	0.0
1.9	0.075	0.52	0.0
1925	0.075	0.515	0.0
1.95	0.075	0.504	0.0
1975	0.075	0.504	0.0
2.0	0.075	0.506	0.0
2025	0.075	0.514	0.0
2.05	0.075	0.505	0.0
2075	0.075	0.515	0.0
2.1	0.075	0.523	0.0
2125	0.075	0.523	0.0
2.15	0.075	0.518	0.0
2175	0.075	0.52	0.0
2.2	0.075	0.504	0.0
2225	0.075	0.512	0.0
2.25	0.075	0.514	0.0
2275	0.075	0.51	0.0
2.3	0.075	0.507	0.0
2325	0.075	0.502	0.0
2.35	0.075	0.497	0.0
2375	0.075	0.508	0.0
2.4	0.075	0.497	0.0
2425	0.075	0.496	0.0
2.45	0.075	0.496	0.0
2475	0.075	0.502	0.0
2.5	0.075	0.497	0.0
2525	0.075	0.492	0.0
2.55	0.075	0.5	0.0
2575	0.075	0.507	0.0
2.6	0.075	0.506	0.0
2625	0.075	0.508	0.0
2.65	0.075	0.504	0.0
2675	0.075	0.506	0.0
2.7	0.075	0.507	0.0
2725	0.075	0.497	0.0
2.75	0.075	0.499	0.0
2775	0.075	0.504	0.0
2.8	0.075	0.506	0.0
2825	0.075	0.512	0.0
2.85	0.075	0.505	0.0
2875	0.075	0.504	0.0
2.9	0.075	0.503	0.0
2925	0.075	0.5	0.0
2.95	0.075	0.494	0.0
2975	0.075	0.504	0.0
3.0	0.075	0.51	0.0
3025	0.075	0.509	0.0
3.05	0.075	0.5	0.0
3075	0.075	0.497	0.0
3.1	0.075	0.493	0.0
3125	0.075	0.493	0.0
3.15	0.075	0.495	0.0
3175	0.075	0.487	0.0
3.2	0.075	0.489	0.0
3225	0.075	0.496	0.0
3.25	0.075	0.491	0.0
3275	0.075	0.49	0.0
3.3	0.075	0.493	0.0
3325	0.075	0.497	0.0
3.35	0.075	0.494	0.0
3375	0.075	0.501	0.0
3.4	0.075	0.493	0.0
3425	0.075	0.497	0.0
3.45	0.075	0.499	0.0
3475	0.075	0.509	0.0
3.5	0.075	0.498	0.0
3525	0.075	0.493	0.0
3.55	0.075	0.488	0.0
3575	0.075	0.491	0.0
3.6	0.075	0.491	0.0
3625	0.075	0.494	0.0
3.65	0.075	0.503	0.0
3675	0.075	0.5	0.0
3.7	0.075	0.496	0.0
3725	0.075	0.5	0.0
3.75	0.075	0.496	0.0
3775	0.075	0.498	0.0
3.8	0.075	0.504	0.0
3825	0.075	0.498	0.0
3.85	0.075	0.494	0.0
3875	0.075	0.497	0.0
3.9	0.075	0.489	0.0
3925	0.075	0.499	0.0
3.95	0.075	0.503	0.0
3975	0.075	0.494	0.0
-0.075	0.1	0.506	0.0
-0.05	0.1	0.5	0.0
-0.025	0.1	0.505	0.0
0.0	0.1	0.506	0.0
0.025	0.1	0.501	0.0
0.05	0.1	0.5	0.0
0.075	0.1	0.504	0.0
0.1	0.1	0.534	1.0
0.125	0.1	0.525	1.0
0.15	0.1	0.516	1.0
0.175	0.1	0.508	0.0
0.2	0.1	0.515	0.0
0.225	0.1	0.502	0.0
0.25	0.1	0.498	0.0
0.275	0.1	0.493	0.0
0.3	0.1	0.508	0.0
0.325	0.1	0.508	0.0
0.35	0.1	0.506	0.0
0.375	0.1	0.508	0.0
0.4	0.1	0.508	0.0
0.425	0.1	0.503	0.0
0.45	0.1	0.5	0.0
0.475	0.1	0.494	0.0
0.5	0.1	0.5	0.0
0.525	0.1	0.502	0.0
0.55	0.1	0.5	0.0
0.575	0.1	0.496	0.0
0.6	0.1	0.491	0.0
0.625	0.1	0.496	0.0
0.65	0.1	0.5	0.0
0.675	0.1	0.501	0.0
0.7	0.1	0.504	0.0
0.725	0.1	0.501	0.0
0.75	0.1	0.491	0.0
0.775	0.1	0.492	0.0
0.8	0.1	0.5	0.0
0.825	0.1	0.494	0.0
0.85	0.1	0.494	0.0
0.875	0.1	0.49	0.0
0.9	0.1	0.499	0.0
0.925	0.1	0.503	0.0
0.95	0.1	0.493	0.0
0.975	0.1	0.483	0.0
1.0	0.1	0.482	0.0
1025	0.1	0.488	0.0
1.05	0.1	0.491	0.0
1075	0.1	0.483	1.0
1.1	0.1	0.483	1.0
1125	0.1	0.483	1.0
1.15	0.1	0.491	0.0
1175	0.1	0.496	0.0
1.2	0.1	0.493	0.0
1225	0.1	0.475	1.0
1.25	0.1	0.48	1.0
1275	0.1	0.491	0.0
1.3	0.1	0.491	0.0
1325	0.1	0.481	1.0
1.35	0.1	0.481	1.0
1375	0.1	0.482	1.0
1.4	0.1	0.481	1.0
1425	0.1	0.479	1.0
1.45	0.1	0.483	1.0
1475	0.1	0.482	1.0
1.5	0.1	0.487	0.0
1525	0.1	0.487	0.0
1.55	0.1	0.497	0.0
1575	0.1	0.498	0.0
1.6	0.1	0.502	0.0
1625	0.1	0.496	0.0
1.65	0.1	0.499	0.0
1675	0.1	0.491	0.0
1.7	0.1	0.5	0.0
1725	0.1	0.506	0.0
1.75	0.1	0.505	0.0
1775	0.1	0.504	0.0
1.8	0.1	0.502	0.0
1825	0.1	0.508	0.0
1.85	0.1	0.508	0.0
1875	0.1	0.512	0.0
1.9	0.1	0.505	0.0
1925	0.1	0.509	0.0
1.95	0.1	0.512	0.0
1975	0.1	0.515	0.0
2.0	0.1	0.512	0.0
2025	0.1	0.511	0.0
2.05	0.1	0.51	0.0
2075	0.1	0.522	0.0
2.1	0.1	0.515	0.0
2125	0.1	0.512	0.0
2.15	0.1	0.523	0.0
2175	0.1	0.526	0.0
2.2	0.1	0.51	0.0
2225	0.1	0.513	0.0
2.25	0.1	0.52	0.0
2275	0.1	0.516	0.0
2.3	0.1	0.518	0.0
2325	0.1	0.507	0.0
2.35	0.1	0.506	0.0
2375	0.1	0.504	0.0
2.4	0.1	0.503	0.0
2425	0.1	0.51	0.0
2.45	0.1	0.504	0.0
2475	0.1	0.508	0.0
2.5	0.1	0.508	0.0
2525	0.1	0.501	0.0
2.55	0.1	0.506	0.0
2575	0.1	0.512	0.0
2.6	0.1	0.512	0.0
2625	0.1	0.505	0.0
2.65	0.1	0.508	0.0
2675	0.1	0.505	0.0
2.7	0.1	0.515	0.0
2725	0.1	0.514	0.0
2.75	0.1	0.512	0.0
2775	0.1	0.512	0.0
2.8	0.1	0.508	0.0
2825	0.1	0.502	0.0
2.85	0.1	0.507	0.0
2875	0.1	0.508	0.0
2.9	0.1	0.505	0.0
2925	0.1	0.5	0.0
2.95	0.1	0.507	0.0
2975	0.1	0.509	0.0
3.0	0.1	0.51	0.0
3025	0.1	0.503	0.0
3.05	0.1	0.506	0.0
3075	0.1	0.499	0.0
3.1	0.1	0.495	0.0
3125	0.1	0.492	0.0
3.15	0.1	0.495	0.0
3175	0.1	0.483	0.0
3.2	0.1	0.492	0.0
3225	0.1	0.486	0.0
3.25	0.1	0.487	0.0
3275	0.1	0.494	0.0
3.3	0.1	0.495	0.0
3325	0.1	0.5	0.0
3.35	0.1	0.49	0.0
3375	0.1	0.498	0.0
3.4	0.1	0.5	0.0
3425	0.1	0.499	0.0
3.45	0.1	0.504	0.0
3475	0.1	0.506	0.0
3.5	0.1	0.498	0.0
3525	0.1	0.497	0.0
3.55	0.1	0.491	0.0
3575	0.1	0.502	0.0
3.6	0.1	0.5	0.0
3625	0.1	0.507	0.0
3.65	0.1	0.507	0.0
3675	0.1	0.496	0.0
3.7	0.1	0.499	0.0
3725	0.1	0.493	0.0
3.75	0.1	0.488	0.0
3775	0.1	0.494	0.0
3.8	0.1	0.488	0.0
3825	0.1	0.49	0.0
3.85	0.1	0.499	0.0
3875	0.1	0.501	0.0
3.9	0.1	0.491	0.0
3925	0.1	0.489	0.0
3.95	0.1	0.491	0.0
3975	0.1	0.499	0.0
-0.075	0.125	0.5	0.0
-0.05	0.125	0.502	0.0
-0.025	0.125	0.5	0.0
0.0	0.125	0.499	0.0
0.025	0.125	0.492	0.0
0.05	0.125	0.495	0.0
0.075	0.125	0.498	0.0
0.1	0.125	0.528	1.0
0.125	0.125	0.549	1.0
0.15	0.125	0.526	1.0
0.175	0.125	0.525	1.0
0.2	0.125	0.519	1.0
0.225	0.125	0.514	0.0
0.25	0.125	0.509	0.0
0.275	0.125	0.515	0.0
0.3	0.125	0.514	1.0
0.325	0.125	0.521	1.0
0.35	0.125	0.52	1.0
0.375	0.125	0.512	0.0
0.4	0.125	0.505	0.0
0.425	0.125	0.503	0.0
0.45	0.125	0.501	0.0
0.475	0.125	0.504	0.0
0.5	0.125	0.503	0.0
0.525	0.125	0.501	0.0
0.55	0.125	0.502	0.0
0.575	0.125	0.502	0.0
0.6	0.125	0.493	0.0
0.625	0.125	0.486	0.0
0.65	0.125	0.485	0.0
0.675	0.125	0.488	0.0
0.7	0.125	0.494	0.0
0.725	0.125	0.494	0.0
0.75	0.125	0.498	0.0
0.775	0.125	0.493	0.0
0.8	0.125	0.493	0.0
0.825	0.125	0.492	0.0
0.85	0.125	0.494	0.0
0.875	0.125	0.497	0.0
0.9	0.125	0.495	0.0
0.925	0.125	0.496	0.0
0.95	0.125	0.485	0.0
0.975	0.125	0.482	0.0
1.0	0.125	0.485	0.0
1025	0.125	0.493	0.0
1.05	0.125	0.493	0.0
1075	0.125	0.486	0.0
1.1	0.125	0.477	1.0
1125	0.125	0.468	1.0
1.15	0.125	0.471	1.0
1175	0.125	0.484	0.0
1.2	0.125	0.484	0.0
1225	0.125	0.472	1.0
1.25	0.125	0.479	1.0
1275	0.125	0.487	0.0
1.3	0.125	0.484	1.0
1325	0.125	0.481	1.0
1.35	0.125	0.487	0.0
1375	0.125	0.484	0.0
1.4	0.125	0.483	0.0
1425	0.125	0.492	0.0
1.45	0.125	0.496	0.0
1475	0.125	0.488	0.0
1.5	0.125	0.485	0.0
1525	0.125	0.491	0.0
1.55	0.125	0.49	0.0
1575	0.125	0.498	0.0
1.6	0.125	0.503	0.0
1625	0.125	0.497	0.0
1.65	0.125	0.496	0.0
1675	0.125	0.498	0.0
1.7	0.125	0.5	0.0
1725	0.125	0.5	0.0
1.75	0.125	0.504	0.0
1775	0.125	0.505	0.0
1.8	0.125	0.501	0.0
1825	0.125	0.502	0.0
1.85	0.125	0.505	0.0
1875	0.125	0.498	0.0
1.9	0.125	0.505	0.0
1925	0.125	0.5	0.0
1.95	0.125	0.505	0.0
1975	0.125	0.507	0.0
2.0	0.125	0.494	0.0
2025	0.125	0.498	0.0
2.05	0.125	0.496	0.0
2075	0.125	0.513	0.0
2.1	0.125	0.502	0.0
2125	0.125	0.506	0.0
2.15	0.125	0.506	0.0
2175	0.125	0.497	0.0
2.2	0.125	0.497	0.0
2225	0.125	0.492	0.0
2.25	0.125	0.502	0.0
2275	0.125	0.501	0.0
2.3	0.125	0.503	0.0
2325	0.125	0.5	0.0
2.35	0.125	0.502	0.0
2375	0.125	0.503	0.0
2.4	0.125	0.497	0.0
2425	0.125	0.501	0.0
2.45	0.125	0.508	0.0
2475	0.125	0.506	0.0
2.5	0.125	0.507	0.0
2525	0.125	0.507	0.0
2.55	0.125	0.511	0.0
2575	0.125	0.509	0.0
2.6	0.125	0.509	0.0
2625	0.125	0.511	0.0
2.65	0.125	0.502	0.0
2675	0.125	0.499	0.0
2.7	0.125	0.499	0.0
2725	0.125	0.501	0.0
2.75	0.125	0.505	0.0
2775	0.125	0.498	0.0
2.8	0.125	0.502	0.0
2825	0.125	0.508	0.0
2.85	0.125	0.507	0.0
2875	0.125	0.504	0.0
2.9	0.125	0.503	0.0
2925	0.125	0.501	0.0
2.95	0.125	0.501	0.0
2975	0.125	0.505	0.0
3.0	0.125	0.509	0.0
3025	0.125	0.509	0.0
3.05	0.125	0.506	0.0
3075	0.125	0.507	0.0
3.1	0.125	0.496	0.0
3125	0.125	0.497	0.0
3.15	0.125	0.491	0.0
3175	0.125	0.489	0.0
3.2	0.125	0.49	0.0
3225	0.125	0.492	0.0
3.25	0.125	0.492	0.0
3275	0.125	0.488	0.0
3.3	0.125	0.488	0.0
3325	0.125	0.498	0.0
3.35	0.125	0.511	0.0
3375	0.125	0.512	0.0
3.4	0.125	0.489	0.0
3425	0.125	0.501	0.0
3.45	0.125	0.499	0.0
3475	0.125	0.498	0.0
3.5	0.125	0.503	0.0
3525	0.125	0.5	0.0
3.55	0.125	0.506	0.0
3575	0.125	0.502	0.0
3.6	0.125	0.497	0.0
3625	0.125	0.502	0.0
3.65	0.125	0.504	0.0
3675	0.125	0.5	0.0
3.7	0.125	0.502	0.0
3725	0.125	0.5	0.0
3.75	0.125	0.505	0.0
3775	0.125	0.496	0.0
3.8	0.125	0.499	0.0
3825	0.125	0.496	0.0
3.85	0.125	0.499	0.0
3875	0.125	0.499	0.0
3.9	0.125	0.494	0.0
3925	0.125	0.501	0.0
3.95	0.125	0.502	0.0
3975	0.125	0.497	0.0
-0.075	0.15	0.503	0.0
-0.05	0.15	0.513	0.0
-0.025	0.15	0.519	0.0
0.0	0.15	0.515	0.0
0.025	0.15	0.504	0.0
0.05	0.15	0.502	0.0
0.075	0.15	0.518	1.0
0.1	0.15	0.524	1.0
0.125	0.15	0.538	1.0
0.15	0.15	0.567	1.0
0.175	0.15	0.566	1.0
0.2	0.15	0.535	1.0
0.225	0.15	0.523	1.0
0.25	0.15	0.53	1.0
0.275	0.15	0.523	1.0
0.3	0.15	0.525	1.0
0.325	0.15	0.523	1.0
0.35	0.15	0.53	1.0
0.375	0.15	0.521	1.0
0.4	0.15	0.513	0.0
0.425	0.15	0.514	0.0
0.45	0.15	0.523	1.0
0.475	0.15	0.512	0.0
0.5	0.15	0.511	0.0
0.525	0.15	0.512	0.0
0.55	0.15	0.513	0.0
0.575	0.15	0.517	0.0
0.6	0.15	0.508	0.0
0.625	0.15	0.5	0.0
0.65	0.15	0.502	0.0
0.675	0.15	0.501	0.0
0.7	0.15	0.496	0.0
0.725	0.15	0.487	0.0
0.75	0.15	0.485	0.0
0.775	0.15	0.492	0.0
0.8	0.15	0.49	0.0
0.825	0.15	0.491	0.0
0.85	0.15	0.498	0.0
0.875	0.15	0.491	0.0
0.9	0.15	0.496	0.0
0.925	0.15	0.498	0.0
0.95	0.15	0.499	0.0
0.975	0.15	0.493	0.0
1.0	0.15	0.49	0.0
1025	0.15	0.495	0.0
1.05	0.15	0.487	0.0
1075	0.15	0.483	0.0
1.1	0.15	0.485	0.0
1125	0.15	0.475	1.0
1.15	0.15	0.463	1.0
1175	0.15	0.468	1.0
1.2	0.15	0.48	1.0
1225	0.15	0.481	1.0
1.25	0.15	0.48	1.0
1275	0.15	0.485	0.0
1.3	0.15	0.48	1.0
1325	0.15	0.481	1.0
1.35	0.15	0.481	0.0
1375	0.15	0.486	0.0
1.4	0.15	0.483	0.0
1425	0.15	0.486	0.0
1.45	0.15	0.494	0.0
1475	0.15	0.493	0.0
1.5	0.15	0.496	0.0
1525	0.15	0.501	0.0
1.55	0.15	0.509	0.0
1575	0.15	0.506	0.0
1.6	0.15	0.504	0.0
1625	0.15	0.494	0.0
1.65	0.15	0.493	0.0
1675	0.15	0.49	0.0
1.7	0.15	0.498	0.0
1725	0.15	0.495	0.0
1.75	0.15	0.507	0.0
1775	0.15	0.507	0.0
1.8	0.15	0.503	0.0
1825	0.15	0.505	0.0
1.85	0.15	0.51	0.0
1875	0.15	0.509	0.0
1.9	0.15	0.508	0.0
1925	0.15	0.505	0.0
1.95	0.15	0.495	0.0
1975	0.15	0.492	0.0
2.0	0.15	0.491	0.0
2025	0.15	0.493	0.0
2.05	0.15	0.491	0.0
2075	0.15	0.497	0.0
2.1	0.15	0.497	0.0
2125	0.15	0.506	0.0
2.15	0.15	0.497	0.0
2175	0.15	0.504	0.0
2.2	0.15	0.501	0.0
2225	0.15	0.499	0.0
2.25	0.15	0.508	0.0
2275	0.15	0.508	0.0
2.3	0.15	0.506	0.0
2325	0.15	0.506	0.0
2.35	0.15	0.494	0.0
2375	0.15	0.501	0.0
2.4	0.15	0.508	0.0
2425	0.15	0.504	0.0
2.45	0.15	0.502	0.0
2475	0.15	0.512	0.0
2.5	0.15	0.506	0.0
2525	0.15	0.499	0.0
2.55	0.15	0.494	0.0
2575	0.15	0.507	0.0
2.6	0.15	0.506	0.0
2625	0.15	0.494	0.0
2.65	0.15	0.5	0.0
2675	0.15	0.499	0.0
2.7	0.15	0.499	0.0
2725	0.15	0.495	0.0
2.75	0.15	0.492	0.0
2775	0.15	0.498	0.0
2.8	0.15	0.503	0.0
2825	0.15	0.501	0.0
2.85	0.15	0.5	0.0
2875	0.15	0.489	0.0
2.9	0.15	0.493	0.0
2925	0.15	0.493	0.0
2.95	0.15	0.483	0.0
2975	0.15	0.494	0.0
3.0	0.15	0.494	0.0
3025	0.15	0.488	0.0
3.05	0.15	0.484	0.0
3075	0.15	0.485	0.0
3.1	0.15	0.49	0.0
3125	0.15	0.491	0.0
3.15	0.15	0.493	0.0
3175	0.15	0.494	0.0
3.2	0.15	0.486	0.0
3225	0.15	0.488	0.0
3.25	0.15	0.492	0.0
3275	0.15	0.492	0.0
3.3	0.15	0.496	0.0
3325	0.15	0.5	0.0
3.35	0.15	0.51	0.0
3375	0.15	0.505	0.0
3.4	0.15	0.504	0.0
3425	0.15	0.501	0.0
3.45	0.15	0.502	0.0
3475	0.15	0.499	0.0
3.5	0.15	0.496	0.0
3525	0.15	0.501	0.0
3.55	0.15	0.501	0.0
3575	0.15	0.496	0.0
3.6	0.15	0.496	0.0
3625	0.15	0.495	0.0
3.65	0.15	0.5	0.0
3675	0.15	0.501	0.0
3.7	0.15	0.503	0.0
3725	0.15	0.498	0.0
3.75	0.15	0.503	0.0
3775	0.15	0.498	0.0
3.8	0.15	0.51	0.0
3825	0.15	0.498	0.0
3.85	0.15	0.49	0.0
3875	0.15	0.491	0.0
3.9	0.15	0.492	0.0
3925	0.15	0.498	0.0
3.95	0.15	0.499	0.0
3975	0.15	0.496	0.0
-0.075	0.175	0.5	0.0
-0.05	0.175	0.505	0.0
-0.025	0.175	0.504	0.0
0.0	0.175	0.498	0.0
0.025	0.175	0.494	0.0
0.05	0.175	0.503	0.0
0.075	0.175	0.504	0.0
0.1	0.175	0.503	0.0
0.125	0.175	0.519	1.0
0.15	0.175	0.552	1.0
0.175	0.175	0.566	1.0
0.2	0.175	0.552	1.0
0.225	0.175	0.532	1.0
0.25	0.175	0.526	1.0
0.275	0.175	0.528	1.0
0.3	0.175	0.521	1.0
0.325	0.175	0.524	1.0
0.35	0.175	0.533	1.0
0.375	0.175	0.529	1.0
0.4	0.175	0.528	1.0
0.425	0.175	0.526	1.0
0.45	0.175	0.519	1.0
0.475	0.175	0.511	0.0
0.5	0.175	0.514	0.0
0.525	0.175	0.506	0.0
0.55	0.175	0.511	0.0
0.575	0.175	0.507	0.0
0.6	0.175	0.515	0.0
0.625	0.175	0.511	0.0
0.65	0.175	0.502	0.0
0.675	0.175	0.495	0.0
0.7	0.175	0.491	0.0
0.725	0.175	0.501	0.0
0.75	0.175	0.49	0.0
0.775	0.175	0.491	0.0
0.8	0.175	0.505	0.0
0.825	0.175	0.503	0.0
0.85	0.175	0.495	0.0
0.875	0.175	0.491	0.0
0.9	0.175	0.496	0.0
0.925	0.175	0.495	0.0
0.95	0.175	0.502	0.0
0.975	0.175	0.495	0.0
1.0	0.175	0.501	0.0
1025	0.175	0.498	0.0
1.05	0.175	0.488	0.0
1075	0.175	0.487	0.0
1.1	0.175	0.492	0.0
1125	0.175	0.479	1.0
1.15	0.175	0.463	1.0
1175	0.175	0.47	1.0
1.2	0.175	0.468	1.0
1225	0.175	0.463	1.0
1.25	0.175	0.473	1.0
1275	0.175	0.479	1.0
1.3	0.175	0.478	1.0
1325	0.175	0.479	1.0
1.35	0.175	0.474	1.0
1375	0.175	0.482	1.0
1.4	0.175	0.482	0.0
1425	0.175	0.492	0.0
1.45	0.175	0.497	0.0
1475	0.175	0.493	0.0
1.5	0.175	0.494	0.0
1525	0.175	0.498	0.0
1.55	0.175	0.504	0.0
1575	0.175	0.5	0.0
1.6	0.175	0.5	0.0
1625	0.175	0.489	0.0
1.65	0.175	0.494	0.0
1675	0.175	0.492	0.0
1.7	0.175	0.5	0.0
1725	0.175	0.499	0.0
1.75	0.175	0.507	0.0
1775	0.175	0.502	0.0
1.8	0.175	0.499	0.0
1825	0.175	0.508	0.0
1.85	0.175	0.514	0.0
1875	0.175	0.51	0.0
1.9	0.175	0.496	0.0
1925	0.175	0.497	0.0
1.95	0.175	0.492	0.0
1975	0.175	0.502	0.0
2.0	0.175	0.5	0.0
2025	0.175	0.499	0.0
2.05	0.175	0.499	0.0
2075	0.175	0.504	0.0
2.1	0.175	0.511	0.0
2125	0.175	0.51	0.0
2.15	0.175	0.511	0.0
2175	0.175	0.514	0.0
2.2	0.175	0.506	0.0
2225	0.175	0.507	0.0
2.25	0.175	0.509	0.0
2275	0.175	0.506	0.0
2.3	0.175	0.514	0.0
2325	0.175	0.506	0.0
2.35	0.175	0.502	0.0
2375	0.175	0.506	0.0
2.4	0.175	0.499	0.0
2425	0.175	0.497	0.0
2.45	0.175	0.492	0.0
2475	0.175	0.502	0.0
2.5	0.175	0.503	0.0
2525	0.175	0.499	0.0
2.55	0.175	0.505	0.0
2575	0.175	0.507	0.0
2.6	0.175	0.505	0.0
2625	0.175	0.493	0.0
2.65	0.175	0.496	0.0
2675	0.175	0.498	0.0
2.7	0.175	0.498	0.0
2725	0.175	0.495	0.0
2.75	0.175	0.497	0.0
2775	0.175	0.5	0.0
2.8	0.175	0.509	0.0
2825	0.175	0.512	0.0
2.85	0.175	0.511	0.0
2875	0.175	0.498	0.0
2.9	0.175	0.496	0.0
2925	0.175	0.495	0.0
2.95	0.175	0.503	0.0
2975	0.175	0.499	0.0
3.0	0.175	0.504	0.0
3025	0.175	0.503	0.0
3.05	0.175	0.494	0.0
3075	0.175	0.496	0.0
3.1	0.175	0.496	0.0
3125	0.175	0.493	0.0
3.15	0.175	0.489	0.0
3175	0.175	0.488	0.0
3.2	0.175	0.496	0.0
3225	0.175	0.497	0.0
3.25	0.175	0.491	0.0
3275	0.175	0.492	0.0
3.3	0.175	0.5	0.0
3325	0.175	0.507	0.0
3.35	0.175	0.502	0.0
3375	0.175	0.503	0.0
3.4	0.175	0.493	0.0
3425	0.175	0.496	0.0
3.45	0.175	0.488	0.0
3475	0.175	0.486	0.0
3.5	0.175	0.481	0.0
3525	0.175	0.485	0.0
3.55	0.175	0.485	0.0
3575	0.175	0.489	0.0
3.6	0.175	0.497	0.0
3625	0.175	0.5	0.0
3.65	0.175	0.495	0.0
3675	0.175	0.501	0.0
3.7	0.175	0.497	0.0
3725	0.175	0.491	0.0
3.75	0.175	0.5	0.0
3775	0.175	0.497	0.0
3.8	0.175	0.496	0.0
3825	0.175	0.49	0.0
3.85	0.175	0.497	0.0
3875	0.175	0.495	0.0
3.9	0.175	0.495	0.0
3925	0.175	0.496	0.0
3.95	0.175	0.498	0.0
3975	0.175	0.492	0.0
-0.075	0.2	0.506	0.0
-0.05	0.2	0.501	0.0
-0.025	0.2	0.5	0.0
0.0	0.2	0.508	0.0
0.025	0.2	0.506	0.0
0.05	0.2	0.511	0.0
0.075	0.2	0.512	0.0
0.1	0.2	0.515	1.0
0.125	0.2	0.527	1.0
0.15	0.2	0.541	1.0
0.175	0.2	0.569	1.0
0.2	0.2	0.566	1.0
0.225	0.2	0.555	1.0
0.25	0.2	0.536	1.0
0.275	0.2	0.535	1.0
0.3	0.2	0.538	1.0
0.325	0.2	0.522	1.0
0.35	0.2	0.526	1.0
0.375	0.2	0.52	1.0
0.4	0.2	0.519	1.0
0.425	0.2	0.516	1.0
0.45	0.2	0.517	1.0
0.475	0.2	0.512	0.0
0.5	0.2	0.515	0.0
0.525	0.2	0.515	0.0
0.55	0.2	0.512	0.0
0.575	0.2	0.512	0.0
0.6	0.2	0.513	0.0
0.625	0.2	0.502	0.0
0.65	0.2	0.505	0.0
0.675	0.2	0.497	0.0
0.7	0.2	0.502	0.0
0.725	0.2	0.502	0.0
0.75	0.2	0.493	0.0
0.775	0.2	0.493	0.0
0.8	0.2	0.508	0.0
0.825	0.2	0.501	0.0
0.85	0.2	0.509	0.0
0.875	0.2	0.507	0.0
0.9	0.2	0.51	0.0
0.925	0.2	0.503	0.0
0.95	0.2	0.488	0.0
0.975	0.2	0.503	0.0
1.0	0.2	0.505	0.0
1025	0.2	0.498	0.0
1.05	0.2	0.505	0.0
1075	0.2	0.495	0.0
1.1	0.2	0.496	0.0
1125	0.2	0.483	0.0
1.15	0.2	0.48	1.0
1175	0.2	0.473	1.0
1.2	0.2	0.47	1.0
1225	0.2	0.459	1.0
1.25	0.2	0.461	1.0
1275	0.2	0.473	1.0
1.3	0.2	0.473	1.0
1325	0.2	0.48	1.0
1.35	0.2	0.483	0.0
1375	0.2	0.49	0.0
1.4	0.2	0.483	0.0
1425	0.2	0.478	0.0
1.45	0.2	0.49	0.0
1475	0.2	0.489	0.0
1.5	0.2	0.493	0.0
1525	0.2	0.49	0.0
1.55	0.2	0.498	0.0
1575	0.2	0.498	0.0
1.6	0.2	0.496	0.0
1625	0.2	0.493	0.0
1.65	0.2	0.486	0.0
1675	0.2	0.5	0.0
1.7	0.2	0.5	0.0
1725	0.2	0.502	0.0
1.75	0.2	0.497	0.0
1775	0.2	0.503	0.0
1.8	0.2	0.497	0.0
1825	0.2	0.499	0.0
1.85	0.2	0.494	0.0
1875	0.2	0.499	0.0
1.9	0.2	0.49	0.0
1925	0.2	0.483	0.0
1.95	0.2	0.498	0.0
1975	0.2	0.492	0.0
2.0	0.2	0.502	0.0
2025	0.2	0.509	0.0
2.05	0.2	0.507	0.0
2075	0.2	0.505	0.0
2.1	0.2	0.503	0.0
2125	0.2	0.504	0.0
2.15	0.2	0.507	0.0
2175	0.2	0.504	0.0
2.2	0.2	0.498	0.0
2225	0.2	0.499	0.0
2.25	0.2	0.511	0.0
2275	0.2	0.504	0.0
2.3	0.2	0.503	0.0
2325	0.2	0.506	0.0
2.35	0.2	0.489	0.0
2375	0.2	0.495	0.0
2.4	0.2	0.499	0.0
2425	0.2	0.496	0.0
2.45	0.2	0.491	0.0
2475	0.2	0.492	0.0
2.5	0.2	0.506	0.0
2525	0.2	0.504	0.0
2.55	0.2	0.505	0.0
2575	0.2	0.504	0.0
2.6	0.2	0.498	0.0
2625	0.2	0.494	0.0
2.65	0.2	0.499	0.0
2675	0.2	0.501	0.0
2.7	0.2	0.495	0.0
2725	0.2	0.505	0.0
2.75	0.2	0.501	0.0
2775	0.2	0.501	0.0
2.8	0.2	0.508	0.0
2825	0.2	0.506	0.0
2.85	0.2	0.506	0.0
2875	0.2	0.495	0.0
2.9	0.2	0.498	0.0
2925	0.2	0.5	0.0
2.95	0.2	0.492	0.0
2975	0.2	0.495	0.0
3.0	0.2	0.498	0.0
3025	0.2	0.507	0.0
3.05	0.2	0.504	0.0
3075	0.2	0.502	0.0
3.1	0.2	0.488	0.0
3125	0.2	0.491	0.0
3.15	0.2	0.492	0.0
3175	0.2	0.498	0.0
3.2	0.2	0.486	0.0
3225	0.2	0.492	0.0
3.25	0.2	0.499	0.0
3275	0.2	0.5	0.0
3.3	0.2	0.502	0.0
3325	0.2	0.499	0.0
3.35	0.2	0.51	0.0
3375	0.2	0.507	0.0
3.4	0.2	0.506	0.0
3425	0.2	0.498	0.0
3.45	0.2	0.492	0.0
3475	0.2	0.498	0.0
3.5	0.2	0.5	0.0
3525	0.2	0.499	0.0
3.55	0.2	0.5	0.0
3575	0.2	0.5	0.0
3.6	0.2	0.506	0.0
3625	0.2	0.499	0.0
3.65	0.2	0.502	0.0
3675	0.2	0.502	0.0
3.7	0.2	0.504	0.0
3725	0.2	0.498	0.0
3.75	0.2	0.488	0.0
3775	0.2	0.492	0.0
3.8	0.2	0.495	0.0
3825	0.2	0.488	0.0
3.85	0.2	0.488	0.0
3875	0.2	0.494	0.0
3.9	0.2	0.496	0.0
3925	0.2	0.494	0.0
3.95	0.2	0.498	0.0
3975	0.2	0.5	0.0
-0.075	0.225	0.509	0.0
-0.05	0.225	0.508	0.0
-0.025	0.225	0.508	0.0
0.0	0.225	0.508	0.0
0.025	0.225	0.511	0.0
0.05	0.225	0.508	0.0
0.075	0.225	0.5	0.0
0.1	0.225	0.524	1.0
0.125	0.225	0.522	1.0
0.15	0.225	0.532	1.0
0.175	0.225	0.546	1.0
0.2	0.225	0.558	1.0
0.225	0.225	0.558	1.0
0.25	0.225	0.542	1.0
0.275	0.225	0.53	1.0
0.3	0.225	0.531	1.0
0.325	0.225	0.529	1.0
0.35	0.225	0.527	1.0
0.375	0.225	0.522	1.0
0.4	0.225	0.52	1.0
0.425	0.225	0.515	1.0
0.45	0.225	0.521	1.0
0.475	0.225	0.516	1.0
0.5	0.225	0.512	0.0
0.525	0.225	0.512	0.0
0.55	0.225	0.508	0.0
0.575	0.225	0.519	0.0
0.6	0.225	0.501	0.0
0.625	0.225	0.503	0.0
0.65	0.225	0.505	0.0
0.675	0.225	0.503	0.0
0.7	0.225	0.496	0.0
0.725	0.225	0.502	0.0
0.75	0.225	0.496	0.0
0.775	0.225	0.495	0.0
0.8	0.225	0.506	0.0
0.825	0.225	0.499	0.0
0.85	0.225	0.501	0.0
0.875	0.225	0.504	0.0
0.9	0.225	0.509	0.0
0.925	0.225	0.503	0.0
0.95	0.225	0.493	0.0
0.975	0.225	0.492	0.0
[truncated: 24,570 more rows]

## Sheet: Fig2c - top
x_testing_time	y_training_time	z_accuracy	contour_significance
-0.075	-0.075	-0.003	0.0
-0.05	-0.075	0.002	0.0
-0.025	-0.075	0.006	0.0
0.0	-0.075	-0.009	0.0
0.025	-0.075	-0.0	0.0
0.05	-0.075	-0.001	0.0
0.075	-0.075	0.011	0.0
0.1	-0.075	0.003	0.0
0.125	-0.075	0.013	0.0
0.15	-0.075	-0.012	0.0
0.175	-0.075	0.002	0.0
0.2	-0.075	0.002	0.0
0.225	-0.075	0.005	0.0
0.25	-0.075	-0.012	0.0
0.275	-0.075	-0.012	0.0
0.3	-0.075	-0.005	0.0
0.325	-0.075	0.01	0.0
0.35	-0.075	0.001	0.0
0.375	-0.075	0.005	0.0
0.4	-0.075	0.0	0.0
0.425	-0.075	0.009	0.0
0.45	-0.075	0.004	0.0
0.475	-0.075	0.005	0.0
0.5	-0.075	-0.001	0.0
0.525	-0.075	0.0	0.0
0.55	-0.075	0.011	0.0
0.575	-0.075	0.013	0.0
0.6	-0.075	0.003	0.0
0.625	-0.075	-0.0	0.0
0.65	-0.075	0.0	0.0
0.675	-0.075	0.013	0.0
0.7	-0.075	0.011	0.0
0.725	-0.075	0.022	0.0
0.75	-0.075	0.013	0.0
0.775	-0.075	0.015	0.0
0.8	-0.075	0.013	0.0
0.825	-0.075	0.015	0.0
0.85	-0.075	0.021	0.0
0.875	-0.075	0.02	0.0
0.9	-0.075	0.009	0.0
0.925	-0.075	-0.001	0.0
0.95	-0.075	0.008	0.0
0.975	-0.075	0.009	0.0
1.0	-0.075	0.006	0.0
1025	-0.075	0.001	0.0
1.05	-0.075	0.014	0.0
1075	-0.075	0.012	0.0
1.1	-0.075	0.017	0.0
1125	-0.075	0.011	0.0
1.15	-0.075	0.006	0.0
1175	-0.075	0.01	0.0
1.2	-0.075	0.016	0.0
1225	-0.075	0.005	0.0
1.25	-0.075	0.0	0.0
1275	-0.075	0.01	0.0
1.3	-0.075	0.012	0.0
1325	-0.075	0.01	0.0
1.35	-0.075	0.01	0.0
1375	-0.075	0.015	0.0
1.4	-0.075	0.012	0.0
1425	-0.075	0.003	0.0
1.45	-0.075	0.022	0.0
1475	-0.075	0.021	0.0
1.5	-0.075	0.012	0.0
1525	-0.075	0.004	0.0
1.55	-0.075	-0.008	0.0
1575	-0.075	0.002	0.0
1.6	-0.075	-0.003	0.0
1625	-0.075	-0.009	0.0
1.65	-0.075	-0.001	0.0
1675	-0.075	-0.011	0.0
1.7	-0.075	-0.009	0.0
1725	-0.075	-0.008	0.0
1.75	-0.075	-0.013	0.0
1775	-0.075	-0.015	0.0
1.8	-0.075	-0.012	0.0
1825	-0.075	-0.013	0.0
1.85	-0.075	0.009	0.0
1875	-0.075	0.006	0.0
1.9	-0.075	-0.011	0.0
1925	-0.075	0.003	0.0
1.95	-0.075	-0.01	0.0
1975	-0.075	-0.007	0.0
2.0	-0.075	-0.007	0.0
2025	-0.075	-0.004	0.0
2.05	-0.075	-0.003	0.0
2075	-0.075	0.007	0.0
2.1	-0.075	-0.008	0.0
2125	-0.075	-0.018	0.0
2.15	-0.075	-0.015	0.0
2175	-0.075	-0.005	0.0
2.2	-0.075	-0.004	0.0
2225	-0.075	0.001	0.0
2.25	-0.075	0.002	0.0
2275	-0.075	0.0	0.0
2.3	-0.075	0.007	0.0
2325	-0.075	-0.0	0.0
2.35	-0.075	0.012	0.0
2375	-0.075	0.012	0.0
2.4	-0.075	0.008	0.0
2425	-0.075	0.009	0.0
2.45	-0.075	0.029	0.0
2475	-0.075	0.011	0.0
2.5	-0.075	0.008	0.0
2525	-0.075	0.008	0.0
2.55	-0.075	0.007	0.0
2575	-0.075	-0.001	0.0
2.6	-0.075	0.001	0.0
2625	-0.075	0.01	0.0
2.65	-0.075	0.001	0.0
2675	-0.075	0.01	0.0
2.7	-0.075	-0.009	0.0
2725	-0.075	-0.01	0.0
2.75	-0.075	-0.003	0.0
2775	-0.075	-0.002	0.0
2.8	-0.075	-0.001	0.0
2825	-0.075	-0.011	0.0
2.85	-0.075	-0.004	0.0
2875	-0.075	-0.013	0.0
2.9	-0.075	-0.015	0.0
2925	-0.075	-0.009	0.0
2.95	-0.075	-0.007	0.0
2975	-0.075	-0.012	0.0
3.0	-0.075	-0.018	0.0
3025	-0.075	-0.014	0.0
3.05	-0.075	-0.011	0.0
3075	-0.075	-0.015	0.0
3.1	-0.075	-0.015	0.0
3125	-0.075	-0.008	0.0
3.15	-0.075	0.006	0.0
3175	-0.075	-0.001	0.0
3.2	-0.075	-0.011	0.0
3225	-0.075	-0.011	0.0
3.25	-0.075	0.002	0.0
3275	-0.075	0.01	0.0
3.3	-0.075	-0.002	0.0
3325	-0.075	-0.007	0.0
3.35	-0.075	-0.008	0.0
3375	-0.075	-0.025	0.0
3.4	-0.075	-0.028	0.0
3425	-0.075	-0.023	0.0
3.45	-0.075	-0.03	0.0
3475	-0.075	-0.012	0.0
3.5	-0.075	-0.014	0.0
3525	-0.075	-0.013	0.0
3.55	-0.075	-0.007	0.0
3575	-0.075	-0.011	0.0
3.6	-0.075	-0.031	0.0
3625	-0.075	-0.015	0.0
3.65	-0.075	-0.003	0.0
3675	-0.075	-0.009	0.0
3.7	-0.075	-0.009	0.0
3725	-0.075	-0.004	0.0
3.75	-0.075	-0.008	0.0
3775	-0.075	-0.012	0.0
3.8	-0.075	-0.006	0.0
3825	-0.075	-0.019	0.0
3.85	-0.075	-0.022	0.0
3875	-0.075	-0.009	0.0
3.9	-0.075	0.018	0.0
3925	-0.075	0.02	0.0
3.95	-0.075	0.01	0.0
3975	-0.075	0.002	0.0
-0.075	-0.05	-0.014	0.0
-0.05	-0.05	-0.008	0.0
-0.025	-0.05	-0.008	0.0
0.0	-0.05	0.002	0.0
0.025	-0.05	0.007	0.0
0.05	-0.05	0.006	0.0
0.075	-0.05	0.009	0.0
0.1	-0.05	0.002	0.0
0.125	-0.05	0.001	0.0
0.15	-0.05	-0.003	0.0
0.175	-0.05	-0.006	0.0
0.2	-0.05	0.009	0.0
0.225	-0.05	0.009	0.0
0.25	-0.05	0.012	0.0
0.275	-0.05	0.008	0.0
0.3	-0.05	0.003	0.0
0.325	-0.05	0.002	0.0
0.35	-0.05	0.005	0.0
0.375	-0.05	0.014	0.0
0.4	-0.05	0.011	0.0
0.425	-0.05	0.005	0.0
0.45	-0.05	-0.008	0.0
0.475	-0.05	0.006	0.0
0.5	-0.05	-0.001	0.0
0.525	-0.05	-0.017	0.0
0.55	-0.05	-0.004	0.0
0.575	-0.05	0.007	0.0
0.6	-0.05	0.012	0.0
0.625	-0.05	0.012	0.0
0.65	-0.05	0.013	0.0
0.675	-0.05	0.006	0.0
0.7	-0.05	0.005	0.0
0.725	-0.05	0.012	0.0
0.75	-0.05	0.012	0.0
0.775	-0.05	0.02	0.0
0.8	-0.05	0.013	0.0
0.825	-0.05	0.009	0.0
0.85	-0.05	-0.008	0.0
0.875	-0.05	-0.011	0.0
0.9	-0.05	0.001	0.0
0.925	-0.05	0.002	0.0
0.95	-0.05	0.01	0.0
0.975	-0.05	0.007	0.0
1.0	-0.05	-0.004	0.0
1025	-0.05	0.0	0.0
1.05	-0.05	0.018	0.0
1075	-0.05	0.016	0.0
1.1	-0.05	-0.01	0.0
1125	-0.05	-0.009	0.0
1.15	-0.05	-0.004	0.0
1175	-0.05	0.005	0.0
1.2	-0.05	-0.004	0.0
1225	-0.05	-0.013	0.0
1.25	-0.05	-0.006	0.0
1275	-0.05	-0.011	0.0
1.3	-0.05	0.008	0.0
1325	-0.05	0.001	0.0
1.35	-0.05	-0.006	0.0
1375	-0.05	-0.007	0.0
1.4	-0.05	-0.015	0.0
1425	-0.05	-0.012	0.0
1.45	-0.05	0.004	0.0
1475	-0.05	0.003	0.0
1.5	-0.05	-0.012	0.0
1525	-0.05	-0.008	0.0
1.55	-0.05	-0.01	0.0
1575	-0.05	-0.008	0.0
1.6	-0.05	0.0	0.0
1625	-0.05	-0.004	0.0
1.65	-0.05	-0.018	0.0
1675	-0.05	-0.015	0.0
1.7	-0.05	-0.018	0.0
1725	-0.05	-0.009	0.0
1.75	-0.05	-0.021	0.0
1775	-0.05	-0.027	0.0
1.8	-0.05	-0.016	0.0
1825	-0.05	-0.023	0.0
1.85	-0.05	-0.014	0.0
1875	-0.05	-0.031	0.0
1.9	-0.05	-0.019	0.0
1925	-0.05	-0.009	0.0
1.95	-0.05	-0.014	0.0
1975	-0.05	-0.016	0.0
2.0	-0.05	-0.016	0.0
2025	-0.05	-0.009	0.0
2.05	-0.05	0.003	0.0
2075	-0.05	-0.0	0.0
2.1	-0.05	0.0	0.0
2125	-0.05	-0.001	0.0
2.15	-0.05	0.002	0.0
2175	-0.05	-0.0	0.0
2.2	-0.05	-0.012	0.0
2225	-0.05	-0.009	0.0
2.25	-0.05	0.002	0.0
2275	-0.05	-0.018	0.0
2.3	-0.05	-0.015	0.0
2325	-0.05	0.004	0.0
2.35	-0.05	0.006	0.0
2375	-0.05	-0.001	0.0
2.4	-0.05	-0.004	0.0
2425	-0.05	0.004	0.0
2.45	-0.05	0.007	0.0
2475	-0.05	0.013	0.0
2.5	-0.05	0.015	0.0
2525	-0.05	0.005	0.0
2.55	-0.05	0.002	0.0
2575	-0.05	0.011	0.0
2.6	-0.05	0.002	0.0
2625	-0.05	0.001	0.0
2.65	-0.05	-0.01	0.0
2675	-0.05	-0.004	0.0
2.7	-0.05	-0.004	0.0
2725	-0.05	-0.008	0.0
2.75	-0.05	-0.003	0.0
2775	-0.05	-0.004	0.0
2.8	-0.05	-0.011	0.0
2825	-0.05	0.0	0.0
2.85	-0.05	0.003	0.0
2875	-0.05	0.011	0.0
2.9	-0.05	-0.008	0.0
2925	-0.05	-0.006	0.0
2.95	-0.05	0.006	0.0
2975	-0.05	-0.014	0.0
3.0	-0.05	-0.004	0.0
3025	-0.05	-0.002	0.0
3.05	-0.05	-0.001	0.0
3075	-0.05	-0.01	0.0
3.1	-0.05	-0.01	0.0
3125	-0.05	-0.004	0.0
3.15	-0.05	-0.008	0.0
3175	-0.05	-0.018	0.0
3.2	-0.05	-0.016	0.0
3225	-0.05	-0.014	0.0
3.25	-0.05	0.004	0.0
3275	-0.05	0.01	0.0
3.3	-0.05	0.006	0.0
3325	-0.05	-0.012	0.0
3.35	-0.05	-0.02	0.0
3375	-0.05	-0.008	0.0
3.4	-0.05	-0.0	0.0
3425	-0.05	-0.009	0.0
3.45	-0.05	-0.011	0.0
3475	-0.05	0.004	0.0
3.5	-0.05	0.002	0.0
3525	-0.05	0.003	0.0
3.55	-0.05	0.008	0.0
3575	-0.05	0.002	0.0
3.6	-0.05	0.004	0.0
3625	-0.05	0.015	0.0
3.65	-0.05	0.018	0.0
3675	-0.05	0.01	0.0
3.7	-0.05	0.0	0.0
3725	-0.05	-0.004	0.0
3.75	-0.05	0.005	0.0
3775	-0.05	0.004	0.0
3.8	-0.05	0.005	0.0
3825	-0.05	0.011	0.0
3.85	-0.05	0.001	0.0
3875	-0.05	-0.008	0.0
3.9	-0.05	0.002	0.0
3925	-0.05	0.005	0.0
3.95	-0.05	0.023	0.0
3975	-0.05	0.001	0.0
-0.075	-0.025	0.009	0.0
-0.05	-0.025	0.002	0.0
-0.025	-0.025	0.001	0.0
0.0	-0.025	0.002	0.0
0.025	-0.025	0.004	0.0
0.05	-0.025	0.008	0.0
0.075	-0.025	0.01	0.0
0.1	-0.025	0.002	0.0
0.125	-0.025	0.004	0.0
0.15	-0.025	0.005	0.0
0.175	-0.025	-0.008	0.0
0.2	-0.025	0.008	0.0
0.225	-0.025	0.015	0.0
0.25	-0.025	0.022	0.0
0.275	-0.025	0.016	0.0
0.3	-0.025	0.011	0.0
0.325	-0.025	0.017	0.0
0.35	-0.025	0.008	0.0
0.375	-0.025	0.016	0.0
0.4	-0.025	0.005	0.0
0.425	-0.025	0.02	0.0
0.45	-0.025	0.004	0.0
0.475	-0.025	0.001	0.0
0.5	-0.025	0.007	0.0
0.525	-0.025	0.008	0.0
0.55	-0.025	0.006	0.0
0.575	-0.025	0.007	0.0
0.6	-0.025	0.014	0.0
0.625	-0.025	0.018	0.0
0.65	-0.025	0.026	0.0
0.675	-0.025	0.015	0.0
0.7	-0.025	0.0	0.0
0.725	-0.025	0.007	0.0
0.75	-0.025	0.017	0.0
0.775	-0.025	0.008	0.0
0.8	-0.025	0.005	0.0
0.825	-0.025	0.01	0.0
0.85	-0.025	0.004	0.0
0.875	-0.025	0.004	0.0
0.9	-0.025	0.003	0.0
0.925	-0.025	-0.003	0.0
0.95	-0.025	-0.002	0.0
0.975	-0.025	0.006	0.0
1.0	-0.025	-0.007	0.0
1025	-0.025	0.008	0.0
1.05	-0.025	0.011	0.0
1075	-0.025	0.006	0.0
1.1	-0.025	0.001	0.0
1125	-0.025	-0.001	0.0
1.15	-0.025	0.001	0.0
1175	-0.025	-0.014	0.0
1.2	-0.025	-0.01	0.0
1225	-0.025	-0.003	0.0
1.25	-0.025	-0.015	0.0
1275	-0.025	-0.02	0.0
1.3	-0.025	-0.015	0.0
1325	-0.025	-0.009	0.0
1.35	-0.025	-0.013	0.0
1375	-0.025	-0.011	0.0
1.4	-0.025	-0.017	0.0
1425	-0.025	-0.006	0.0
1.45	-0.025	-0.004	0.0
1475	-0.025	-0.004	0.0
1.5	-0.025	-0.004	0.0
1525	-0.025	-0.015	0.0
1.55	-0.025	-0.01	0.0
1575	-0.025	-0.02	0.0
1.6	-0.025	-0.013	0.0
1625	-0.025	-0.013	0.0
1.65	-0.025	-0.015	0.0
1675	-0.025	-0.014	0.0
1.7	-0.025	-0.011	0.0
1725	-0.025	-0.012	0.0
1.75	-0.025	-0.02	0.0
1775	-0.025	-0.005	0.0
1.8	-0.025	-0.015	0.0
1825	-0.025	-0.008	0.0
1.85	-0.025	-0.011	0.0
1875	-0.025	-0.012	0.0
1.9	-0.025	-0.017	0.0
1925	-0.025	-0.011	0.0
1.95	-0.025	-0.014	0.0
1975	-0.025	-0.01	0.0
2.0	-0.025	-0.016	0.0
2025	-0.025	-0.004	0.0
2.05	-0.025	-0.004	0.0
2075	-0.025	-0.001	0.0
2.1	-0.025	-0.017	0.0
2125	-0.025	-0.008	0.0
2.15	-0.025	-0.003	0.0
2175	-0.025	0.004	0.0
2.2	-0.025	-0.024	0.0
2225	-0.025	-0.012	0.0
2.25	-0.025	-0.019	0.0
2275	-0.025	-0.018	0.0
2.3	-0.025	-0.015	0.0
2325	-0.025	-0.003	0.0
2.35	-0.025	0.001	0.0
2375	-0.025	-0.006	0.0
2.4	-0.025	0.004	0.0
2425	-0.025	0.014	0.0
2.45	-0.025	-0.001	0.0
2475	-0.025	0.001	0.0
2.5	-0.025	0.006	0.0
2525	-0.025	-0.003	0.0
2.55	-0.025	-0.012	0.0
2575	-0.025	0.011	0.0
2.6	-0.025	0.011	0.0
2625	-0.025	0.017	0.0
2.65	-0.025	0.003	0.0
2675	-0.025	-0.01	0.0
2.7	-0.025	-0.007	0.0
2725	-0.025	0.003	0.0
2.75	-0.025	0.007	0.0
2775	-0.025	-0.002	0.0
2.8	-0.025	0.0	0.0
2825	-0.025	0.007	0.0
2.85	-0.025	0.006	0.0
2875	-0.025	0.006	0.0
2.9	-0.025	0.007	0.0
2925	-0.025	0.003	0.0
2.95	-0.025	-0.003	0.0
2975	-0.025	-0.01	0.0
3.0	-0.025	-0.008	0.0
3025	-0.025	-0.008	0.0
3.05	-0.025	-0.013	0.0
3075	-0.025	-0.011	0.0
3.1	-0.025	-0.01	0.0
3125	-0.025	-0.002	0.0
3.15	-0.025	-0.009	0.0
3175	-0.025	-0.011	0.0
3.2	-0.025	-0.01	0.0
3225	-0.025	-0.014	0.0
3.25	-0.025	-0.009	0.0
3275	-0.025	0.003	0.0
3.3	-0.025	0.003	0.0
3325	-0.025	-0.003	0.0
3.35	-0.025	-0.011	0.0
3375	-0.025	0.004	0.0
3.4	-0.025	0.015	0.0
3425	-0.025	0.008	0.0
3.45	-0.025	0.002	0.0
3475	-0.025	0.026	0.0
3.5	-0.025	0.006	0.0
3525	-0.025	-0.003	0.0
3.55	-0.025	0.006	0.0
3575	-0.025	-0.004	0.0
3.6	-0.025	0.0	0.0
3625	-0.025	-0.002	0.0
3.65	-0.025	0.001	0.0
3675	-0.025	-0.013	0.0
3.7	-0.025	-0.02	0.0
3725	-0.025	-0.016	0.0
3.75	-0.025	-0.011	0.0
3775	-0.025	-0.014	0.0
3.8	-0.025	-0.009	0.0
3825	-0.025	-0.001	0.0
3.85	-0.025	-0.01	0.0
3875	-0.025	-0.023	0.0
3.9	-0.025	-0.014	0.0
3925	-0.025	0.002	0.0
3.95	-0.025	0.006	0.0
3975	-0.025	0.002	0.0
-0.075	0.0	-0.009	0.0
-0.05	0.0	-0.008	0.0
-0.025	0.0	0.005	0.0
0.0	0.0	-0.003	0.0
0.025	0.0	0.005	0.0
0.05	0.0	0.007	0.0
0.075	0.0	-0.002	0.0
0.1	0.0	-0.006	0.0
0.125	0.0	-0.013	0.0
0.15	0.0	-0.002	0.0
0.175	0.0	-0.002	0.0
0.2	0.0	-0.008	0.0
0.225	0.0	-0.003	0.0
0.25	0.0	0.002	0.0
0.275	0.0	0.003	0.0
0.3	0.0	0.009	0.0
0.325	0.0	-0.007	0.0
0.35	0.0	-0.005	0.0
0.375	0.0	-0.005	0.0
0.4	0.0	0.005	0.0
0.425	0.0	0.008	0.0
0.45	0.0	-0.005	0.0
0.475	0.0	-0.001	0.0
0.5	0.0	-0.0	0.0
0.525	0.0	0.012	0.0
0.55	0.0	-0.001	0.0
0.575	0.0	0.007	0.0
0.6	0.0	0.027	0.0
0.625	0.0	0.016	0.0
0.65	0.0	0.008	0.0
0.675	0.0	0.02	0.0
0.7	0.0	0.021	0.0
0.725	0.0	0.015	0.0
0.75	0.0	0.012	0.0
0.775	0.0	0.021	0.0
0.8	0.0	0.03	0.0
0.825	0.0	0.033	0.0
0.85	0.0	0.027	0.0
0.875	0.0	0.023	0.0
0.9	0.0	0.023	0.0
0.925	0.0	0.017	0.0
0.95	0.0	0.019	0.0
0.975	0.0	0.013	0.0
1.0	0.0	0.012	0.0
1025	0.0	0.015	0.0
1.05	0.0	0.013	0.0
1075	0.0	0.022	0.0
1.1	0.0	0.01	0.0
1125	0.0	0.001	0.0
1.15	0.0	0.005	0.0
1175	0.0	0.006	0.0
1.2	0.0	0.003	0.0
1225	0.0	0.01	0.0
1.25	0.0	0.007	0.0
1275	0.0	0.009	0.0
1.3	0.0	0.015	0.0
1325	0.0	0.012	0.0
1.35	0.0	0.0	0.0
1375	0.0	0.001	0.0
1.4	0.0	-0.013	0.0
1425	0.0	-0.008	0.0
1.45	0.0	-0.001	0.0
1475	0.0	0.004	0.0
1.5	0.0	0.006	0.0
1525	0.0	-0.005	0.0
1.55	0.0	-0.003	0.0
1575	0.0	-0.001	0.0
1.6	0.0	-0.008	0.0
1625	0.0	-0.026	0.0
1.65	0.0	-0.027	0.0
1675	0.0	-0.019	0.0
1.7	0.0	-0.015	0.0
1725	0.0	-0.01	0.0
1.75	0.0	0.001	0.0
1775	0.0	-0.012	0.0
1.8	0.0	-0.009	0.0
1825	0.0	-0.013	0.0
1.85	0.0	0.004	0.0
1875	0.0	-0.007	0.0
1.9	0.0	-0.016	0.0
1925	0.0	-0.01	0.0
1.95	0.0	-0.003	0.0
1975	0.0	-0.018	0.0
2.0	0.0	-0.016	0.0
2025	0.0	-0.005	0.0
2.05	0.0	-0.005	0.0
2075	0.0	0.0	0.0
2.1	0.0	0.0	0.0
2125	0.0	-0.006	0.0
2.15	0.0	-0.004	0.0
2175	0.0	0.008	0.0
2.2	0.0	0.005	0.0
2225	0.0	-0.0	0.0
2.25	0.0	-0.009	0.0
2275	0.0	-0.003	0.0
2.3	0.0	0.001	0.0
2325	0.0	0.028	0.0
2.35	0.0	0.012	0.0
2375	0.0	-0.001	0.0
2.4	0.0	0.013	0.0
2425	0.0	0.008	0.0
2.45	0.0	0.005	0.0
2475	0.0	0.009	0.0
2.5	0.0	0.001	0.0
2525	0.0	-0.004	0.0
2.55	0.0	0.007	0.0
2575	0.0	0.016	0.0
2.6	0.0	0.008	0.0
2625	0.0	0.007	0.0
2.65	0.0	0.007	0.0
2675	0.0	0.013	0.0
2.7	0.0	0.002	0.0
2725	0.0	0.013	0.0
2.75	0.0	0.013	0.0
2775	0.0	0.016	0.0
2.8	0.0	-0.005	0.0
2825	0.0	0.017	0.0
2.85	0.0	0.026	0.0
2875	0.0	0.023	0.0
2.9	0.0	0.015	0.0
2925	0.0	0.014	0.0
2.95	0.0	0.002	0.0
2975	0.0	0.0	0.0
3.0	0.0	-0.015	0.0
3025	0.0	-0.018	0.0
3.05	0.0	-0.014	0.0
3075	0.0	-0.01	0.0
3.1	0.0	-0.012	0.0
3125	0.0	-0.011	0.0
3.15	0.0	-0.002	0.0
3175	0.0	-0.006	0.0
3.2	0.0	-0.01	0.0
3225	0.0	-0.014	0.0
3.25	0.0	-0.0	0.0
3275	0.0	-0.004	0.0
3.3	0.0	-0.007	0.0
3325	0.0	-0.019	0.0
3.35	0.0	-0.012	0.0
3375	0.0	0.003	0.0
3.4	0.0	-0.01	0.0
3425	0.0	-0.019	0.0
3.45	0.0	0.0	0.0
3475	0.0	-0.007	0.0
3.5	0.0	-0.012	0.0
3525	0.0	-0.003	0.0
3.55	0.0	-0.004	0.0
3575	0.0	-0.008	0.0
3.6	0.0	-0.03	0.0
3625	0.0	-0.025	0.0
3.65	0.0	0.0	0.0
3675	0.0	-0.009	0.0
3.7	0.0	-0.016	0.0
3725	0.0	-0.017	0.0
3.75	0.0	-0.022	0.0
3775	0.0	-0.026	0.0
3.8	0.0	-0.015	0.0
3825	0.0	-0.011	0.0
3.85	0.0	-0.024	0.0
3875	0.0	-0.026	0.0
3.9	0.0	-0.016	0.0
3925	0.0	-0.017	0.0
3.95	0.0	-0.001	0.0
3975	0.0	0.002	0.0
-0.075	0.025	-0.019	0.0
-0.05	0.025	-0.008	0.0
-0.025	0.025	-0.003	0.0
0.0	0.025	0.0	0.0
0.025	0.025	0.001	0.0
0.05	0.025	-0.002	0.0
0.075	0.025	0.001	0.0
0.1	0.025	-0.016	0.0
0.125	0.025	-0.017	0.0
0.15	0.025	-0.016	0.0
0.175	0.025	-0.02	0.0
0.2	0.025	0.0	0.0
0.225	0.025	0.0	0.0
0.25	0.025	-0.016	0.0
0.275	0.025	-0.014	0.0
0.3	0.025	0.0	0.0
0.325	0.025	0.002	0.0
0.35	0.025	0.002	0.0
0.375	0.025	-0.011	0.0
0.4	0.025	-0.005	0.0
0.425	0.025	-0.008	0.0
0.45	0.025	-0.0	0.0
0.475	0.025	0.001	0.0
0.5	0.025	0.001	0.0
0.525	0.025	0.012	0.0
0.55	0.025	0.008	0.0
0.575	0.025	0.012	0.0
0.6	0.025	0.019	0.0
0.625	0.025	0.012	0.0
0.65	0.025	0.013	0.0
0.675	0.025	0.018	0.0
0.7	0.025	0.022	0.0
0.725	0.025	0.019	0.0
0.75	0.025	0.021	0.0
0.775	0.025	0.017	0.0
0.8	0.025	0.036	0.0
0.825	0.025	0.027	0.0
0.85	0.025	0.02	0.0
0.875	0.025	0.013	0.0
0.9	0.025	0.009	0.0
0.925	0.025	0.007	0.0
0.95	0.025	0.003	0.0
0.975	0.025	0.011	0.0
1.0	0.025	-0.017	0.0
1025	0.025	-0.001	0.0
1.05	0.025	-0.001	0.0
1075	0.025	0.008	0.0
1.1	0.025	0.01	0.0
1125	0.025	0.005	0.0
1.15	0.025	0.005	0.0
1175	0.025	0.012	0.0
1.2	0.025	0.005	0.0
1225	0.025	-0.004	0.0
1.25	0.025	-0.003	0.0
1275	0.025	0.012	0.0
1.3	0.025	0.009	0.0
1325	0.025	0.0	0.0
1.35	0.025	-0.013	0.0
1375	0.025	-0.008	0.0
1.4	0.025	-0.019	0.0
1425	0.025	-0.005	0.0
1.45	0.025	-0.011	0.0
1475	0.025	-0.004	0.0
1.5	0.025	-0.009	0.0
1525	0.025	0.004	0.0
1.55	0.025	-0.02	0.0
1575	0.025	-0.009	0.0
1.6	0.025	-0.01	0.0
1625	0.025	-0.014	0.0
1.65	0.025	-0.02	0.0
1675	0.025	-0.026	0.0
1.7	0.025	-0.02	0.0
1725	0.025	-0.0	0.0
1.75	0.025	0.005	0.0
1775	0.025	0.001	0.0
1.8	0.025	-0.009	0.0
1825	0.025	-0.004	0.0
1.85	0.025	0.009	0.0
1875	0.025	-0.014	0.0
1.9	0.025	-0.015	0.0
1925	0.025	-0.017	0.0
1.95	0.025	-0.006	0.0
1975	0.025	-0.018	0.0
2.0	0.025	-0.019	0.0
2025	0.025	-0.007	0.0
2.05	0.025	-0.011	0.0
2075	0.025	-0.008	0.0
2.1	0.025	-0.001	0.0
2125	0.025	-0.017	0.0
2.15	0.025	-0.009	0.0
2175	0.025	-0.008	0.0
2.2	0.025	-0.015	0.0
2225	0.025	-0.007	0.0
2.25	0.025	-0.005	0.0
2275	0.025	-0.005	0.0
2.3	0.025	-0.002	0.0
2325	0.025	0.001	0.0
2.35	0.025	0.003	0.0
2375	0.025	-0.008	0.0
2.4	0.025	-0.006	0.0
2425	0.025	0.008	0.0
2.45	0.025	0.012	0.0
2475	0.025	0.006	0.0
2.5	0.025	0.002	0.0
2525	0.025	0.012	0.0
2.55	0.025	0.009	0.0
2575	0.025	-0.003	0.0
2.6	0.025	-0.005	0.0
2625	0.025	-0.004	0.0
2.65	0.025	0.012	0.0
2675	0.025	0.008	0.0
2.7	0.025	0.002	0.0
2725	0.025	0.007	0.0
2.75	0.025	0.011	0.0
2775	0.025	0.02	0.0
2.8	0.025	0.004	0.0
2825	0.025	0.015	0.0
2.85	0.025	0.026	0.0
2875	0.025	0.023	0.0
2.9	0.025	0.025	0.0
2925	0.025	0.01	0.0
2.95	0.025	0.0	0.0
2975	0.025	-0.001	0.0
3.0	0.025	0.002	0.0
3025	0.025	0.006	0.0
3.05	0.025	-0.01	0.0
3075	0.025	-0.013	0.0
3.1	0.025	-0.008	0.0
3125	0.025	-0.018	0.0
3.15	0.025	-0.016	0.0
3175	0.025	-0.018	0.0
3.2	0.025	-0.014	0.0
3225	0.025	-0.002	0.0
3.25	0.025	0.002	0.0
3275	0.025	0.012	0.0
3.3	0.025	-0.001	0.0
3325	0.025	-0.018	0.0
3.35	0.025	-0.005	0.0
3375	0.025	-0.01	0.0
3.4	0.025	0.0	0.0
3425	0.025	-0.002	0.0
3.45	0.025	0.001	0.0
3475	0.025	0.008	0.0
3.5	0.025	-0.008	0.0
3525	0.025	-0.009	0.0
3.55	0.025	-0.007	0.0
3575	0.025	-0.01	0.0
3.6	0.025	-0.019	0.0
3625	0.025	-0.028	0.0
3.65	0.025	-0.021	0.0
3675	0.025	-0.004	0.0
3.7	0.025	-0.011	0.0
3725	0.025	-0.02	0.0
3.75	0.025	-0.031	0.0
3775	0.025	-0.024	0.0
3.8	0.025	-0.015	0.0
3825	0.025	-0.012	0.0
3.85	0.025	-0.032	0.0
3875	0.025	-0.043	0.0
3.9	0.025	-0.019	0.0
3925	0.025	-0.02	0.0
3.95	0.025	-0.023	0.0
3975	0.025	-0.009	0.0
-0.075	0.05	-0.018	0.0
-0.05	0.05	-0.019	0.0
-0.025	0.05	-0.015	0.0
0.0	0.05	-0.007	0.0
0.025	0.05	-0.012	0.0
0.05	0.05	-0.001	0.0
0.075	0.05	0.003	0.0
0.1	0.05	0.008	0.0
0.125	0.05	-0.009	0.0
0.15	0.05	-0.014	0.0
0.175	0.05	-0.012	0.0
0.2	0.05	-0.004	0.0
0.225	0.05	-0.018	0.0
0.25	0.05	-0.018	0.0
0.275	0.05	-0.005	0.0
0.3	0.05	0.008	0.0
0.325	0.05	0.003	0.0
0.35	0.05	-0.011	0.0
0.375	0.05	0.002	0.0
0.4	0.05	-0.019	0.0
0.425	0.05	-0.01	0.0
0.45	0.05	-0.009	0.0
0.475	0.05	-0.011	0.0
0.5	0.05	0.001	0.0
0.525	0.05	-0.0	0.0
0.55	0.05	0.003	0.0
0.575	0.05	0.0	0.0
0.6	0.05	0.001	0.0
0.625	0.05	0.007	0.0
0.65	0.05	0.01	0.0
0.675	0.05	0.016	0.0
0.7	0.05	0.025	0.0
0.725	0.05	0.037	0.0
0.75	0.05	0.022	0.0
0.775	0.05	0.014	0.0
0.8	0.05	0.028	0.0
0.825	0.05	0.031	0.0
0.85	0.05	0.03	0.0
0.875	0.05	0.021	0.0
0.9	0.05	0.013	0.0
0.925	0.05	0.01	0.0
0.95	0.05	0.01	0.0
0.975	0.05	0.002	0.0
1.0	0.05	-0.008	0.0
1025	0.05	0.005	0.0
1.05	0.05	0.004	0.0
1075	0.05	0.014	0.0
1.1	0.05	0.01	0.0
1125	0.05	0.019	0.0
1.15	0.05	0.014	0.0
1175	0.05	0.01	0.0
1.2	0.05	-0.012	0.0
1225	0.05	-0.008	0.0
1.25	0.05	0.001	0.0
1275	0.05	-0.001	0.0
1.3	0.05	0.011	0.0
1325	0.05	0.011	0.0
1.35	0.05	0.011	0.0
1375	0.05	-0.001	0.0
1.4	0.05	-0.017	0.0
1425	0.05	0.001	0.0
1.45	0.05	0.017	0.0
1475	0.05	0.015	0.0
1.5	0.05	-0.002	0.0
1525	0.05	-0.011	0.0
1.55	0.05	-0.019	0.0
1575	0.05	-0.013	0.0
1.6	0.05	-0.012	0.0
1625	0.05	-0.02	0.0
1.65	0.05	-0.006	0.0
1675	0.05	-0.016	0.0
1.7	0.05	-0.016	0.0
1725	0.05	-0.012	0.0
1.75	0.05	-0.008	0.0
1775	0.05	-0.017	0.0
1.8	0.05	-0.013	0.0
1825	0.05	-0.014	0.0
1.85	0.05	-0.008	0.0
1875	0.05	0.0	0.0
1.9	0.05	-0.019	0.0
1925	0.05	-0.021	0.0
1.95	0.05	-0.018	0.0
1975	0.05	-0.019	0.0
2.0	0.05	-0.022	0.0
2025	0.05	-0.025	0.0
2.05	0.05	-0.024	0.0
2075	0.05	-0.004	0.0
2.1	0.05	-0.015	0.0
2125	0.05	-0.026	0.0
2.15	0.05	-0.006	0.0
2175	0.05	-0.019	0.0
2.2	0.05	-0.022	0.0
2225	0.05	-0.023	0.0
2.25	0.05	-0.016	0.0
2275	0.05	-0.011	0.0
2.3	0.05	-0.009	0.0
2325	0.05	0.0	0.0
2.35	0.05	0.004	0.0
2375	0.05	0.006	0.0
2.4	0.05	-0.003	0.0
2425	0.05	-0.002	0.0
2.45	0.05	0.006	0.0
2475	0.05	0.004	0.0
2.5	0.05	0.01	0.0
2525	0.05	0.007	0.0
2.55	0.05	0.006	0.0
2575	0.05	0.009	0.0
2.6	0.05	-0.003	0.0
2625	0.05	-0.007	0.0
2.65	0.05	-0.003	0.0
2675	0.05	-0.003	0.0
2.7	0.05	-0.001	0.0
2725	0.05	0.0	0.0
2.75	0.05	0.002	0.0
2775	0.05	0.0	0.0
2.8	0.05	0.013	0.0
2825	0.05	0.018	0.0
2.85	0.05	0.019	0.0
2875	0.05	0.007	0.0
2.9	0.05	0.001	0.0
2925	0.05	0.004	0.0
2.95	0.05	0.013	0.0
2975	0.05	0.007	0.0
3.0	0.05	0.006	0.0
3025	0.05	0.016	0.0
3.05	0.05	0.018	0.0
3075	0.05	0.015	0.0
3.1	0.05	0.008	0.0
3125	0.05	0.015	0.0
3.15	0.05	0.014	0.0
3175	0.05	0.008	0.0
3.2	0.05	0.008	0.0
3225	0.05	0.004	0.0
3.25	0.05	0.009	0.0
3275	0.05	0.007	0.0
3.3	0.05	0.006	0.0
3325	0.05	0.004	0.0
3.35	0.05	0.018	0.0
3375	0.05	0.031	0.0
3.4	0.05	0.021	0.0
3425	0.05	-0.005	0.0
3.45	0.05	0.013	0.0
3475	0.05	0.022	0.0
3.5	0.05	0.016	0.0
3525	0.05	0.009	0.0
3.55	0.05	-0.008	0.0
3575	0.05	-0.0	0.0
3.6	0.05	-0.013	0.0
3625	0.05	-0.007	0.0
3.65	0.05	-0.009	0.0
3675	0.05	-0.01	0.0
3.7	0.05	-0.018	0.0
3725	0.05	-0.018	0.0
3.75	0.05	-0.014	0.0
3775	0.05	-0.017	0.0
3.8	0.05	-0.018	0.0
3825	0.05	-0.022	0.0
3.85	0.05	-0.012	0.0
3875	0.05	-0.025	0.0
3.9	0.05	-0.006	0.0
3925	0.05	-0.014	0.0
3.95	0.05	-0.01	0.0
3975	0.05	-0.009	0.0
-0.075	0.075	-0.008	0.0
-0.05	0.075	-0.007	0.0
-0.025	0.075	-0.003	0.0
0.0	0.075	-0.006	0.0
0.025	0.075	0.002	0.0
0.05	0.075	0.005	0.0
0.075	0.075	0.019	0.0
0.1	0.075	0.026	0.0
0.125	0.075	0.011	0.0
0.15	0.075	-0.005	0.0
0.175	0.075	0.005	0.0
0.2	0.075	0.008	0.0
0.225	0.075	0.009	0.0
0.25	0.075	0.011	0.0
0.275	0.075	0.005	0.0
0.3	0.075	0.008	0.0
0.325	0.075	0.008	0.0
0.35	0.075	0.012	0.0
0.375	0.075	0.009	0.0
0.4	0.075	-0.008	0.0
0.425	0.075	-0.015	0.0
0.45	0.075	-0.011	0.0
0.475	0.075	-0.001	0.0
0.5	0.075	-0.009	0.0
0.525	0.075	0.002	0.0
0.55	0.075	0.0	0.0
0.575	0.075	-0.007	0.0
0.6	0.075	0.006	0.0
0.625	0.075	0.0	0.0
0.65	0.075	0.017	0.0
0.675	0.075	0.012	0.0
0.7	0.075	0.007	0.0
0.725	0.075	0.009	0.0
0.75	0.075	0.011	0.0
0.775	0.075	0.018	0.0
0.8	0.075	0.028	0.0
0.825	0.075	0.031	0.0
0.85	0.075	0.025	0.0
0.875	0.075	0.026	0.0
0.9	0.075	0.022	0.0
0.925	0.075	0.015	0.0
0.95	0.075	-0.0	0.0
0.975	0.075	-0.0	0.0
1.0	0.075	0.004	0.0
1025	0.075	0.005	0.0
1.05	0.075	0.009	0.0
1075	0.075	0.007	0.0
1.1	0.075	-0.008	0.0
1125	0.075	-0.006	0.0
1.15	0.075	-0.017	0.0
1175	0.075	0.003	0.0
1.2	0.075	-0.006	0.0
1225	0.075	-0.01	0.0
1.25	0.075	-0.011	0.0
1275	0.075	-0.012	0.0
1.3	0.075	-0.008	0.0
1325	0.075	0.005	0.0
1.35	0.075	-0.001	0.0
1375	0.075	-0.004	0.0
1.4	0.075	-0.004	0.0
1425	0.075	0.008	0.0
1.45	0.075	0.002	0.0
1475	0.075	0.005	0.0
1.5	0.075	0.003	0.0
1525	0.075	-0.008	0.0
1.55	0.075	-0.009	0.0
1575	0.075	-0.007	0.0
1.6	0.075	-0.005	0.0
1625	0.075	-0.009	0.0
1.65	0.075	-0.008	0.0
1675	0.075	-0.004	0.0
1.7	0.075	-0.02	0.0
1725	0.075	-0.022	0.0
1.75	0.075	-0.017	0.0
1775	0.075	-0.014	0.0
1.8	0.075	-0.005	0.0
1825	0.075	0.004	0.0
1.85	0.075	-0.002	0.0
1875	0.075	-0.013	0.0
1.9	0.075	-0.021	0.0
1925	0.075	-0.008	0.0
1.95	0.075	-0.003	0.0
1975	0.075	-0.013	0.0
2.0	0.075	-0.032	0.0
2025	0.075	-0.031	0.0
2.05	0.075	-0.015	0.0
2075	0.075	-0.007	0.0
2.1	0.075	-0.008	0.0
2125	0.075	-0.003	0.0
2.15	0.075	-0.01	0.0
2175	0.075	-0.01	0.0
2.2	0.075	-0.003	0.0
2225	0.075	-0.008	0.0
2.25	0.075	0.001	0.0
2275	0.075	-0.01	0.0
2.3	0.075	-0.004	0.0
2325	0.075	-0.008	0.0
2.35	0.075	0.002	0.0
2375	0.075	-0.006	0.0
2.4	0.075	-0.008	0.0
2425	0.075	0.004	0.0
2.45	0.075	0.01	0.0
2475	0.075	-0.0	0.0
2.5	0.075	0.02	0.0
2525	0.075	0.006	0.0
2.55	0.075	0.006	0.0
2575	0.075	0.007	0.0
2.6	0.075	-0.002	0.0
2625	0.075	-0.013	0.0
2.65	0.075	-0.006	0.0
2675	0.075	-0.012	0.0
2.7	0.075	-0.009	0.0
2725	0.075	-0.012	0.0
2.75	0.075	-0.018	0.0
2775	0.075	-0.004	0.0
2.8	0.075	-0.003	0.0
2825	0.075	0.006	0.0
2.85	0.075	-0.002	0.0
2875	0.075	-0.008	0.0
2.9	0.075	-0.0	0.0
2925	0.075	-0.001	0.0
2.95	0.075	-0.007	0.0
2975	0.075	-0.001	0.0
3.0	0.075	0.004	0.0
3025	0.075	0.012	0.0
3.05	0.075	0.0	0.0
3075	0.075	0.009	0.0
3.1	0.075	-0.002	0.0
3125	0.075	0.008	0.0
3.15	0.075	-0.004	0.0
3175	0.075	-0.012	0.0
3.2	0.075	-0.005	0.0
3225	0.075	-0.005	0.0
3.25	0.075	0.003	0.0
3275	0.075	-0.004	0.0
3.3	0.075	-0.003	0.0
3325	0.075	0.007	0.0
3.35	0.075	0.008	0.0
3375	0.075	0.014	0.0
3.4	0.075	0.013	0.0
3425	0.075	0.002	0.0
3.45	0.075	0.011	0.0
3475	0.075	0.022	0.0
3.5	0.075	0.009	0.0
3525	0.075	0.008	0.0
3.55	0.075	0.002	0.0
3575	0.075	0.004	0.0
3.6	0.075	-0.016	0.0
3625	0.075	-0.01	0.0
3.65	0.075	-0.0	0.0
3675	0.075	-0.004	0.0
3.7	0.075	-0.013	0.0
3725	0.075	-0.02	0.0
3.75	0.075	-0.026	0.0
3775	0.075	-0.021	0.0
3.8	0.075	-0.0	0.0
3825	0.075	-0.013	0.0
3.85	0.075	-0.023	0.0
3875	0.075	-0.023	0.0
3.9	0.075	-0.011	0.0
3925	0.075	-0.011	0.0
3.95	0.075	-0.007	0.0
3975	0.075	-0.009	0.0
-0.075	0.1	-0.005	0.0
-0.05	0.1	0.002	0.0
-0.025	0.1	-0.01	0.0
0.0	0.1	-0.01	0.0
0.025	0.1	0.002	0.0
0.05	0.1	0.006	0.0
0.075	0.1	0.006	0.0
0.1	0.1	0.008	0.0
0.125	0.1	0.015	0.0
0.15	0.1	0.016	0.0
0.175	0.1	0.004	0.0
0.2	0.1	-0.0	0.0
0.225	0.1	0.007	0.0
0.25	0.1	0.006	0.0
0.275	0.1	0.019	0.0
0.3	0.1	0.019	0.0
0.325	0.1	0.014	0.0
0.35	0.1	0.019	0.0
0.375	0.1	0.014	0.0
0.4	0.1	0.008	0.0
0.425	0.1	0.02	0.0
0.45	0.1	0.011	0.0
0.475	0.1	0.003	0.0
0.5	0.1	0.01	0.0
0.525	0.1	0.016	0.0
0.55	0.1	0.003	0.0
0.575	0.1	-0.01	0.0
0.6	0.1	-0.001	0.0
0.625	0.1	-0.001	0.0
0.65	0.1	0.01	0.0
0.675	0.1	0.004	0.0
0.7	0.1	-0.0	0.0
0.725	0.1	0.002	0.0
0.75	0.1	0.009	0.0
0.775	0.1	0.013	0.0
0.8	0.1	0.0	0.0
0.825	0.1	0.002	0.0
0.85	0.1	0.002	0.0
0.875	0.1	0.01	0.0
0.9	0.1	0.017	0.0
0.925	0.1	0.009	0.0
0.95	0.1	0.007	0.0
0.975	0.1	-0.001	0.0
1.0	0.1	-0.003	0.0
1025	0.1	-0.006	0.0
1.05	0.1	0.006	0.0
1075	0.1	0.005	0.0
1.1	0.1	-0.004	0.0
1125	0.1	-0.003	0.0
1.15	0.1	-0.007	0.0
1175	0.1	-0.004	0.0
1.2	0.1	0.003	0.0
1225	0.1	-0.009	0.0
1.25	0.1	-0.017	0.0
1275	0.1	-0.02	0.0
1.3	0.1	-0.003	0.0
1325	0.1	0.002	0.0
1.35	0.1	-0.001	0.0
1375	0.1	-0.001	0.0
1.4	0.1	-0.01	0.0
1425	0.1	-0.006	0.0
1.45	0.1	-0.003	0.0
1475	0.1	-0.007	0.0
1.5	0.1	-0.009	0.0
1525	0.1	-0.008	0.0
1.55	0.1	-0.016	0.0
1575	0.1	-0.012	0.0
1.6	0.1	-0.021	0.0
1625	0.1	-0.022	0.0
1.65	0.1	-0.016	0.0
1675	0.1	-0.011	0.0
1.7	0.1	-0.021	0.0
1725	0.1	-0.029	0.0
1.75	0.1	-0.013	0.0
1775	0.1	-0.007	0.0
1.8	0.1	0.004	0.0
1825	0.1	-0.002	0.0
1.85	0.1	-0.002	0.0
1875	0.1	-0.005	0.0
1.9	0.1	0.001	0.0
1925	0.1	-0.008	0.0
1.95	0.1	-0.002	0.0
1975	0.1	0.005	0.0
2.0	0.1	-0.019	0.0
2025	0.1	-0.023	0.0
2.05	0.1	-0.0	0.0
2075	0.1	-0.003	0.0
2.1	0.1	0.004	0.0
2125	0.1	-0.005	0.0
2.15	0.1	-0.007	0.0
2175	0.1	-0.001	0.0
2.2	0.1	0.001	0.0
2225	0.1	0.007	0.0
2.25	0.1	-0.004	0.0
2275	0.1	-0.014	0.0
2.3	0.1	-0.009	0.0
2325	0.1	0.0	0.0
2.35	0.1	0.009	0.0
2375	0.1	0.0	0.0
2.4	0.1	0.007	0.0
2425	0.1	0.003	0.0
2.45	0.1	0.012	0.0
2475	0.1	0.002	0.0
2.5	0.1	-0.011	0.0
2525	0.1	-0.02	0.0
2.55	0.1	-0.019	0.0
2575	0.1	-0.005	0.0
2.6	0.1	-0.005	0.0
2625	0.1	0.001	0.0
2.65	0.1	-0.008	0.0
2675	0.1	-0.018	0.0
2.7	0.1	-0.001	0.0
2725	0.1	0.007	0.0
2.75	0.1	0.001	0.0
2775	0.1	0.007	0.0
2.8	0.1	0.007	0.0
2825	0.1	-0.008	0.0
2.85	0.1	-0.0	0.0
2875	0.1	0.002	0.0
2.9	0.1	-0.013	0.0
2925	0.1	-0.011	0.0
2.95	0.1	-0.015	0.0
2975	0.1	-0.021	0.0
3.0	0.1	-0.006	0.0
3025	0.1	-0.007	0.0
3.05	0.1	0.003	0.0
3075	0.1	-0.003	0.0
3.1	0.1	-0.004	0.0
3125	0.1	0.0	0.0
3.15	0.1	-0.019	0.0
3175	0.1	-0.023	0.0
3.2	0.1	-0.015	0.0
3225	0.1	-0.025	0.0
3.25	0.1	-0.004	0.0
3275	0.1	-0.004	0.0
3.3	0.1	-0.007	0.0
3325	0.1	-0.011	0.0
3.35	0.1	0.004	0.0
3375	0.1	-0.006	0.0
3.4	0.1	-0.007	0.0
3425	0.1	-0.002	0.0
3.45	0.1	0.011	0.0
3475	0.1	0.012	0.0
3.5	0.1	0.002	0.0
3525	0.1	-0.004	0.0
3.55	0.1	0.0	0.0
3575	0.1	-0.003	0.0
3.6	0.1	-0.009	0.0
3625	0.1	0.002	0.0
3.65	0.1	0.005	0.0
3675	0.1	0.002	0.0
3.7	0.1	-0.006	0.0
3725	0.1	-0.002	0.0
3.75	0.1	-0.011	0.0
3775	0.1	-0.008	0.0
3.8	0.1	0.008	0.0
3825	0.1	0.013	0.0
3.85	0.1	-0.005	0.0
3875	0.1	-0.002	0.0
3.9	0.1	0.006	0.0
3925	0.1	0.009	0.0
3.95	0.1	0.003	0.0
3975	0.1	0.004	0.0
-0.075	0.125	0.008	0.0
-0.05	0.125	0.007	0.0
-0.025	0.125	0.001	0.0
0.0	0.125	0.002	0.0
0.025	0.125	0.002	0.0
0.05	0.125	-0.001	0.0
0.075	0.125	0.008	0.0
0.1	0.125	0.002	0.0
0.125	0.125	-0.01	0.0
0.15	0.125	0.003	0.0
0.175	0.125	-0.003	0.0
0.2	0.125	-0.001	0.0
0.225	0.125	-0.001	0.0
0.25	0.125	0.011	0.0
0.275	0.125	0.013	0.0
0.3	0.125	0.016	0.0
0.325	0.125	0.004	0.0
0.35	0.125	0.007	0.0
0.375	0.125	0.001	0.0
0.4	0.125	0.007	0.0
0.425	0.125	0.005	0.0
0.45	0.125	-0.003	0.0
0.475	0.125	-0.001	0.0
0.5	0.125	0.001	0.0
0.525	0.125	-0.003	0.0
0.55	0.125	-0.009	0.0
0.575	0.125	-0.008	0.0
0.6	0.125	-0.012	0.0
0.625	0.125	-0.014	0.0
0.65	0.125	-0.008	0.0
0.675	0.125	-0.007	0.0
0.7	0.125	0.008	0.0
0.725	0.125	0.006	0.0
0.75	0.125	0.02	0.0
0.775	0.125	0.012	0.0
0.8	0.125	0.008	0.0
0.825	0.125	0.006	0.0
0.85	0.125	0.006	0.0
0.875	0.125	0.005	0.0
0.9	0.125	0.011	0.0
0.925	0.125	0.007	0.0
0.95	0.125	0.01	0.0
0.975	0.125	-0.008	0.0
1.0	0.125	0.004	0.0
1025	0.125	0.004	0.0
1.05	0.125	0.008	0.0
1075	0.125	-0.005	0.0
1.1	0.125	-0.007	0.0
1125	0.125	-0.013	0.0
1.15	0.125	-0.009	0.0
1175	0.125	-0.003	0.0
1.2	0.125	0.005	0.0
1225	0.125	0.006	0.0
1.25	0.125	-0.003	0.0
1275	0.125	0.003	0.0
1.3	0.125	0.003	0.0
1325	0.125	-0.001	0.0
1.35	0.125	0.008	0.0
1375	0.125	0.0	0.0
1.4	0.125	-0.023	0.0
1425	0.125	-0.028	0.0
1.45	0.125	-0.033	0.0
1475	0.125	-0.019	0.0
1.5	0.125	-0.015	0.0
1525	0.125	-0.019	0.0
1.55	0.125	-0.015	0.0
1575	0.125	-0.025	0.0
1.6	0.125	-0.029	0.0
1625	0.125	-0.025	0.0
1.65	0.125	-0.04	0.0
1675	0.125	-0.032	0.0
1.7	0.125	-0.029	0.0
1725	0.125	-0.022	0.0
1.75	0.125	-0.023	0.0
1775	0.125	-0.012	0.0
1.8	0.125	-0.015	0.0
1825	0.125	-0.005	0.0
1.85	0.125	-0.004	0.0
1875	0.125	0.0	0.0
1.9	0.125	-0.011	0.0
1925	0.125	-0.015	0.0
1.95	0.125	-0.029	0.0
1975	0.125	-0.014	0.0
2.0	0.125	-0.01	0.0
2025	0.125	-0.022	0.0
2.05	0.125	-0.004	0.0
2075	0.125	-0.001	0.0
2.1	0.125	-0.01	0.0
2125	0.125	-0.014	0.0
2.15	0.125	-0.017	0.0
2175	0.125	-0.005	0.0
2.2	0.125	-0.01	0.0
2225	0.125	-0.008	0.0
2.25	0.125	0.002	0.0
2275	0.125	-0.001	0.0
2.3	0.125	-0.016	0.0
2325	0.125	-0.009	0.0
2.35	0.125	-0.007	0.0
2375	0.125	-0.006	0.0
2.4	0.125	-0.011	0.0
2425	0.125	0.001	0.0
2.45	0.125	0.004	0.0
2475	0.125	-0.006	0.0
2.5	0.125	-0.014	0.0
2525	0.125	0.002	0.0
2.55	0.125	-0.007	0.0
2575	0.125	-0.002	0.0
2.6	0.125	-0.007	0.0
2625	0.125	-0.007	0.0
2.65	0.125	-0.003	0.0
2675	0.125	0.003	0.0
2.7	0.125	0.015	0.0
2725	0.125	0.003	0.0
2.75	0.125	-0.007	0.0
2775	0.125	0.004	0.0
2.8	0.125	-0.002	0.0
2825	0.125	-0.006	0.0
2.85	0.125	0.002	0.0
2875	0.125	-0.01	0.0
2.9	0.125	0.003	0.0
2925	0.125	0.001	0.0
2.95	0.125	-0.007	0.0
2975	0.125	-0.012	0.0
3.0	0.125	-0.009	0.0
3025	0.125	0.002	0.0
3.05	0.125	-0.014	0.0
3075	0.125	-0.006	0.0
3.1	0.125	0.002	0.0
3125	0.125	-0.002	0.0
3.15	0.125	-0.012	0.0
3175	0.125	-0.027	0.0
3.2	0.125	-0.028	0.0
3225	0.125	-0.032	0.0
3.25	0.125	-0.023	0.0
3275	0.125	-0.012	0.0
3.3	0.125	-0.001	0.0
3325	0.125	-0.01	0.0
3.35	0.125	-0.006	0.0
3375	0.125	-0.008	0.0
3.4	0.125	-0.018	0.0
3425	0.125	-0.023	0.0
3.45	0.125	-0.011	0.0
3475	0.125	0.001	0.0
3.5	0.125	0.001	0.0
3525	0.125	-0.009	0.0
3.55	0.125	0.002	0.0
3575	0.125	-0.011	0.0
3.6	0.125	-0.01	0.0
3625	0.125	-0.011	0.0
3.65	0.125	0.002	0.0
3675	0.125	0.004	0.0
3.7	0.125	-0.008	0.0
3725	0.125	-0.018	0.0
3.75	0.125	-0.02	0.0
3775	0.125	-0.005	0.0
3.8	0.125	0.008	0.0
3825	0.125	0.02	0.0
3.85	0.125	0.013	0.0
3875	0.125	-0.0	0.0
3.9	0.125	0.003	0.0
3925	0.125	-0.001	0.0
3.95	0.125	-0.001	0.0
3975	0.125	0.006	0.0
-0.075	0.15	-0.014	0.0
-0.05	0.15	0.0	0.0
-0.025	0.15	0.008	0.0
0.0	0.15	0.004	0.0
0.025	0.15	0.002	0.0
0.05	0.15	0.001	0.0
0.075	0.15	0.007	0.0
0.1	0.15	0.013	0.0
0.125	0.15	-0.002	0.0
0.15	0.15	0.008	0.0
0.175	0.15	0.025	0.0
0.2	0.15	0.021	0.0
0.225	0.15	0.01	0.0
0.25	0.15	-0.0	0.0
0.275	0.15	0.01	0.0
0.3	0.15	0.014	0.0
0.325	0.15	0.004	0.0
0.35	0.15	-0.004	0.0
0.375	0.15	0.003	0.0
0.4	0.15	0.015	0.0
0.425	0.15	-0.0	0.0
0.45	0.15	-0.013	0.0
0.475	0.15	-0.005	0.0
0.5	0.15	0.006	0.0
0.525	0.15	0.01	0.0
0.55	0.15	-0.003	0.0
0.575	0.15	-0.005	0.0
0.6	0.15	-0.001	0.0
0.625	0.15	-0.001	0.0
0.65	0.15	0.006	0.0
0.675	0.15	-0.007	0.0
0.7	0.15	0.004	0.0
0.725	0.15	-0.001	0.0
0.75	0.15	0.013	0.0
0.775	0.15	0.006	0.0
0.8	0.15	0.004	0.0
0.825	0.15	0.008	0.0
0.85	0.15	0.013	0.0
0.875	0.15	0.015	0.0
0.9	0.15	0.001	0.0
0.925	0.15	0.006	0.0
0.95	0.15	0.027	0.0
0.975	0.15	0.013	0.0
1.0	0.15	0.0	0.0
1025	0.15	0.003	0.0
1.05	0.15	0.001	0.0
1075	0.15	0.0	0.0
1.1	0.15	-0.01	0.0
1125	0.15	-0.013	0.0
1.15	0.15	-0.002	0.0
1175	0.15	-0.008	0.0
1.2	0.15	0.003	0.0
1225	0.15	0.004	0.0
1.25	0.15	-0.005	0.0
1275	0.15	-0.002	0.0
1.3	0.15	0.009	0.0
1325	0.15	-0.001	0.0
1.35	0.15	0.001	0.0
1375	0.15	0.003	0.0
1.4	0.15	-0.003	0.0
1425	0.15	-0.018	0.0
1.45	0.15	-0.007	0.0
1475	0.15	-0.003	0.0
1.5	0.15	0.004	0.0
1525	0.15	-0.012	0.0
1.55	0.15	-0.003	0.0
1575	0.15	-0.005	0.0
1.6	0.15	-0.001	0.0
1625	0.15	-0.003	0.0
1.65	0.15	-0.008	0.0
1675	0.15	-0.003	0.0
1.7	0.15	0.002	0.0
1725	0.15	-0.002	0.0
1.75	0.15	-0.011	0.0
1775	0.15	0.006	0.0
1.8	0.15	0.001	0.0
1825	0.15	0.011	0.0
1.85	0.15	-0.009	0.0
1875	0.15	-0.01	0.0
1.9	0.15	-0.011	0.0
1925	0.15	-0.009	0.0
1.95	0.15	0.006	0.0
1975	0.15	0.001	0.0
2.0	0.15	-0.009	0.0
2025	0.15	-0.016	0.0
2.05	0.15	-0.01	0.0
2075	0.15	-0.004	0.0
2.1	0.15	-0.018	0.0
2125	0.15	-0.017	0.0
2.15	0.15	-0.015	0.0
2175	0.15	-0.014	0.0
2.2	0.15	-0.012	0.0
2225	0.15	-0.012	0.0
2.25	0.15	-0.007	0.0
2275	0.15	-0.019	0.0
2.3	0.15	-0.003	0.0
2325	0.15	-0.014	0.0
2.35	0.15	-0.014	0.0
2375	0.15	-0.01	0.0
2.4	0.15	-0.021	0.0
2425	0.15	-0.023	0.0
2.45	0.15	-0.025	0.0
2475	0.15	-0.027	0.0
2.5	0.15	-0.008	0.0
2525	0.15	-0.002	0.0
2.55	0.15	-0.003	0.0
2575	0.15	-0.017	0.0
2.6	0.15	-0.02	0.0
2625	0.15	-0.011	0.0
2.65	0.15	-0.016	0.0
2675	0.15	-0.001	0.0
2.7	0.15	-0.011	0.0
2725	0.15	-0.004	0.0
2.75	0.15	0.002	0.0
2775	0.15	0.012	0.0
2.8	0.15	-0.009	0.0
2825	0.15	-0.009	0.0
2.85	0.15	-0.015	0.0
2875	0.15	-0.014	0.0
2.9	0.15	-0.009	0.0
2925	0.15	-0.007	0.0
2.95	0.15	-0.024	0.0
2975	0.15	-0.028	0.0
3.0	0.15	-0.019	0.0
3025	0.15	-0.008	0.0
3.05	0.15	-0.013	0.0
3075	0.15	-0.011	0.0
3.1	0.15	-0.006	0.0
3125	0.15	-0.002	0.0
3.15	0.15	-0.013	0.0
3175	0.15	-0.025	0.0
3.2	0.15	-0.028	0.0
3225	0.15	-0.034	0.0
3.25	0.15	-0.017	0.0
3275	0.15	-0.019	0.0
3.3	0.15	-0.002	0.0
3325	0.15	-0.007	0.0
3.35	0.15	-0.012	0.0
3375	0.15	-0.002	0.0
3.4	0.15	-0.02	0.0
3425	0.15	-0.029	0.0
3.45	0.15	-0.01	0.0
3475	0.15	-0.004	0.0
3.5	0.15	0.0	0.0
3525	0.15	0.002	0.0
3.55	0.15	-0.003	0.0
3575	0.15	-0.012	0.0
3.6	0.15	-0.004	0.0
3625	0.15	-0.014	0.0
3.65	0.15	-0.001	0.0
3675	0.15	0.0	0.0
3.7	0.15	0.002	0.0
3725	0.15	-0.015	0.0
3.75	0.15	-0.015	0.0
3775	0.15	-0.007	0.0
3.8	0.15	-0.012	0.0
3825	0.15	0.005	0.0
3.85	0.15	-0.008	0.0
3875	0.15	-0.003	0.0
3.9	0.15	0.003	0.0
3925	0.15	-0.002	0.0
3.95	0.15	0.004	0.0
3975	0.15	0.014	0.0
-0.075	0.175	-0.007	0.0
-0.05	0.175	-0.004	0.0
-0.025	0.175	0.005	0.0
0.0	0.175	0.012	0.0
0.025	0.175	0.013	0.0
0.05	0.175	-0.006	0.0
0.075	0.175	0.014	0.0
0.1	0.175	0.013	0.0
0.125	0.175	0.013	0.0
0.15	0.175	0.02	0.0
0.175	0.175	0.027	0.0
0.2	0.175	0.021	0.0
0.225	0.175	0.016	0.0
0.25	0.175	0.007	0.0
0.275	0.175	0.004	0.0
0.3	0.175	0.011	0.0
0.325	0.175	0.01	0.0
0.35	0.175	-0.009	0.0
0.375	0.175	0.001	0.0
0.4	0.175	0.002	0.0
0.425	0.175	-0.01	0.0
0.45	0.175	0.001	0.0
0.475	0.175	0.006	0.0
0.5	0.175	-0.004	0.0
0.525	0.175	-0.007	0.0
0.55	0.175	-0.014	0.0
0.575	0.175	-0.012	0.0
0.6	0.175	0.008	0.0
0.625	0.175	0.004	0.0
0.65	0.175	0.012	0.0
0.675	0.175	-0.001	0.0
0.7	0.175	0.01	0.0
0.725	0.175	0.004	0.0
0.75	0.175	0.001	0.0
0.775	0.175	0.012	0.0
0.8	0.175	0.004	0.0
0.825	0.175	0.004	0.0
0.85	0.175	0.004	0.0
0.875	0.175	-0.001	0.0
0.9	0.175	0.008	0.0
0.925	0.175	0.014	0.0
0.95	0.175	0.019	0.0
0.975	0.175	0.015	0.0
1.0	0.175	0.014	0.0
1025	0.175	0.018	0.0
1.05	0.175	0.009	0.0
1075	0.175	0.004	0.0
1.1	0.175	-0.012	0.0
1125	0.175	-0.012	0.0
1.15	0.175	0.002	0.0
1175	0.175	-0.009	0.0
1.2	0.175	-0.001	0.0
1225	0.175	0.006	0.0
1.25	0.175	-0.012	0.0
1275	0.175	-0.011	0.0
1.3	0.175	-0.002	0.0
1325	0.175	-0.011	0.0
1.35	0.175	-0.01	0.0
1375	0.175	-0.012	0.0
1.4	0.175	-0.006	0.0
1425	0.175	-0.011	0.0
1.45	0.175	-0.01	0.0
1475	0.175	-0.007	0.0
1.5	0.175	0.007	0.0
1525	0.175	0.008	0.0
1.55	0.175	0.009	0.0
1575	0.175	0.01	0.0
1.6	0.175	0.008	0.0
1625	0.175	0.006	0.0
1.65	0.175	0.01	0.0
1675	0.175	-0.007	0.0
1.7	0.175	0.003	0.0
1725	0.175	0.0	0.0
1.75	0.175	0.003	0.0
1775	0.175	0.008	0.0
1.8	0.175	-0.003	0.0
1825	0.175	0.006	0.0
1.85	0.175	0.003	0.0
1875	0.175	0.012	0.0
1.9	0.175	-0.007	0.0
1925	0.175	-0.013	0.0
1.95	0.175	-0.002	0.0
1975	0.175	-0.001	0.0
2.0	0.175	-0.006	0.0
2025	0.175	-0.004	0.0
2.05	0.175	-0.013	0.0
2075	0.175	0.004	0.0
2.1	0.175	-0.004	0.0
2125	0.175	-0.01	0.0
2.15	0.175	-0.011	0.0
2175	0.175	-0.01	0.0
2.2	0.175	-0.015	0.0
2225	0.175	-0.014	0.0
2.25	0.175	-0.007	0.0
2275	0.175	-0.0	0.0
2.3	0.175	-0.004	0.0
2325	0.175	0.006	0.0
2.35	0.175	0.012	0.0
2375	0.175	-0.01	0.0
2.4	0.175	-0.009	0.0
2425	0.175	-0.007	0.0
2.45	0.175	-0.001	0.0
2475	0.175	-0.01	0.0
2.5	0.175	0.006	0.0
2525	0.175	0.001	0.0
2.55	0.175	-0.005	0.0
2575	0.175	-0.011	0.0
2.6	0.175	-0.016	0.0
2625	0.175	0.001	0.0
2.65	0.175	-0.01	0.0
2675	0.175	-0.011	0.0
2.7	0.175	-0.004	0.0
2725	0.175	0.001	0.0
2.75	0.175	0.0	0.0
2775	0.175	0.017	0.0
2.8	0.175	-0.004	0.0
2825	0.175	-0.01	0.0
2.85	0.175	-0.001	0.0
2875	0.175	0.0	0.0
2.9	0.175	-0.009	0.0
2925	0.175	-0.011	0.0
2.95	0.175	-0.012	0.0
2975	0.175	-0.024	0.0
3.0	0.175	-0.018	0.0
3025	0.175	-0.002	0.0
3.05	0.175	-0.005	0.0
3075	0.175	-0.012	0.0
3.1	0.175	-0.006	0.0
3125	0.175	-0.01	0.0
3.15	0.175	-0.009	0.0
3175	0.175	-0.014	0.0
3.2	0.175	-0.002	0.0
3225	0.175	-0.016	0.0
3.25	0.175	-0.012	0.0
3275	0.175	-0.008	0.0
3.3	0.175	-0.009	0.0
3325	0.175	-0.002	0.0
3.35	0.175	-0.002	0.0
3375	0.175	-0.006	0.0
3.4	0.175	-0.004	0.0
3425	0.175	-0.013	0.0
3.45	0.175	0.01	0.0
3475	0.175	0.012	0.0
3.5	0.175	-0.006	0.0
3525	0.175	0.003	0.0
3.55	0.175	0.008	0.0
3575	0.175	0.009	0.0
3.6	0.175	-0.001	0.0
3625	0.175	-0.011	0.0
3.65	0.175	-0.0	0.0
3675	0.175	0.013	0.0
3.7	0.175	0.004	0.0
3725	0.175	0.002	0.0
3.75	0.175	0.01	0.0
3775	0.175	0.006	0.0
3.8	0.175	0.01	0.0
3825	0.175	0.018	0.0
3.85	0.175	0.016	0.0
3875	0.175	0.003	0.0
3.9	0.175	0.004	0.0
3925	0.175	0.008	0.0
3.95	0.175	0.015	0.0
3975	0.175	0.013	0.0
-0.075	0.2	-0.007	0.0
-0.05	0.2	0.004	0.0
-0.025	0.2	-0.0	0.0
0.0	0.2	0.015	0.0
0.025	0.2	0.002	0.0
0.05	0.2	0.016	0.0
0.075	0.2	0.006	0.0
0.1	0.2	0.018	0.0
0.125	0.2	0.005	0.0
0.15	0.2	0.002	0.0
0.175	0.2	0.009	0.0
0.2	0.2	-0.011	0.0
0.225	0.2	-0.014	0.0
0.25	0.2	-0.003	0.0
0.275	0.2	0.007	0.0
0.3	0.2	-0.003	0.0
0.325	0.2	-0.001	0.0
0.35	0.2	0.004	0.0
0.375	0.2	-0.004	0.0
0.4	0.2	-0.019	0.0
0.425	0.2	-0.015	0.0
0.45	0.2	-0.011	0.0
0.475	0.2	-0.011	0.0
0.5	0.2	-0.011	0.0
0.525	0.2	-0.0	0.0
0.55	0.2	-0.01	0.0
0.575	0.2	-0.014	0.0
0.6	0.2	-0.018	0.0
0.625	0.2	-0.005	0.0
0.65	0.2	0.002	0.0
0.675	0.2	0.006	0.0
0.7	0.2	0.01	0.0
0.725	0.2	0.014	0.0
0.75	0.2	0.005	0.0
0.775	0.2	-0.01	0.0
0.8	0.2	-0.001	0.0
0.825	0.2	-0.002	0.0
0.85	0.2	-0.009	0.0
0.875	0.2	-0.007	0.0
0.9	0.2	-0.008	0.0
0.925	0.2	-0.001	0.0
0.95	0.2	-0.006	0.0
0.975	0.2	0.001	0.0
1.0	0.2	0.014	0.0
1025	0.2	0.005	0.0
1.05	0.2	-0.016	0.0
1075	0.2	-0.013	0.0
1.1	0.2	0.005	0.0
1125	0.2	-0.003	0.0
1.15	0.2	-0.004	0.0
1175	0.2	-0.01	0.0
1.2	0.2	-0.015	0.0
1225	0.2	-0.004	0.0
1.25	0.2	0.001	0.0
1275	0.2	0.003	0.0
1.3	0.2	-0.011	0.0
1325	0.2	-0.0	0.0
1.35	0.2	-0.016	0.0
1375	0.2	-0.026	0.0
1.4	0.2	-0.025	0.0
1425	0.2	-0.013	0.0
1.45	0.2	-0.007	0.0
1475	0.2	-0.011	0.0
1.5	0.2	-0.007	0.0
1525	0.2	0.002	0.0
1.55	0.2	-0.005	0.0
1575	0.2	-0.004	0.0
1.6	0.2	-0.016	0.0
1625	0.2	-0.012	0.0
1.65	0.2	-0.024	0.0
1675	0.2	-0.027	0.0
1.7	0.2	-0.02	0.0
1725	0.2	-0.011	0.0
1.75	0.2	-0.013	0.0
1775	0.2	-0.011	0.0
1.8	0.2	-0.006	0.0
1825	0.2	0.003	0.0
1.85	0.2	-0.002	0.0
1875	0.2	-0.004	0.0
1.9	0.2	-0.001	0.0
1925	0.2	-0.01	0.0
1.95	0.2	-0.005	0.0
1975	0.2	-0.013	0.0
2.0	0.2	-0.012	0.0
2025	0.2	-0.009	0.0
2.05	0.2	0.001	0.0
2075	0.2	0.008	0.0
2.1	0.2	0.003	0.0
2125	0.2	0.005	0.0
2.15	0.2	0.01	0.0
2175	0.2	0.007	0.0
2.2	0.2	-0.002	0.0
2225	0.2	-0.003	0.0
2.25	0.2	0.018	0.0
2275	0.2	0.0	0.0
2.3	0.2	0.001	0.0
2325	0.2	0.005	0.0
2.35	0.2	-0.001	0.0
2375	0.2	-0.003	0.0
2.4	0.2	-0.007	0.0
2425	0.2	-0.002	0.0
2.45	0.2	0.013	0.0
2475	0.2	0.005	0.0
2.5	0.2	0.007	0.0
2525	0.2	0.012	0.0
2.55	0.2	0.003	0.0
2575	0.2	0.004	0.0
2.6	0.2	0.002	0.0
2625	0.2	0.01	0.0
2.65	0.2	0.003	0.0
2675	0.2	-0.008	0.0
2.7	0.2	0.013	0.0
2725	0.2	0.014	0.0
2.75	0.2	0.011	0.0
2775	0.2	0.01	0.0
2.8	0.2	0.002	0.0
2825	0.2	-0.002	0.0
2.85	0.2	0.002	0.0
2875	0.2	-0.001	0.0
2.9	0.2	-0.0	0.0
2925	0.2	0.002	0.0
2.95	0.2	-0.002	0.0
2975	0.2	-0.007	0.0
3.0	0.2	-0.013	0.0
3025	0.2	-0.007	0.0
3.05	0.2	0.001	0.0
3075	0.2	-0.01	0.0
3.1	0.2	-0.005	0.0
3125	0.2	-0.017	0.0
3.15	0.2	-0.019	0.0
3175	0.2	-0.027	0.0
3.2	0.2	-0.02	0.0
3225	0.2	-0.019	0.0
3.25	0.2	-0.018	0.0
3275	0.2	-0.014	0.0
3.3	0.2	-0.005	0.0
3325	0.2	-0.011	0.0
3.35	0.2	-0.014	0.0
3375	0.2	-0.01	0.0
3.4	0.2	-0.01	0.0
3425	0.2	-0.01	0.0
3.45	0.2	-0.002	0.0
3475	0.2	-0.013	0.0
3.5	0.2	-0.015	0.0
3525	0.2	-0.007	0.0
3.55	0.2	-0.001	0.0
3575	0.2	-0.005	0.0
3.6	0.2	-0.01	0.0
3625	0.2	-0.014	0.0
3.65	0.2	-0.006	0.0
3675	0.2	-0.01	0.0
3.7	0.2	-0.019	0.0
3725	0.2	-0.014	0.0
3.75	0.2	-0.007	0.0
3775	0.2	-0.007	0.0
3.8	0.2	-0.005	0.0
3825	0.2	-0.0	0.0
3.85	0.2	-0.002	0.0
3875	0.2	-0.006	0.0
3.9	0.2	-0.008	0.0
3925	0.2	-0.007	0.0
3.95	0.2	-0.009	0.0
3975	0.2	-0.003	0.0
-0.075	0.225	-0.012	0.0
-0.05	0.225	0.002	0.0
-0.025	0.225	-0.004	0.0
0.0	0.225	0.006	0.0
0.025	0.225	-0.001	0.0
0.05	0.225	-0.005	0.0
0.075	0.225	-0.01	0.0
0.1	0.225	0.002	0.0
0.125	0.225	0.009	0.0
0.15	0.225	-0.004	0.0
0.175	0.225	0.001	0.0
0.2	0.225	-0.021	0.0
0.225	0.225	-0.009	0.0
0.25	0.225	-0.007	0.0
0.275	0.225	0.0	0.0
0.3	0.225	-0.001	0.0
0.325	0.225	0.008	0.0
0.35	0.225	0.004	0.0
0.375	0.225	-0.003	0.0
0.4	0.225	-0.005	0.0
0.425	0.225	-0.013	0.0
0.45	0.225	-0.016	0.0
0.475	0.225	-0.01	0.0
0.5	0.225	-0.01	0.0
0.525	0.225	-0.004	0.0
0.55	0.225	-0.004	0.0
0.575	0.225	-0.014	0.0
0.6	0.225	-0.016	0.0
0.625	0.225	-0.008	0.0
0.65	0.225	-0.003	0.0
0.675	0.225	-0.002	0.0
0.7	0.225	0.003	0.0
0.725	0.225	0.008	0.0
0.75	0.225	0.004	0.0
0.775	0.225	-0.011	0.0
0.8	0.225	-0.004	0.0
0.825	0.225	0.0	0.0
0.85	0.225	-0.015	0.0
0.875	0.225	-0.019	0.0
0.9	0.225	0.016	0.0
0.925	0.225	-0.001	0.0
0.95	0.225	0.002	0.0
0.975	0.225	-0.004	0.0
[truncated: 24,570 more rows]

## Sheet: Fig2c - bottom
x_testing_time	y_training_time	z_accuracy	contour_significance
-0.075	-0.075	-0.009	0.0
-0.05	-0.075	0.0	0.0
-0.025	-0.075	0.007	0.0
0.0	-0.075	-0.006	0.0
0.025	-0.075	0.005	0.0
0.05	-0.075	-0.002	0.0
0.075	-0.075	-0.004	0.0
0.1	-0.075	0.003	0.0
0.125	-0.075	0.012	0.0
0.15	-0.075	0.009	0.0
0.175	-0.075	-0.001	0.0
0.2	-0.075	-0.005	0.0
0.225	-0.075	-0.0	0.0
0.25	-0.075	0.006	0.0
0.275	-0.075	-0.012	0.0
0.3	-0.075	-0.005	0.0
0.325	-0.075	0.006	0.0
0.35	-0.075	0.01	0.0
0.375	-0.075	-0.002	0.0
0.4	-0.075	-0.001	0.0
0.425	-0.075	-0.003	0.0
0.45	-0.075	-0.002	0.0
0.475	-0.075	0.012	0.0
0.5	-0.075	0.009	0.0
0.525	-0.075	-0.003	0.0
0.55	-0.075	-0.004	0.0
0.575	-0.075	0.01	0.0
0.6	-0.075	-0.011	0.0
0.625	-0.075	-0.004	0.0
0.65	-0.075	-0.007	0.0
0.675	-0.075	-0.01	0.0
0.7	-0.075	-0.012	0.0
0.725	-0.075	-0.023	0.0
0.75	-0.075	-0.019	0.0
0.775	-0.075	-0.019	0.0
0.8	-0.075	-0.014	0.0
0.825	-0.075	-0.015	0.0
0.85	-0.075	-0.001	0.0
0.875	-0.075	0.008	0.0
0.9	-0.075	0.004	0.0
0.925	-0.075	-0.013	0.0
0.95	-0.075	-0.009	0.0
0.975	-0.075	-0.014	0.0
1.0	-0.075	-0.016	0.0
1025	-0.075	-0.015	0.0
1.05	-0.075	0.001	0.0
1075	-0.075	0.011	0.0
1.1	-0.075	0.005	0.0
1125	-0.075	0.012	0.0
1.15	-0.075	-0.001	0.0
1175	-0.075	-0.001	0.0
1.2	-0.075	-0.007	0.0
1225	-0.075	-0.008	0.0
1.25	-0.075	-0.003	0.0
1275	-0.075	0.007	0.0
1.3	-0.075	0.008	0.0
1325	-0.075	0.007	0.0
1.35	-0.075	0.004	0.0
1375	-0.075	0.012	0.0
1.4	-0.075	-0.003	0.0
1425	-0.075	0.008	0.0
1.45	-0.075	0.027	0.0
1475	-0.075	0.029	0.0
1.5	-0.075	0.012	0.0
1525	-0.075	0.006	0.0
1.55	-0.075	0.007	0.0
1575	-0.075	-0.0	0.0
1.6	-0.075	0.006	0.0
1625	-0.075	0.007	0.0
1.65	-0.075	0.005	0.0
1675	-0.075	0.0	0.0
1.7	-0.075	0.003	0.0
1725	-0.075	0.005	0.0
1.75	-0.075	0.007	0.0
1775	-0.075	0.003	0.0
1.8	-0.075	0.005	0.0
1825	-0.075	0.02	0.0
1.85	-0.075	0.002	0.0
1875	-0.075	0.018	0.0
1.9	-0.075	0.012	0.0
1925	-0.075	0.012	0.0
1.95	-0.075	0.016	0.0
1975	-0.075	0.012	0.0
2.0	-0.075	0.02	0.0
2025	-0.075	0.021	0.0
2.05	-0.075	0.017	0.0
2075	-0.075	0.013	0.0
2.1	-0.075	0.01	0.0
2125	-0.075	0.001	0.0
2.15	-0.075	0.014	0.0
2175	-0.075	0.014	0.0
2.2	-0.075	0.001	0.0
2225	-0.075	0.006	0.0
2.25	-0.075	0.024	0.0
2275	-0.075	0.018	0.0
2.3	-0.075	0.015	0.0
2325	-0.075	0.005	0.0
2.35	-0.075	-0.005	0.0
2375	-0.075	-0.002	0.0
2.4	-0.075	0.017	0.0
2425	-0.075	-0.002	0.0
2.45	-0.075	0.002	0.0
2475	-0.075	-0.001	0.0
2.5	-0.075	0.002	0.0
2525	-0.075	0.011	0.0
2.55	-0.075	0.0	0.0
2575	-0.075	0.004	0.0
2.6	-0.075	-0.005	0.0
2625	-0.075	-0.01	0.0
2.65	-0.075	-0.007	0.0
2675	-0.075	-0.004	0.0
2.7	-0.075	-0.006	0.0
2725	-0.075	0.001	0.0
2.75	-0.075	0.008	0.0
2775	-0.075	-0.002	0.0
2.8	-0.075	-0.002	0.0
2825	-0.075	-0.004	0.0
2.85	-0.075	-0.008	0.0
2875	-0.075	-0.008	0.0
2.9	-0.075	0.0	0.0
2925	-0.075	0.006	0.0
2.95	-0.075	-0.003	0.0
2975	-0.075	0.009	0.0
3.0	-0.075	0.008	0.0
3025	-0.075	-0.007	0.0
3.05	-0.075	-0.004	0.0
3075	-0.075	-0.005	0.0
3.1	-0.075	-0.017	0.0
3125	-0.075	-0.012	0.0
3.15	-0.075	-0.022	0.0
3175	-0.075	-0.015	0.0
3.2	-0.075	-0.01	0.0
3225	-0.075	0.005	0.0
3.25	-0.075	-0.004	0.0
3275	-0.075	-0.009	0.0
3.3	-0.075	-0.021	0.0
3325	-0.075	-0.008	0.0
3.35	-0.075	-0.021	0.0
3375	-0.075	-0.026	0.0
3.4	-0.075	-0.012	0.0
3425	-0.075	0.002	0.0
3.45	-0.075	0.002	0.0
3475	-0.075	-0.011	0.0
3.5	-0.075	-0.007	0.0
3525	-0.075	-0.003	0.0
3.55	-0.075	-0.018	0.0
3575	-0.075	-0.019	0.0
3.6	-0.075	-0.015	0.0
3625	-0.075	-0.016	0.0
3.65	-0.075	-0.006	0.0
3675	-0.075	-0.002	0.0
3.7	-0.075	0.001	0.0
3725	-0.075	-0.003	0.0
3.75	-0.075	-0.019	0.0
3775	-0.075	-0.018	0.0
3.8	-0.075	-0.003	0.0
3825	-0.075	-0.008	0.0
3.85	-0.075	-0.024	0.0
3875	-0.075	-0.015	0.0
3.9	-0.075	-0.002	0.0
3925	-0.075	-0.012	0.0
3.95	-0.075	-0.022	0.0
3975	-0.075	-0.02	0.0
-0.075	-0.05	-0.008	0.0
-0.05	-0.05	0.001	0.0
-0.025	-0.05	0.006	0.0
0.0	-0.05	0.004	0.0
0.025	-0.05	-0.002	0.0
0.05	-0.05	0.008	0.0
0.075	-0.05	0.0	0.0
0.1	-0.05	-0.011	0.0
0.125	-0.05	-0.014	0.0
0.15	-0.05	0.004	0.0
0.175	-0.05	-0.011	0.0
0.2	-0.05	-0.008	0.0
0.225	-0.05	-0.019	0.0
0.25	-0.05	-0.014	0.0
0.275	-0.05	-0.005	0.0
0.3	-0.05	-0.003	0.0
0.325	-0.05	-0.0	0.0
0.35	-0.05	0.004	0.0
0.375	-0.05	-0.008	0.0
0.4	-0.05	-0.009	0.0
0.425	-0.05	-0.009	0.0
0.45	-0.05	-0.011	0.0
0.475	-0.05	-0.008	0.0
0.5	-0.05	-0.011	0.0
0.525	-0.05	-0.007	0.0
0.55	-0.05	-0.006	0.0
0.575	-0.05	-0.017	0.0
0.6	-0.05	-0.016	0.0
0.625	-0.05	0.003	0.0
0.65	-0.05	0.008	0.0
0.675	-0.05	0.008	0.0
0.7	-0.05	0.013	0.0
0.725	-0.05	0.003	0.0
0.75	-0.05	-0.012	0.0
0.775	-0.05	-0.009	0.0
0.8	-0.05	-0.005	0.0
0.825	-0.05	0.005	0.0
0.85	-0.05	0.01	0.0
0.875	-0.05	0.019	0.0
0.9	-0.05	0.017	0.0
0.925	-0.05	0.016	0.0
0.95	-0.05	0.004	0.0
0.975	-0.05	0.009	0.0
1.0	-0.05	0.008	0.0
1025	-0.05	0.005	0.0
1.05	-0.05	0.001	0.0
1075	-0.05	0.013	0.0
1.1	-0.05	0.014	0.0
1125	-0.05	0.013	0.0
1.15	-0.05	0.013	0.0
1175	-0.05	0.01	0.0
1.2	-0.05	0.012	0.0
1225	-0.05	0.008	0.0
1.25	-0.05	0.007	0.0
1275	-0.05	0.008	0.0
1.3	-0.05	0.006	0.0
1325	-0.05	0.009	0.0
1.35	-0.05	0.009	0.0
1375	-0.05	0.006	0.0
1.4	-0.05	-0.012	0.0
1425	-0.05	0.011	0.0
1.45	-0.05	0.01	0.0
1475	-0.05	0.018	0.0
1.5	-0.05	0.009	0.0
1525	-0.05	0.013	0.0
1.55	-0.05	0.007	0.0
1575	-0.05	0.011	0.0
1.6	-0.05	0.01	0.0
1625	-0.05	0.013	0.0
1.65	-0.05	0.013	0.0
1675	-0.05	-0.004	0.0
1.7	-0.05	-0.008	0.0
1725	-0.05	-0.001	0.0
1.75	-0.05	-0.007	0.0
1775	-0.05	0.004	0.0
1.8	-0.05	-0.003	0.0
1825	-0.05	0.002	0.0
1.85	-0.05	0.012	0.0
1875	-0.05	0.012	0.0
1.9	-0.05	0.022	0.0
1925	-0.05	0.011	0.0
1.95	-0.05	-0.0	0.0
1975	-0.05	0.007	0.0
2.0	-0.05	0.023	0.0
2025	-0.05	0.017	0.0
2.05	-0.05	-0.003	0.0
2075	-0.05	-0.006	0.0
2.1	-0.05	-0.004	0.0
2125	-0.05	-0.005	0.0
2.15	-0.05	0.006	0.0
2175	-0.05	0.002	0.0
2.2	-0.05	-0.009	0.0
2225	-0.05	-0.005	0.0
2.25	-0.05	0.01	0.0
2275	-0.05	-0.002	0.0
2.3	-0.05	0.005	0.0
2325	-0.05	0.009	0.0
2.35	-0.05	0.02	0.0
2375	-0.05	0.012	0.0
2.4	-0.05	0.009	0.0
2425	-0.05	0.001	0.0
2.45	-0.05	0.007	0.0
2475	-0.05	-0.001	0.0
2.5	-0.05	0.003	0.0
2525	-0.05	0.003	0.0
2.55	-0.05	-0.001	0.0
2575	-0.05	-0.005	0.0
2.6	-0.05	-0.013	0.0
2625	-0.05	-0.006	0.0
2.65	-0.05	-0.005	0.0
2675	-0.05	0.009	0.0
2.7	-0.05	0.003	0.0
2725	-0.05	-0.008	0.0
2.75	-0.05	0.009	0.0
2775	-0.05	0.007	0.0
2.8	-0.05	-0.01	0.0
2825	-0.05	-0.016	0.0
2.85	-0.05	-0.001	0.0
2875	-0.05	-0.003	0.0
2.9	-0.05	0.015	0.0
2925	-0.05	0.009	0.0
2.95	-0.05	-0.0	0.0
2975	-0.05	0.006	0.0
3.0	-0.05	-0.006	0.0
3025	-0.05	0.007	0.0
3.05	-0.05	0.004	0.0
3075	-0.05	-0.011	0.0
3.1	-0.05	-0.013	0.0
3125	-0.05	-0.01	0.0
3.15	-0.05	-0.017	0.0
3175	-0.05	-0.013	0.0
3.2	-0.05	-0.012	0.0
3225	-0.05	-0.005	0.0
3.25	-0.05	-0.0	0.0
3275	-0.05	-0.006	0.0
3.3	-0.05	-0.009	0.0
3325	-0.05	-0.004	0.0
3.35	-0.05	-0.015	0.0
3375	-0.05	-0.013	0.0
3.4	-0.05	0.005	0.0
3425	-0.05	-0.003	0.0
3.45	-0.05	-0.009	0.0
3475	-0.05	-0.003	0.0
3.5	-0.05	-0.006	0.0
3525	-0.05	-0.002	0.0
3.55	-0.05	-0.016	0.0
3575	-0.05	-0.016	0.0
3.6	-0.05	-0.007	0.0
3625	-0.05	-0.016	0.0
3.65	-0.05	-0.004	0.0
3675	-0.05	0.009	0.0
3.7	-0.05	-0.007	0.0
3725	-0.05	-0.012	0.0
3.75	-0.05	-0.023	0.0
3775	-0.05	-0.015	0.0
3.8	-0.05	-0.008	0.0
3825	-0.05	-0.004	0.0
3.85	-0.05	-0.009	0.0
3875	-0.05	-0.008	0.0
3.9	-0.05	-0.015	0.0
3925	-0.05	0.003	0.0
3.95	-0.05	-0.009	0.0
3975	-0.05	-0.025	0.0
-0.075	-0.025	-0.004	0.0
-0.05	-0.025	0.014	0.0
-0.025	-0.025	0.003	0.0
0.0	-0.025	0.002	0.0
0.025	-0.025	0.003	0.0
0.05	-0.025	-0.004	0.0
0.075	-0.025	0.012	0.0
0.1	-0.025	-0.007	0.0
0.125	-0.025	-0.008	0.0
0.15	-0.025	0.008	0.0
0.175	-0.025	0.01	0.0
0.2	-0.025	0.005	0.0
0.225	-0.025	-0.006	0.0
0.25	-0.025	-0.001	0.0
0.275	-0.025	-0.003	0.0
0.3	-0.025	0.002	0.0
0.325	-0.025	0.007	0.0
0.35	-0.025	0.015	0.0
0.375	-0.025	0.009	0.0
0.4	-0.025	0.006	0.0
0.425	-0.025	0.001	0.0
0.45	-0.025	-0.003	0.0
0.475	-0.025	0.005	0.0
0.5	-0.025	0.004	0.0
0.525	-0.025	0.001	0.0
0.55	-0.025	-0.006	0.0
0.575	-0.025	0.001	0.0
0.6	-0.025	0.005	0.0
0.625	-0.025	0.012	0.0
0.65	-0.025	0.026	0.0
0.675	-0.025	0.019	0.0
0.7	-0.025	0.004	0.0
0.725	-0.025	0.008	0.0
0.75	-0.025	0.0	0.0
0.775	-0.025	-0.01	0.0
0.8	-0.025	-0.0	0.0
0.825	-0.025	0.005	0.0
0.85	-0.025	-0.001	0.0
0.875	-0.025	0.007	0.0
0.9	-0.025	0.01	0.0
0.925	-0.025	0.001	0.0
0.95	-0.025	-0.008	0.0
0.975	-0.025	-0.003	0.0
1.0	-0.025	0.007	0.0
1025	-0.025	0.005	0.0
1.05	-0.025	-0.001	0.0
1075	-0.025	-0.009	0.0
1.1	-0.025	-0.008	0.0
1125	-0.025	0.001	0.0
1.15	-0.025	0.001	0.0
1175	-0.025	0.006	0.0
1.2	-0.025	0.015	0.0
1225	-0.025	0.015	0.0
1.25	-0.025	0.001	0.0
1275	-0.025	0.001	0.0
1.3	-0.025	0.004	0.0
1325	-0.025	0.002	0.0
1.35	-0.025	-0.002	0.0
1375	-0.025	0.01	0.0
1.4	-0.025	-0.016	0.0
1425	-0.025	-0.002	0.0
1.45	-0.025	0.01	0.0
1475	-0.025	0.009	0.0
1.5	-0.025	-0.001	0.0
1525	-0.025	0.0	0.0
1.55	-0.025	0.005	0.0
1575	-0.025	0.01	0.0
1.6	-0.025	0.015	0.0
1625	-0.025	0.005	0.0
1.65	-0.025	0.004	0.0
1675	-0.025	0.002	0.0
1.7	-0.025	0.002	0.0
1725	-0.025	0.002	0.0
1.75	-0.025	-0.003	0.0
1775	-0.025	-0.002	0.0
1.8	-0.025	0.017	0.0
1825	-0.025	0.026	0.0
1.85	-0.025	0.012	0.0
1875	-0.025	0.008	0.0
1.9	-0.025	0.006	0.0
1925	-0.025	0.015	0.0
1.95	-0.025	0.009	0.0
1975	-0.025	0.013	0.0
2.0	-0.025	0.011	0.0
2025	-0.025	-0.002	0.0
2.05	-0.025	-0.005	0.0
2075	-0.025	-0.006	0.0
2.1	-0.025	-0.004	0.0
2125	-0.025	0.0	0.0
2.15	-0.025	0.012	0.0
2175	-0.025	0.028	0.0
2.2	-0.025	0.019	0.0
2225	-0.025	0.018	0.0
2.25	-0.025	0.015	0.0
2275	-0.025	0.008	0.0
2.3	-0.025	0.019	0.0
2325	-0.025	0.026	0.0
2.35	-0.025	0.007	0.0
2375	-0.025	0.003	0.0
2.4	-0.025	0.004	0.0
2425	-0.025	0.003	0.0
2.45	-0.025	-0.005	0.0
2475	-0.025	0.005	0.0
2.5	-0.025	0.007	0.0
2525	-0.025	0.004	0.0
2.55	-0.025	-0.0	0.0
2575	-0.025	0.006	0.0
2.6	-0.025	0.005	0.0
2625	-0.025	-0.004	0.0
2.65	-0.025	-0.002	0.0
2675	-0.025	0.007	0.0
2.7	-0.025	0.0	0.0
2725	-0.025	0.011	0.0
2.75	-0.025	-0.002	0.0
2775	-0.025	-0.002	0.0
2.8	-0.025	0.004	0.0
2825	-0.025	-0.014	0.0
2.85	-0.025	-0.011	0.0
2875	-0.025	-0.008	0.0
2.9	-0.025	0.015	0.0
2925	-0.025	0.002	0.0
2.95	-0.025	-0.009	0.0
2975	-0.025	-0.006	0.0
3.0	-0.025	-0.0	0.0
3025	-0.025	0.003	0.0
3.05	-0.025	-0.015	0.0
3075	-0.025	-0.013	0.0
3.1	-0.025	-0.011	0.0
3125	-0.025	-0.013	0.0
3.15	-0.025	-0.009	0.0
3175	-0.025	-0.015	0.0
3.2	-0.025	-0.024	0.0
3225	-0.025	-0.01	0.0
3.25	-0.025	-0.015	0.0
3275	-0.025	-0.015	0.0
3.3	-0.025	-0.019	0.0
3325	-0.025	-0.022	0.0
3.35	-0.025	-0.012	0.0
3375	-0.025	-0.011	0.0
3.4	-0.025	-0.016	0.0
3425	-0.025	-0.032	0.0
3.45	-0.025	-0.021	0.0
3475	-0.025	-0.004	0.0
3.5	-0.025	-0.023	0.0
3525	-0.025	-0.028	0.0
3.55	-0.025	-0.039	0.0
3575	-0.025	-0.036	0.0
3.6	-0.025	-0.032	0.0
3625	-0.025	-0.03	0.0
3.65	-0.025	-0.005	0.0
3675	-0.025	-0.014	0.0
3.7	-0.025	-0.01	0.0
3725	-0.025	-0.012	0.0
3.75	-0.025	-0.021	0.0
3775	-0.025	-0.011	0.0
3.8	-0.025	-0.015	0.0
3825	-0.025	-0.015	0.0
3.85	-0.025	-0.016	0.0
3875	-0.025	-0.014	0.0
3.9	-0.025	-0.014	0.0
3925	-0.025	-0.013	0.0
3.95	-0.025	-0.009	0.0
3975	-0.025	-0.009	0.0
-0.075	0.0	-0.004	0.0
-0.05	0.0	0.008	0.0
-0.025	0.0	0.003	0.0
0.0	0.0	0.003	0.0
0.025	0.0	0.008	0.0
0.05	0.0	0.001	0.0
0.075	0.0	-0.001	0.0
0.1	0.0	0.01	0.0
0.125	0.0	0.018	0.0
0.15	0.0	0.017	0.0
0.175	0.0	0.015	0.0
0.2	0.0	0.011	0.0
0.225	0.0	0.012	0.0
0.25	0.0	0.0	0.0
0.275	0.0	-0.0	0.0
0.3	0.0	0.007	0.0
0.325	0.0	-0.006	0.0
0.35	0.0	-0.008	0.0
0.375	0.0	0.002	0.0
0.4	0.0	0.0	0.0
0.425	0.0	0.002	0.0
0.45	0.0	0.005	0.0
0.475	0.0	0.016	0.0
0.5	0.0	0.009	0.0
0.525	0.0	0.0	0.0
0.55	0.0	0.003	0.0
0.575	0.0	-0.004	0.0
0.6	0.0	-0.006	0.0
0.625	0.0	0.003	0.0
0.65	0.0	0.005	0.0
0.675	0.0	0.001	0.0
0.7	0.0	0.002	0.0
0.725	0.0	-0.003	0.0
0.75	0.0	0.01	0.0
0.775	0.0	0.007	0.0
0.8	0.0	-0.01	0.0
0.825	0.0	-0.015	0.0
0.85	0.0	-0.012	0.0
0.875	0.0	-0.004	0.0
0.9	0.0	0.009	0.0
0.925	0.0	0.002	0.0
0.95	0.0	-0.001	0.0
0.975	0.0	0.008	0.0
1.0	0.0	0.012	0.0
1025	0.0	-0.001	0.0
1.05	0.0	-0.007	0.0
1075	0.0	-0.004	0.0
1.1	0.0	-0.009	0.0
1125	0.0	-0.005	0.0
1.15	0.0	-0.005	0.0
1175	0.0	-0.006	0.0
1.2	0.0	-0.002	0.0
1225	0.0	-0.004	0.0
1.25	0.0	0.009	0.0
1275	0.0	-0.002	0.0
1.3	0.0	0.008	0.0
1325	0.0	0.015	0.0
1.35	0.0	0.013	0.0
1375	0.0	0.008	0.0
1.4	0.0	0.004	0.0
1425	0.0	0.015	0.0
1.45	0.0	0.01	0.0
1475	0.0	0.003	0.0
1.5	0.0	0.012	0.0
1525	0.0	0.013	0.0
1.55	0.0	0.009	0.0
1575	0.0	0.001	0.0
1.6	0.0	0.016	0.0
1625	0.0	0.016	0.0
1.65	0.0	0.001	0.0
1675	0.0	0.015	0.0
1.7	0.0	0.009	0.0
1725	0.0	0.008	0.0
1.75	0.0	0.009	0.0
1775	0.0	0.008	0.0
1.8	0.0	-0.001	0.0
1825	0.0	-0.005	0.0
1.85	0.0	0.005	0.0
1875	0.0	0.011	0.0
1.9	0.0	0.007	0.0
1925	0.0	0.011	0.0
1.95	0.0	0.004	0.0
1975	0.0	-0.0	0.0
2.0	0.0	0.008	0.0
2025	0.0	0.004	0.0
2.05	0.0	-0.019	0.0
2075	0.0	-0.006	0.0
2.1	0.0	-0.006	0.0
2125	0.0	0.0	0.0
2.15	0.0	0.004	0.0
2175	0.0	0.006	0.0
2.2	0.0	0.013	0.0
2225	0.0	0.016	0.0
2.25	0.0	0.023	0.0
2275	0.0	0.026	0.0
2.3	0.0	0.002	0.0
2325	0.0	0.013	0.0
2.35	0.0	-0.004	0.0
2375	0.0	0.006	0.0
2.4	0.0	-0.008	0.0
2425	0.0	-0.001	0.0
2.45	0.0	0.01	0.0
2475	0.0	0.007	0.0
2.5	0.0	-0.006	0.0
2525	0.0	-0.005	0.0
2.55	0.0	0.012	0.0
2575	0.0	0.01	0.0
2.6	0.0	0.005	0.0
2625	0.0	0.007	0.0
2.65	0.0	-0.003	0.0
2675	0.0	-0.003	0.0
2.7	0.0	0.003	0.0
2725	0.0	0.002	0.0
2.75	0.0	0.01	0.0
2775	0.0	0.001	0.0
2.8	0.0	0.008	0.0
2825	0.0	-0.005	0.0
2.85	0.0	-0.006	0.0
2875	0.0	-0.002	0.0
2.9	0.0	0.001	0.0
2925	0.0	-0.012	0.0
2.95	0.0	-0.004	0.0
2975	0.0	0.005	0.0
3.0	0.0	0.008	0.0
3025	0.0	-0.004	0.0
3.05	0.0	-0.017	0.0
3075	0.0	0.002	0.0
3.1	0.0	-0.012	0.0
3125	0.0	-0.003	0.0
3.15	0.0	-0.023	0.0
3175	0.0	-0.014	0.0
3.2	0.0	-0.0	0.0
3225	0.0	0.004	0.0
3.25	0.0	0.004	0.0
3275	0.0	0.004	0.0
3.3	0.0	-0.005	0.0
3325	0.0	-0.01	0.0
3.35	0.0	-0.013	0.0
3375	0.0	-0.003	0.0
3.4	0.0	-0.008	0.0
3425	0.0	-0.0	0.0
3.45	0.0	0.004	0.0
3475	0.0	-0.02	0.0
3.5	0.0	-0.002	0.0
3525	0.0	-0.011	0.0
3.55	0.0	-0.012	0.0
3575	0.0	-0.004	0.0
3.6	0.0	-0.007	0.0
3625	0.0	-0.001	0.0
3.65	0.0	0.0	0.0
3675	0.0	-0.003	0.0
3.7	0.0	-0.003	0.0
3725	0.0	-0.008	0.0
3.75	0.0	-0.011	0.0
3775	0.0	0.001	0.0
3.8	0.0	0.005	0.0
3825	0.0	0.004	0.0
3.85	0.0	0.003	0.0
3875	0.0	0.008	0.0
3.9	0.0	-0.01	0.0
3925	0.0	-0.001	0.0
3.95	0.0	-0.007	0.0
3975	0.0	-0.008	0.0
-0.075	0.025	0.001	0.0
-0.05	0.025	-0.011	0.0
-0.025	0.025	-0.005	0.0
0.0	0.025	-0.011	0.0
0.025	0.025	0.007	0.0
0.05	0.025	0.009	0.0
0.075	0.025	0.005	0.0
0.1	0.025	0.008	0.0
0.125	0.025	0.012	0.0
0.15	0.025	0.008	0.0
0.175	0.025	0.008	0.0
0.2	0.025	0.002	0.0
0.225	0.025	0.009	0.0
0.25	0.025	0.005	0.0
0.275	0.025	-0.003	0.0
0.3	0.025	0.005	0.0
0.325	0.025	-0.001	0.0
0.35	0.025	0.001	0.0
0.375	0.025	0.015	0.0
0.4	0.025	-0.009	0.0
0.425	0.025	-0.003	0.0
0.45	0.025	0.016	0.0
0.475	0.025	0.015	0.0
0.5	0.025	0.019	0.0
0.525	0.025	0.004	0.0
0.55	0.025	0.005	0.0
0.575	0.025	0.004	0.0
0.6	0.025	-0.004	0.0
0.625	0.025	-0.006	0.0
0.65	0.025	0.0	0.0
0.675	0.025	-0.016	0.0
0.7	0.025	-0.013	0.0
0.725	0.025	-0.012	0.0
0.75	0.025	-0.001	0.0
0.775	0.025	0.01	0.0
0.8	0.025	-0.004	0.0
0.825	0.025	-0.018	0.0
0.85	0.025	-0.013	0.0
0.875	0.025	-0.014	0.0
0.9	0.025	-0.004	0.0
0.925	0.025	0.003	0.0
0.95	0.025	0.006	0.0
0.975	0.025	0.005	0.0
1.0	0.025	-0.014	0.0
1025	0.025	-0.019	0.0
1.05	0.025	-0.005	0.0
1075	0.025	-0.004	0.0
1.1	0.025	-0.003	0.0
1125	0.025	0.004	0.0
1.15	0.025	-0.007	0.0
1175	0.025	-0.016	0.0
1.2	0.025	-0.014	0.0
1225	0.025	-0.012	0.0
1.25	0.025	0.003	0.0
1275	0.025	-0.001	0.0
1.3	0.025	0.007	0.0
1325	0.025	-0.009	0.0
1.35	0.025	-0.007	0.0
1375	0.025	-0.019	0.0
1.4	0.025	-0.021	0.0
1425	0.025	-0.011	0.0
1.45	0.025	-0.004	0.0
1475	0.025	-0.013	0.0
1.5	0.025	-0.015	0.0
1525	0.025	-0.005	0.0
1.55	0.025	0.001	0.0
1575	0.025	-0.011	0.0
1.6	0.025	-0.002	0.0
1625	0.025	-0.007	0.0
1.65	0.025	-0.005	0.0
1675	0.025	0.003	0.0
1.7	0.025	-0.001	0.0
1725	0.025	0.004	0.0
1.75	0.025	-0.004	0.0
1775	0.025	-0.008	0.0
1.8	0.025	0.002	0.0
1825	0.025	0.005	0.0
1.85	0.025	-0.01	0.0
1875	0.025	0.01	0.0
1.9	0.025	0.003	0.0
1925	0.025	-0.009	0.0
1.95	0.025	0.007	0.0
1975	0.025	-0.016	0.0
2.0	0.025	-0.011	0.0
2025	0.025	-0.012	0.0
2.05	0.025	-0.011	0.0
2075	0.025	-0.014	0.0
2.1	0.025	-0.024	0.0
2125	0.025	-0.017	0.0
2.15	0.025	0.007	0.0
2175	0.025	-0.002	0.0
2.2	0.025	0.004	0.0
2225	0.025	0.006	0.0
2.25	0.025	0.011	0.0
2275	0.025	0.003	0.0
2.3	0.025	-0.001	0.0
2325	0.025	-0.008	0.0
2.35	0.025	-0.013	0.0
2375	0.025	-0.012	0.0
2.4	0.025	-0.013	0.0
2425	0.025	-0.011	0.0
2.45	0.025	-0.01	0.0
2475	0.025	-0.005	0.0
2.5	0.025	-0.006	0.0
2525	0.025	-0.005	0.0
2.55	0.025	-0.002	0.0
2575	0.025	-0.002	0.0
2.6	0.025	0.003	0.0
2625	0.025	0.014	0.0
2.65	0.025	0.004	0.0
2675	0.025	-0.007	0.0
2.7	0.025	-0.008	0.0
2725	0.025	-0.009	0.0
2.75	0.025	0.011	0.0
2775	0.025	0.012	0.0
2.8	0.025	0.01	0.0
2825	0.025	0.004	0.0
2.85	0.025	0.003	0.0
2875	0.025	0.001	0.0
2.9	0.025	-0.004	0.0
2925	0.025	-0.007	0.0
2.95	0.025	-0.019	0.0
2975	0.025	-0.012	0.0
3.0	0.025	-0.002	0.0
3025	0.025	-0.006	0.0
3.05	0.025	-0.006	0.0
3075	0.025	0.002	0.0
3.1	0.025	-0.01	0.0
3125	0.025	-0.016	0.0
3.15	0.025	-0.006	0.0
3175	0.025	-0.006	0.0
3.2	0.025	-0.009	0.0
3225	0.025	0.005	0.0
3.25	0.025	-0.002	0.0
3275	0.025	-0.008	0.0
3.3	0.025	-0.001	0.0
3325	0.025	-0.007	0.0
3.35	0.025	-0.002	0.0
3375	0.025	-0.019	0.0
3.4	0.025	-0.012	0.0
3425	0.025	-0.012	0.0
3.45	0.025	-0.007	0.0
3475	0.025	-0.006	0.0
3.5	0.025	-0.012	0.0
3525	0.025	-0.011	0.0
3.55	0.025	0.0	0.0
3575	0.025	-0.011	0.0
3.6	0.025	-0.006	0.0
3625	0.025	-0.004	0.0
3.65	0.025	0.004	0.0
3675	0.025	0.005	0.0
3.7	0.025	0.008	0.0
3725	0.025	0.006	0.0
3.75	0.025	-0.004	0.0
3775	0.025	-0.01	0.0
3.8	0.025	-0.003	0.0
3825	0.025	-0.011	0.0
3.85	0.025	-0.0	0.0
3875	0.025	0.001	0.0
3.9	0.025	-0.002	0.0
3925	0.025	-0.012	0.0
3.95	0.025	-0.004	0.0
3975	0.025	-0.007	0.0
-0.075	0.05	0.02	0.0
-0.05	0.05	0.017	0.0
-0.025	0.05	0.014	0.0
0.0	0.05	-0.005	0.0
0.025	0.05	-0.006	0.0
0.05	0.05	0.006	0.0
0.075	0.05	0.013	0.0
0.1	0.05	0.007	0.0
0.125	0.05	0.014	0.0
0.15	0.05	0.017	0.0
0.175	0.05	-0.004	0.0
0.2	0.05	0.002	0.0
0.225	0.05	0.006	0.0
0.25	0.05	0.015	0.0
0.275	0.05	0.014	0.0
0.3	0.05	-0.002	0.0
0.325	0.05	-0.007	0.0
0.35	0.05	-0.007	0.0
0.375	0.05	-0.001	0.0
0.4	0.05	-0.006	0.0
0.425	0.05	-0.014	0.0
0.45	0.05	-0.0	0.0
0.475	0.05	-0.005	0.0
0.5	0.05	-0.011	0.0
0.525	0.05	-0.019	0.0
0.55	0.05	-0.01	0.0
0.575	0.05	-0.01	0.0
0.6	0.05	-0.021	0.0
0.625	0.05	-0.021	0.0
0.65	0.05	-0.03	0.0
0.675	0.05	-0.024	0.0
0.7	0.05	-0.025	0.0
0.725	0.05	-0.014	0.0
0.75	0.05	-0.012	0.0
0.775	0.05	-0.027	0.0
0.8	0.05	-0.027	0.0
0.825	0.05	-0.028	0.0
0.85	0.05	-0.026	0.0
0.875	0.05	-0.024	0.0
0.9	0.05	-0.025	0.0
0.925	0.05	-0.026	0.0
0.95	0.05	-0.03	0.0
0.975	0.05	-0.019	0.0
1.0	0.05	-0.011	0.0
1025	0.05	-0.004	0.0
1.05	0.05	-0.006	0.0
1075	0.05	0.009	0.0
1.1	0.05	0.013	0.0
1125	0.05	0.006	0.0
1.15	0.05	0.001	0.0
1175	0.05	0.009	0.0
1.2	0.05	-0.008	0.0
1225	0.05	-0.009	0.0
1.25	0.05	-0.009	0.0
1275	0.05	0.004	0.0
1.3	0.05	-0.003	0.0
1325	0.05	0.002	0.0
1.35	0.05	0.001	0.0
1375	0.05	0.006	0.0
1.4	0.05	-0.003	0.0
1425	0.05	0.01	0.0
1.45	0.05	0.013	0.0
1475	0.05	0.001	0.0
1.5	0.05	-0.006	0.0
1525	0.05	-0.004	0.0
1.55	0.05	0.018	0.0
1575	0.05	0.004	0.0
1.6	0.05	0.003	0.0
1625	0.05	0.005	0.0
1.65	0.05	0.006	0.0
1675	0.05	0.009	0.0
1.7	0.05	0.008	0.0
1725	0.05	0.02	0.0
1.75	0.05	0.025	0.0
1775	0.05	0.028	0.0
1.8	0.05	0.028	0.0
1825	0.05	0.01	0.0
1.85	0.05	0.005	0.0
1875	0.05	0.004	0.0
1.9	0.05	0.014	0.0
1925	0.05	0.004	0.0
1.95	0.05	0.008	0.0
1975	0.05	0.003	0.0
2.0	0.05	-0.002	0.0
2025	0.05	0.008	0.0
2.05	0.05	0.004	0.0
2075	0.05	0.006	0.0
2.1	0.05	-0.012	0.0
2125	0.05	0.012	0.0
2.15	0.05	0.016	0.0
2175	0.05	0.014	0.0
2.2	0.05	-0.003	0.0
2225	0.05	0.003	0.0
2.25	0.05	0.015	0.0
2275	0.05	0.013	0.0
2.3	0.05	0.006	0.0
2325	0.05	0.009	0.0
2.35	0.05	-0.004	0.0
2375	0.05	-0.003	0.0
2.4	0.05	-0.019	0.0
2425	0.05	-0.015	0.0
2.45	0.05	0.01	0.0
2475	0.05	0.004	0.0
2.5	0.05	0.001	0.0
2525	0.05	0.0	0.0
2.55	0.05	0.001	0.0
2575	0.05	0.005	0.0
2.6	0.05	0.013	0.0
2625	0.05	0.016	0.0
2.65	0.05	0.017	0.0
2675	0.05	0.013	0.0
2.7	0.05	0.007	0.0
2725	0.05	0.003	0.0
2.75	0.05	0.009	0.0
2775	0.05	0.003	0.0
2.8	0.05	0.007	0.0
2825	0.05	0.003	0.0
2.85	0.05	0.004	0.0
2875	0.05	-0.012	0.0
2.9	0.05	-0.008	0.0
2925	0.05	-0.005	0.0
2.95	0.05	-0.006	0.0
2975	0.05	-0.002	0.0
3.0	0.05	0.006	0.0
3025	0.05	0.011	0.0
3.05	0.05	-0.01	0.0
3075	0.05	-0.009	0.0
3.1	0.05	-0.008	0.0
3125	0.05	-0.001	0.0
3.15	0.05	-0.002	0.0
3175	0.05	-0.017	0.0
3.2	0.05	-0.016	0.0
3225	0.05	-0.013	0.0
3.25	0.05	-0.014	0.0
3275	0.05	-0.028	0.0
3.3	0.05	-0.014	0.0
3325	0.05	-0.012	0.0
3.35	0.05	-0.011	0.0
3375	0.05	-0.017	0.0
3.4	0.05	-0.016	0.0
3425	0.05	-0.005	0.0
3.45	0.05	-0.014	0.0
3475	0.05	-0.011	0.0
3.5	0.05	-0.012	0.0
3525	0.05	-0.016	0.0
3.55	0.05	-0.017	0.0
3575	0.05	0.003	0.0
3.6	0.05	0.0	0.0
3625	0.05	-0.005	0.0
3.65	0.05	-0.001	0.0
3675	0.05	-0.0	0.0
3.7	0.05	0.002	0.0
3725	0.05	0.007	0.0
3.75	0.05	0.0	0.0
3775	0.05	0.011	0.0
3.8	0.05	-0.005	0.0
3825	0.05	-0.004	0.0
3.85	0.05	-0.007	0.0
3875	0.05	-0.01	0.0
3.9	0.05	-0.013	0.0
3925	0.05	-0.01	0.0
3.95	0.05	-0.006	0.0
3975	0.05	-0.021	0.0
-0.075	0.075	0.02	0.0
-0.05	0.075	0.01	0.0
-0.025	0.075	0.013	0.0
0.0	0.075	0.008	0.0
0.025	0.075	0.011	0.0
0.05	0.075	0.012	0.0
0.075	0.075	0.002	0.0
0.1	0.075	0.007	0.0
0.125	0.075	0.013	0.0
0.15	0.075	0.002	0.0
0.175	0.075	0.0	0.0
0.2	0.075	0.0	0.0
0.225	0.075	0.009	0.0
0.25	0.075	0.009	0.0
0.275	0.075	0.011	0.0
0.3	0.075	0.0	0.0
0.325	0.075	-0.007	0.0
0.35	0.075	-0.006	0.0
0.375	0.075	-0.007	0.0
0.4	0.075	-0.001	0.0
0.425	0.075	-0.013	0.0
0.45	0.075	0.002	0.0
0.475	0.075	-0.004	0.0
0.5	0.075	-0.001	0.0
0.525	0.075	-0.011	0.0
0.55	0.075	-0.006	0.0
0.575	0.075	-0.005	0.0
0.6	0.075	-0.009	0.0
0.625	0.075	-0.012	0.0
0.65	0.075	-0.022	0.0
0.675	0.075	-0.025	0.0
0.7	0.075	-0.013	0.0
0.725	0.075	-0.01	0.0
0.75	0.075	-0.012	0.0
0.775	0.075	-0.018	0.0
0.8	0.075	-0.024	0.0
0.825	0.075	-0.04	0.0
0.85	0.075	-0.035	0.0
0.875	0.075	-0.024	0.0
0.9	0.075	-0.002	0.0
0.925	0.075	-0.017	0.0
0.95	0.075	-0.017	0.0
0.975	0.075	-0.022	0.0
1.0	0.075	-0.011	0.0
1025	0.075	-0.004	0.0
1.05	0.075	-0.004	0.0
1075	0.075	0.0	0.0
1.1	0.075	0.007	0.0
1125	0.075	0.013	0.0
1.15	0.075	0.007	0.0
1175	0.075	0.012	0.0
1.2	0.075	0.02	0.0
1225	0.075	0.016	0.0
1.25	0.075	0.015	0.0
1275	0.075	0.014	0.0
1.3	0.075	0.01	0.0
1325	0.075	0.01	0.0
1.35	0.075	0.006	0.0
1375	0.075	0.005	0.0
1.4	0.075	-0.0	0.0
1425	0.075	0.004	0.0
1.45	0.075	0.011	0.0
1475	0.075	0.017	0.0
1.5	0.075	0.02	0.0
1525	0.075	0.021	0.0
1.55	0.075	0.021	0.0
1575	0.075	0.012	0.0
1.6	0.075	0.009	0.0
1625	0.075	0.012	0.0
1.65	0.075	0.012	0.0
1675	0.075	0.005	0.0
1.7	0.075	0.011	0.0
1725	0.075	0.024	0.0
1.75	0.075	0.029	0.0
1775	0.075	0.024	0.0
1.8	0.075	0.022	0.0
1825	0.075	0.019	0.0
1.85	0.075	0.022	0.0
1875	0.075	0.015	0.0
1.9	0.075	0.018	0.0
1925	0.075	0.021	0.0
1.95	0.075	0.007	0.0
1975	0.075	-0.0	0.0
2.0	0.075	-0.003	0.0
2025	0.075	0.011	0.0
2.05	0.075	-0.005	0.0
2075	0.075	0.009	0.0
2.1	0.075	0.008	0.0
2125	0.075	0.014	0.0
2.15	0.075	0.014	0.0
2175	0.075	0.012	0.0
2.2	0.075	-0.001	0.0
2225	0.075	0.014	0.0
2.25	0.075	0.003	0.0
2275	0.075	-0.007	0.0
2.3	0.075	-0.0	0.0
2325	0.075	0.0	0.0
2.35	0.075	-0.01	0.0
2375	0.075	-0.001	0.0
2.4	0.075	-0.008	0.0
2425	0.075	0.002	0.0
2.45	0.075	0.014	0.0
2475	0.075	0.012	0.0
2.5	0.075	0.004	0.0
2525	0.075	0.0	0.0
2.55	0.075	0.012	0.0
2575	0.075	0.014	0.0
2.6	0.075	0.012	0.0
2625	0.075	0.009	0.0
2.65	0.075	0.006	0.0
2675	0.075	0.004	0.0
2.7	0.075	0.003	0.0
2725	0.075	-0.004	0.0
2.75	0.075	0.007	0.0
2775	0.075	0.007	0.0
2.8	0.075	0.005	0.0
2825	0.075	0.01	0.0
2.85	0.075	-0.001	0.0
2875	0.075	-0.006	0.0
2.9	0.075	0.001	0.0
2925	0.075	-0.007	0.0
2.95	0.075	-0.015	0.0
2975	0.075	-0.011	0.0
3.0	0.075	0.007	0.0
3025	0.075	0.006	0.0
3.05	0.075	-0.01	0.0
3075	0.075	-0.006	0.0
3.1	0.075	-0.007	0.0
3125	0.075	0.006	0.0
3.15	0.075	-0.004	0.0
3175	0.075	-0.023	0.0
3.2	0.075	-0.019	0.0
3225	0.075	-0.011	0.0
3.25	0.075	-0.023	0.0
3275	0.075	-0.03	0.0
3.3	0.075	-0.021	0.0
3325	0.075	-0.017	0.0
3.35	0.075	-0.018	0.0
3375	0.075	-0.003	0.0
3.4	0.075	-0.01	0.0
3425	0.075	-0.012	0.0
3.45	0.075	-0.013	0.0
3475	0.075	0.008	0.0
3.5	0.075	-0.009	0.0
3525	0.075	-0.016	0.0
3.55	0.075	-0.015	0.0
3575	0.075	-0.012	0.0
3.6	0.075	-0.016	0.0
3625	0.075	-0.02	0.0
3.65	0.075	-0.007	0.0
3675	0.075	-0.003	0.0
3.7	0.075	0.001	0.0
3725	0.075	0.004	0.0
3.75	0.075	-0.004	0.0
3775	0.075	-0.005	0.0
3.8	0.075	0.001	0.0
3825	0.075	-0.003	0.0
3.85	0.075	-0.009	0.0
3875	0.075	-0.008	0.0
3.9	0.075	-0.015	0.0
3925	0.075	-0.01	0.0
3.95	0.075	-0.01	0.0
3975	0.075	-0.012	0.0
-0.075	0.1	-0.001	0.0
-0.05	0.1	-0.011	0.0
-0.025	0.1	-0.002	0.0
0.0	0.1	0.008	0.0
0.025	0.1	0.006	0.0
0.05	0.1	0.008	0.0
0.075	0.1	-0.006	0.0
0.1	0.1	0.003	0.0
0.125	0.1	-0.004	0.0
0.15	0.1	-0.004	0.0
0.175	0.1	-0.005	0.0
0.2	0.1	0.009	0.0
0.225	0.1	-0.004	0.0
0.25	0.1	-0.01	0.0
0.275	0.1	-0.028	0.0
0.3	0.1	-0.016	0.0
0.325	0.1	-0.015	0.0
0.35	0.1	-0.013	0.0
0.375	0.1	-0.007	0.0
0.4	0.1	-0.017	0.0
0.425	0.1	-0.017	0.0
0.45	0.1	-0.011	0.0
0.475	0.1	-0.01	0.0
0.5	0.1	-0.008	0.0
0.525	0.1	-0.007	0.0
0.55	0.1	-0.005	0.0
0.575	0.1	-0.003	0.0
0.6	0.1	-0.008	0.0
0.625	0.1	-0.011	0.0
0.65	0.1	-0.005	0.0
0.675	0.1	-0.012	0.0
0.7	0.1	-0.015	0.0
0.725	0.1	-0.016	0.0
0.75	0.1	-0.022	0.0
0.775	0.1	-0.027	0.0
0.8	0.1	-0.014	0.0
0.825	0.1	-0.032	0.0
0.85	0.1	-0.018	0.0
0.875	0.1	-0.012	0.0
0.9	0.1	0.006	0.0
0.925	0.1	0.009	0.0
0.95	0.1	-0.014	0.0
0.975	0.1	-0.02	0.0
1.0	0.1	-0.023	0.0
1025	0.1	-0.019	0.0
1.05	0.1	-0.01	0.0
1075	0.1	-0.011	0.0
1.1	0.1	-0.0	0.0
1125	0.1	0.004	0.0
1.15	0.1	0.002	0.0
1175	0.1	0.007	0.0
1.2	0.1	-0.002	0.0
1225	0.1	-0.009	0.0
1.25	0.1	0.0	0.0
1275	0.1	0.003	0.0
1.3	0.1	0.004	0.0
1325	0.1	0.003	0.0
1.35	0.1	-0.001	0.0
1375	0.1	-0.011	0.0
1.4	0.1	-0.003	0.0
1425	0.1	-0.004	0.0
1.45	0.1	0.0	0.0
1475	0.1	-0.005	0.0
1.5	0.1	0.012	0.0
1525	0.1	0.001	0.0
1.55	0.1	0.011	0.0
1575	0.1	0.004	0.0
1.6	0.1	0.016	0.0
1625	0.1	0.012	0.0
1.65	0.1	0.01	0.0
1675	0.1	-0.011	0.0
1.7	0.1	0.009	0.0
1725	0.1	0.01	0.0
1.75	0.1	0.003	0.0
1775	0.1	-0.002	0.0
1.8	0.1	-0.003	0.0
1825	0.1	0.014	0.0
1.85	0.1	0.017	0.0
1875	0.1	0.017	0.0
1.9	0.1	0.012	0.0
1925	0.1	0.014	0.0
1.95	0.1	0.006	0.0
1975	0.1	0.002	0.0
2.0	0.1	0.004	0.0
2025	0.1	0.01	0.0
2.05	0.1	0.009	0.0
2075	0.1	0.019	0.0
2.1	0.1	0.004	0.0
2125	0.1	-0.003	0.0
2.15	0.1	-0.002	0.0
2175	0.1	-0.001	0.0
2.2	0.1	-0.008	0.0
2225	0.1	0.004	0.0
2.25	0.1	0.009	0.0
2275	0.1	-0.004	0.0
2.3	0.1	0.008	0.0
2325	0.1	-0.009	0.0
2.35	0.1	-0.011	0.0
2375	0.1	-0.012	0.0
2.4	0.1	-0.004	0.0
2425	0.1	0.004	0.0
2.45	0.1	-0.003	0.0
2475	0.1	-0.005	0.0
2.5	0.1	0.009	0.0
2525	0.1	-0.004	0.0
2.55	0.1	0.001	0.0
2575	0.1	0.006	0.0
2.6	0.1	0.007	0.0
2625	0.1	-0.008	0.0
2.65	0.1	-0.006	0.0
2675	0.1	0.006	0.0
2.7	0.1	0.007	0.0
2725	0.1	0.007	0.0
2.75	0.1	0.002	0.0
2775	0.1	0.004	0.0
2.8	0.1	0.004	0.0
2825	0.1	0.003	0.0
2.85	0.1	0.008	0.0
2875	0.1	0.001	0.0
2.9	0.1	0.008	0.0
2925	0.1	0.005	0.0
2.95	0.1	-0.003	0.0
2975	0.1	-0.0	0.0
3.0	0.1	0.017	0.0
3025	0.1	0.005	0.0
3.05	0.1	-0.001	0.0
3075	0.1	-0.015	0.0
3.1	0.1	-0.01	0.0
3125	0.1	-0.013	0.0
3.15	0.1	-0.015	0.0
3175	0.1	-0.02	0.0
3.2	0.1	-0.017	0.0
3225	0.1	-0.018	0.0
3.25	0.1	-0.02	0.0
3275	0.1	-0.019	0.0
3.3	0.1	-0.009	0.0
3325	0.1	-0.01	0.0
3.35	0.1	-0.013	0.0
3375	0.1	-0.006	0.0
3.4	0.1	-0.0	0.0
3425	0.1	-0.005	0.0
3.45	0.1	-0.005	0.0
3475	0.1	-0.0	0.0
3.5	0.1	-0.002	0.0
3525	0.1	-0.01	0.0
3.55	0.1	-0.01	0.0
3575	0.1	-0.004	0.0
3.6	0.1	-0.007	0.0
3625	0.1	-0.003	0.0
3.65	0.1	-0.01	0.0
3675	0.1	-0.012	0.0
3.7	0.1	-0.005	0.0
3725	0.1	-0.013	0.0
3.75	0.1	-0.011	0.0
3775	0.1	-0.008	0.0
3.8	0.1	-0.003	0.0
3825	0.1	-0.009	0.0
3.85	0.1	0.001	0.0
3875	0.1	0.001	0.0
3.9	0.1	-0.014	0.0
3925	0.1	-0.014	0.0
3.95	0.1	-0.01	0.0
3975	0.1	-0.003	0.0
-0.075	0.125	-0.016	0.0
-0.05	0.125	-0.008	0.0
-0.025	0.125	-0.009	0.0
0.0	0.125	-0.006	0.0
0.025	0.125	-0.0	0.0
0.05	0.125	0.007	0.0
0.075	0.125	0.0	0.0
0.1	0.125	-0.004	0.0
0.125	0.125	-0.0	0.0
0.15	0.125	-0.008	0.0
0.175	0.125	-0.002	0.0
0.2	0.125	0.003	0.0
0.225	0.125	-0.003	0.0
0.25	0.125	-0.006	0.0
0.275	0.125	-0.002	0.0
0.3	0.125	-0.014	0.0
0.325	0.125	0.002	0.0
0.35	0.125	0.004	0.0
0.375	0.125	-0.008	0.0
0.4	0.125	-0.018	0.0
0.425	0.125	-0.014	0.0
0.45	0.125	-0.01	0.0
0.475	0.125	-0.004	0.0
0.5	0.125	-0.011	0.0
0.525	0.125	-0.015	0.0
0.55	0.125	-0.009	0.0
0.575	0.125	-0.005	0.0
0.6	0.125	-0.005	0.0
0.625	0.125	-0.025	0.0
0.65	0.125	-0.015	0.0
0.675	0.125	-0.01	0.0
0.7	0.125	-0.004	0.0
0.725	0.125	-0.007	0.0
0.75	0.125	-0.007	0.0
0.775	0.125	-0.015	0.0
0.8	0.125	-0.014	0.0
0.825	0.125	-0.023	0.0
0.85	0.125	-0.014	0.0
0.875	0.125	0.003	0.0
0.9	0.125	0.005	0.0
0.925	0.125	0.008	0.0
0.95	0.125	-0.015	0.0
0.975	0.125	-0.02	0.0
1.0	0.125	-0.015	0.0
1025	0.125	-0.002	0.0
1.05	0.125	-0.001	0.0
1075	0.125	0.001	0.0
1.1	0.125	0.007	0.0
1125	0.125	0.007	0.0
1.15	0.125	0.001	0.0
1175	0.125	0.004	0.0
1.2	0.125	0.004	0.0
1225	0.125	-0.007	0.0
1.25	0.125	0.004	0.0
1275	0.125	0.018	0.0
1.3	0.125	0.009	0.0
1325	0.125	0.008	0.0
1.35	0.125	0.013	0.0
1375	0.125	0.009	0.0
1.4	0.125	0.002	0.0
1425	0.125	0.017	0.0
1.45	0.125	0.005	0.0
1475	0.125	-0.004	0.0
1.5	0.125	-0.002	0.0
1525	0.125	0.012	0.0
1.55	0.125	0.0	0.0
1575	0.125	0.01	0.0
1.6	0.125	0.01	0.0
1625	0.125	-0.001	0.0
1.65	0.125	-0.001	0.0
1675	0.125	-0.002	0.0
1.7	0.125	0.012	0.0
1725	0.125	0.008	0.0
1.75	0.125	0.016	0.0
1775	0.125	0.008	0.0
1.8	0.125	0.007	0.0
1825	0.125	0.01	0.0
1.85	0.125	0.003	0.0
1875	0.125	-0.003	0.0
1.9	0.125	0.01	0.0
1925	0.125	0.011	0.0
1.95	0.125	0.013	0.0
1975	0.125	0.009	0.0
2.0	0.125	-0.015	0.0
2025	0.125	-0.009	0.0
2.05	0.125	-0.002	0.0
2075	0.125	0.005	0.0
2.1	0.125	-0.012	0.0
2125	0.125	-0.003	0.0
2.15	0.125	-0.001	0.0
2175	0.125	-0.016	0.0
2.2	0.125	-0.013	0.0
2225	0.125	-0.022	0.0
2.25	0.125	-0.01	0.0
2275	0.125	-0.011	0.0
2.3	0.125	-0.013	0.0
2325	0.125	-0.014	0.0
2.35	0.125	-0.008	0.0
2375	0.125	-0.006	0.0
2.4	0.125	-0.007	0.0
2425	0.125	0.003	0.0
2.45	0.125	0.0	0.0
2475	0.125	-0.006	0.0
2.5	0.125	0.001	0.0
2525	0.125	0.002	0.0
2.55	0.125	0.005	0.0
2575	0.125	0.004	0.0
2.6	0.125	0.002	0.0
2625	0.125	0.004	0.0
2.65	0.125	-0.001	0.0
2675	0.125	-0.01	0.0
2.7	0.125	-0.004	0.0
2725	0.125	-0.003	0.0
2.75	0.125	0.001	0.0
2775	0.125	-0.011	0.0
2.8	0.125	0.004	0.0
2825	0.125	0.002	0.0
2.85	0.125	-0.008	0.0
2875	0.125	-0.008	0.0
2.9	0.125	-0.003	0.0
2925	0.125	-0.004	0.0
2.95	0.125	-0.001	0.0
2975	0.125	-0.003	0.0
3.0	0.125	0.002	0.0
3025	0.125	0.005	0.0
3.05	0.125	-0.003	0.0
3075	0.125	-0.005	0.0
3.1	0.125	-0.009	0.0
3125	0.125	-0.014	0.0
3.15	0.125	-0.023	0.0
3175	0.125	-0.02	0.0
3.2	0.125	-0.02	0.0
3225	0.125	-0.015	0.0
3.25	0.125	-0.014	0.0
3275	0.125	-0.022	0.0
3.3	0.125	-0.023	0.0
3325	0.125	-0.013	0.0
3.35	0.125	0.004	0.0
3375	0.125	0.006	0.0
3.4	0.125	-0.008	0.0
3425	0.125	-0.001	0.0
3.45	0.125	-0.008	0.0
3475	0.125	-0.023	0.0
3.5	0.125	-0.006	0.0
3525	0.125	-0.013	0.0
3.55	0.125	-0.008	0.0
3575	0.125	-0.007	0.0
3.6	0.125	-0.008	0.0
3625	0.125	-0.003	0.0
3.65	0.125	0.002	0.0
3675	0.125	-0.013	0.0
3.7	0.125	-0.0	0.0
3725	0.125	0.004	0.0
3.75	0.125	0.011	0.0
3775	0.125	0.003	0.0
3.8	0.125	0.004	0.0
3825	0.125	0.002	0.0
3.85	0.125	-0.004	0.0
3875	0.125	0.002	0.0
3.9	0.125	-0.004	0.0
3925	0.125	0.003	0.0
3.95	0.125	0.003	0.0
3975	0.125	-0.004	0.0
-0.075	0.15	-0.01	0.0
-0.05	0.15	0.003	0.0
-0.025	0.15	0.004	0.0
0.0	0.15	-0.001	0.0
0.025	0.15	-0.005	0.0
0.05	0.15	-0.001	0.0
0.075	0.15	0.008	0.0
0.1	0.15	0.007	0.0
0.125	0.15	-0.001	0.0
0.15	0.15	0.01	0.0
0.175	0.15	0.01	0.0
0.2	0.15	-0.005	0.0
0.225	0.15	-0.012	0.0
0.25	0.15	0.012	0.0
0.275	0.15	0.003	0.0
0.3	0.15	-0.001	0.0
0.325	0.15	-0.005	0.0
0.35	0.15	0.007	0.0
0.375	0.15	-0.003	0.0
0.4	0.15	-0.016	0.0
0.425	0.15	-0.016	0.0
0.45	0.15	0.004	0.0
0.475	0.15	-0.002	0.0
0.5	0.15	-0.003	0.0
0.525	0.15	0.003	0.0
0.55	0.15	-0.007	0.0
0.575	0.15	-0.005	0.0
0.6	0.15	0.006	0.0
0.625	0.15	-0.001	0.0
0.65	0.15	0.005	0.0
0.675	0.15	0.002	0.0
0.7	0.15	-0.0	0.0
0.725	0.15	-0.001	0.0
0.75	0.15	-0.017	0.0
0.775	0.15	-0.018	0.0
0.8	0.15	-0.021	0.0
0.825	0.15	-0.022	0.0
0.85	0.15	-0.008	0.0
0.875	0.15	-0.012	0.0
0.9	0.15	0.008	0.0
0.925	0.15	0.002	0.0
0.95	0.15	0.002	0.0
0.975	0.15	-0.007	0.0
1.0	0.15	-0.011	0.0
1025	0.15	0.004	0.0
1.05	0.15	-0.009	0.0
1075	0.15	-0.008	0.0
1.1	0.15	0.003	0.0
1125	0.15	0.003	0.0
1.15	0.15	0.0	0.0
1175	0.15	-0.001	0.0
1.2	0.15	-0.001	0.0
1225	0.15	0.004	0.0
1.25	0.15	0.002	0.0
1275	0.15	0.011	0.0
1.3	0.15	0.004	0.0
1325	0.15	0.014	0.0
1.35	0.15	0.008	0.0
1375	0.15	0.009	0.0
1.4	0.15	0.003	0.0
1425	0.15	-0.0	0.0
1.45	0.15	0.005	0.0
1475	0.15	0.001	0.0
1.5	0.15	0.002	0.0
1525	0.15	0.007	0.0
1.55	0.15	0.016	0.0
1575	0.15	-0.005	0.0
1.6	0.15	-0.014	0.0
1625	0.15	-0.018	0.0
1.65	0.15	-0.013	0.0
1675	0.15	-0.015	0.0
1.7	0.15	-0.004	0.0
1725	0.15	0.004	0.0
1.75	0.15	0.008	0.0
1775	0.15	0.013	0.0
1.8	0.15	0.016	0.0
1825	0.15	0.019	0.0
1.85	0.15	0.01	0.0
1875	0.15	0.018	0.0
1.9	0.15	0.018	0.0
1925	0.15	0.019	0.0
1.95	0.15	0.01	0.0
1975	0.15	-0.001	0.0
2.0	0.15	0.003	0.0
2025	0.15	0.014	0.0
2.05	0.15	-0.006	0.0
2075	0.15	0.002	0.0
2.1	0.15	-0.001	0.0
2125	0.15	0.004	0.0
2.15	0.15	-0.006	0.0
2175	0.15	-0.004	0.0
2.2	0.15	-0.003	0.0
2225	0.15	-0.003	0.0
2.25	0.15	0.013	0.0
2275	0.15	0.011	0.0
2.3	0.15	0.002	0.0
2325	0.15	0.003	0.0
2.35	0.15	-0.012	0.0
2375	0.15	-0.004	0.0
2.4	0.15	-0.001	0.0
2425	0.15	0.005	0.0
2.45	0.15	0.002	0.0
2475	0.15	0.008	0.0
2.5	0.15	0.001	0.0
2525	0.15	-0.001	0.0
2.55	0.15	0.003	0.0
2575	0.15	0.009	0.0
2.6	0.15	-0.004	0.0
2625	0.15	-0.014	0.0
2.65	0.15	-0.004	0.0
2675	0.15	-0.005	0.0
2.7	0.15	0.003	0.0
2725	0.15	-0.004	0.0
2.75	0.15	-0.012	0.0
2775	0.15	-0.012	0.0
2.8	0.15	-0.004	0.0
2825	0.15	-0.004	0.0
2.85	0.15	-0.019	0.0
2875	0.15	-0.018	0.0
2.9	0.15	-0.007	0.0
2925	0.15	-0.009	0.0
2.95	0.15	-0.019	0.0
2975	0.15	-0.004	0.0
3.0	0.15	0.001	0.0
3025	0.15	-0.018	0.0
3.05	0.15	-0.027	0.0
3075	0.15	-0.019	0.0
3.1	0.15	-0.018	0.0
3125	0.15	-0.01	0.0
3.15	0.15	-0.01	0.0
3175	0.15	-0.014	0.0
3.2	0.15	-0.017	0.0
3225	0.15	-0.011	0.0
3.25	0.15	-0.012	0.0
3275	0.15	-0.023	0.0
3.3	0.15	-0.006	0.0
3325	0.15	0.004	0.0
3.35	0.15	0.003	0.0
3375	0.15	-0.013	0.0
3.4	0.15	0.004	0.0
3425	0.15	0.003	0.0
3.45	0.15	0.003	0.0
3475	0.15	-0.006	0.0
3.5	0.15	-0.013	0.0
3525	0.15	-0.007	0.0
3.55	0.15	0.002	0.0
3575	0.15	-0.007	0.0
3.6	0.15	-0.01	0.0
3625	0.15	-0.008	0.0
3.65	0.15	0.006	0.0
3675	0.15	0.006	0.0
3.7	0.15	-0.002	0.0
3725	0.15	0.002	0.0
3.75	0.15	0.006	0.0
3775	0.15	0.009	0.0
3.8	0.15	0.01	0.0
3825	0.15	-0.0	0.0
3.85	0.15	-0.009	0.0
3875	0.15	-0.011	0.0
3.9	0.15	-0.007	0.0
3925	0.15	-0.005	0.0
3.95	0.15	-0.002	0.0
3975	0.15	-0.005	0.0
-0.075	0.175	-0.011	0.0
-0.05	0.175	0.003	0.0
-0.025	0.175	-0.009	0.0
0.0	0.175	-0.015	0.0
0.025	0.175	-0.019	0.0
0.05	0.175	-0.004	0.0
0.075	0.175	-0.01	0.0
0.1	0.175	-0.015	0.0
0.125	0.175	-0.009	0.0
0.15	0.175	-0.008	0.0
0.175	0.175	-0.001	0.0
0.2	0.175	-0.004	0.0
0.225	0.175	-0.01	0.0
0.25	0.175	-0.002	0.0
0.275	0.175	-0.011	0.0
0.3	0.175	-0.012	0.0
0.325	0.175	-0.013	0.0
0.35	0.175	0.007	0.0
0.375	0.175	0.002	0.0
0.4	0.175	-0.002	0.0
0.425	0.175	0.006	0.0
0.45	0.175	0.005	0.0
0.475	0.175	-0.008	0.0
0.5	0.175	-0.003	0.0
0.525	0.175	-0.008	0.0
0.55	0.175	-0.008	0.0
0.575	0.175	-0.015	0.0
0.6	0.175	-0.007	0.0
0.625	0.175	-0.004	0.0
0.65	0.175	-0.004	0.0
0.675	0.175	0.0	0.0
0.7	0.175	-0.013	0.0
0.725	0.175	-0.005	0.0
0.75	0.175	-0.012	0.0
0.775	0.175	-0.015	0.0
0.8	0.175	-0.002	0.0
0.825	0.175	-0.001	0.0
0.85	0.175	-0.005	0.0
0.875	0.175	-0.008	0.0
0.9	0.175	0.002	0.0
0.925	0.175	-0.006	0.0
0.95	0.175	0.008	0.0
0.975	0.175	-0.003	0.0
1.0	0.175	0.002	0.0
1025	0.175	-0.005	0.0
1.05	0.175	-0.019	0.0
1075	0.175	-0.006	0.0
1.1	0.175	-0.005	0.0
1125	0.175	-0.012	0.0
1.15	0.175	-0.015	0.0
1175	0.175	0.003	0.0
1.2	0.175	-0.008	0.0
1225	0.175	-0.004	0.0
1.25	0.175	0.001	0.0
1275	0.175	0.002	0.0
1.3	0.175	-0.002	0.0
1325	0.175	0.008	0.0
1.35	0.175	-0.002	0.0
1375	0.175	0.016	0.0
1.4	0.175	0.008	0.0
1425	0.175	0.009	0.0
1.45	0.175	0.006	0.0
1475	0.175	0.003	0.0
1.5	0.175	0.004	0.0
1525	0.175	0.003	0.0
1.55	0.175	0.004	0.0
1575	0.175	-0.002	0.0
1.6	0.175	-0.011	0.0
1625	0.175	-0.008	0.0
1.65	0.175	-0.004	0.0
1675	0.175	-0.012	0.0
1.7	0.175	-0.001	0.0
1725	0.175	0.006	0.0
1.75	0.175	0.011	0.0
1775	0.175	0.003	0.0
1.8	0.175	0.003	0.0
1825	0.175	0.013	0.0
1.85	0.175	0.019	0.0
1875	0.175	0.02	0.0
1.9	0.175	0.003	0.0
1925	0.175	0.011	0.0
1.95	0.175	0.002	0.0
1975	0.175	0.005	0.0
2.0	0.175	0.009	0.0
2025	0.175	0.006	0.0
2.05	0.175	-0.0	0.0
2075	0.175	0.01	0.0
2.1	0.175	0.01	0.0
2125	0.175	0.007	0.0
2.15	0.175	0.008	0.0
2175	0.175	0.007	0.0
2.2	0.175	-0.004	0.0
2225	0.175	0.006	0.0
2.25	0.175	0.018	0.0
2275	0.175	0.006	0.0
2.3	0.175	0.01	0.0
2325	0.175	-0.002	0.0
2.35	0.175	-0.003	0.0
2375	0.175	-0.005	0.0
2.4	0.175	-0.004	0.0
2425	0.175	-0.003	0.0
2.45	0.175	-0.0	0.0
2475	0.175	0.003	0.0
2.5	0.175	-0.002	0.0
2525	0.175	-0.001	0.0
2.55	0.175	-0.004	0.0
2575	0.175	0.003	0.0
2.6	0.175	-0.001	0.0
2625	0.175	-0.012	0.0
2.65	0.175	-0.012	0.0
2675	0.175	-0.011	0.0
2.7	0.175	-0.013	0.0
2725	0.175	-0.02	0.0
2.75	0.175	-0.017	0.0
2775	0.175	-0.019	0.0
2.8	0.175	-0.002	0.0
2825	0.175	-0.001	0.0
2.85	0.175	-0.001	0.0
2875	0.175	-0.008	0.0
2.9	0.175	-0.017	0.0
2925	0.175	-0.004	0.0
2.95	0.175	-0.001	0.0
2975	0.175	-0.001	0.0
3.0	0.175	0.001	0.0
3025	0.175	0.005	0.0
3.05	0.175	-0.013	0.0
3075	0.175	-0.002	0.0
3.1	0.175	-0.014	0.0
3125	0.175	-0.014	0.0
3.15	0.175	-0.014	0.0
3175	0.175	-0.019	0.0
3.2	0.175	-0.007	0.0
3225	0.175	0.004	0.0
3.25	0.175	-0.002	0.0
3275	0.175	-0.012	0.0
3.3	0.175	-0.001	0.0
3325	0.175	0.009	0.0
3.35	0.175	0.005	0.0
3375	0.175	0.0	0.0
3.4	0.175	-0.0	0.0
3425	0.175	0.004	0.0
3.45	0.175	-0.013	0.0
3475	0.175	-0.024	0.0
3.5	0.175	-0.026	0.0
3525	0.175	-0.016	0.0
3.55	0.175	-0.015	0.0
3575	0.175	-0.008	0.0
3.6	0.175	-0.0	0.0
3625	0.175	-0.003	0.0
3.65	0.175	-0.011	0.0
3675	0.175	0.006	0.0
3.7	0.175	-0.005	0.0
3725	0.175	-0.014	0.0
3.75	0.175	0.007	0.0
3775	0.175	0.007	0.0
3.8	0.175	-0.006	0.0
3825	0.175	-0.011	0.0
3.85	0.175	0.0	0.0
3875	0.175	-0.0	0.0
3.9	0.175	-0.007	0.0
3925	0.175	-0.013	0.0
3.95	0.175	-0.009	0.0
3975	0.175	-0.008	0.0
-0.075	0.2	0.003	0.0
-0.05	0.2	0.003	0.0
-0.025	0.2	-0.001	0.0
0.0	0.2	-0.002	0.0
0.025	0.2	-0.008	0.0
0.05	0.2	0.006	0.0
0.075	0.2	0.006	0.0
0.1	0.2	0.001	0.0
0.125	0.2	0.003	0.0
0.15	0.2	-0.009	0.0
0.175	0.2	-0.001	0.0
0.2	0.2	-0.011	0.0
0.225	0.2	-0.01	0.0
0.25	0.2	-0.015	0.0
0.275	0.2	-0.019	0.0
0.3	0.2	-0.011	0.0
0.325	0.2	-0.014	0.0
0.35	0.2	-0.004	0.0
0.375	0.2	-0.013	0.0
0.4	0.2	-0.014	0.0
0.425	0.2	-0.019	0.0
0.45	0.2	-0.002	0.0
0.475	0.2	0.001	0.0
0.5	0.2	0.006	0.0
0.525	0.2	-0.008	0.0
0.55	0.2	-0.004	0.0
0.575	0.2	-0.001	0.0
0.6	0.2	-0.016	0.0
0.625	0.2	-0.017	0.0
0.65	0.2	-0.005	0.0
0.675	0.2	-0.013	0.0
0.7	0.2	-0.002	0.0
0.725	0.2	-0.001	0.0
0.75	0.2	-0.006	0.0
0.775	0.2	-0.015	0.0
0.8	0.2	-0.004	0.0
0.825	0.2	-0.013	0.0
0.85	0.2	-0.006	0.0
0.875	0.2	-0.001	0.0
0.9	0.2	0.001	0.0
0.925	0.2	0.0	0.0
0.95	0.2	-0.015	0.0
0.975	0.2	-0.007	0.0
1.0	0.2	0.006	0.0
1025	0.2	-0.005	0.0
1.05	0.2	0.013	0.0
1075	0.2	0.001	0.0
1.1	0.2	0.008	0.0
1125	0.2	-0.002	0.0
1.15	0.2	0.008	0.0
1175	0.2	0.008	0.0
1.2	0.2	0.0	0.0
1225	0.2	-0.014	0.0
1.25	0.2	-0.009	0.0
1275	0.2	-0.007	0.0
1.3	0.2	-0.001	0.0
1325	0.2	0.012	0.0
1.35	0.2	0.008	0.0
1375	0.2	0.012	0.0
1.4	0.2	0.012	0.0
1425	0.2	0.004	0.0
1.45	0.2	0.012	0.0
1475	0.2	0.01	0.0
1.5	0.2	0.011	0.0
1525	0.2	0.005	0.0
1.55	0.2	0.015	0.0
1575	0.2	0.007	0.0
1.6	0.2	0.015	0.0
1625	0.2	0.012	0.0
1.65	0.2	0.009	0.0
1675	0.2	0.006	0.0
1.7	0.2	0.008	0.0
1725	0.2	0.01	0.0
1.75	0.2	0.002	0.0
1775	0.2	0.007	0.0
1.8	0.2	-0.003	0.0
1825	0.2	-0.007	0.0
1.85	0.2	-0.003	0.0
1875	0.2	0.01	0.0
1.9	0.2	0.004	0.0
1925	0.2	-0.009	0.0
1.95	0.2	0.001	0.0
1975	0.2	-0.006	0.0
2.0	0.2	-0.004	0.0
2025	0.2	-0.0	0.0
2.05	0.2	0.005	0.0
2075	0.2	-0.008	0.0
2.1	0.2	-0.006	0.0
2125	0.2	-0.008	0.0
2.15	0.2	0.004	0.0
2175	0.2	-0.006	0.0
2.2	0.2	-0.006	0.0
2225	0.2	-0.006	0.0
2.25	0.2	0.011	0.0
2275	0.2	0.001	0.0
2.3	0.2	-0.006	0.0
2325	0.2	-0.002	0.0
2.35	0.2	-0.019	0.0
2375	0.2	-0.014	0.0
2.4	0.2	0.003	0.0
2425	0.2	0.002	0.0
2.45	0.2	-0.006	0.0
2475	0.2	-0.005	0.0
2.5	0.2	0.006	0.0
2525	0.2	0.002	0.0
2.55	0.2	-0.001	0.0
2575	0.2	0.004	0.0
2.6	0.2	-0.01	0.0
2625	0.2	-0.012	0.0
2.65	0.2	-0.008	0.0
2675	0.2	-0.004	0.0
2.7	0.2	-0.015	0.0
2725	0.2	-0.001	0.0
2.75	0.2	-0.004	0.0
2775	0.2	0.006	0.0
2.8	0.2	0.007	0.0
2825	0.2	-0.003	0.0
2.85	0.2	-0.004	0.0
2875	0.2	-0.013	0.0
2.9	0.2	-0.011	0.0
2925	0.2	-0.007	0.0
2.95	0.2	-0.02	0.0
2975	0.2	-0.015	0.0
3.0	0.2	-0.01	0.0
3025	0.2	0.001	0.0
3.05	0.2	-0.009	0.0
3075	0.2	-0.002	0.0
3.1	0.2	-0.018	0.0
3125	0.2	-0.02	0.0
3.15	0.2	-0.015	0.0
3175	0.2	-0.006	0.0
3.2	0.2	-0.023	0.0
3225	0.2	-0.008	0.0
3.25	0.2	-0.011	0.0
3275	0.2	-0.008	0.0
3.3	0.2	0.0	0.0
3325	0.2	-0.006	0.0
3.35	0.2	-0.005	0.0
3375	0.2	0.0	0.0
3.4	0.2	0.007	0.0
3425	0.2	-0.004	0.0
3.45	0.2	-0.023	0.0
3475	0.2	-0.015	0.0
3.5	0.2	-0.008	0.0
3525	0.2	-0.018	0.0
3.55	0.2	-0.02	0.0
3575	0.2	-0.013	0.0
3.6	0.2	0.007	0.0
3625	0.2	-0.008	0.0
3.65	0.2	-0.004	0.0
3675	0.2	-0.002	0.0
3.7	0.2	-0.005	0.0
3725	0.2	-0.015	0.0
3.75	0.2	-0.016	0.0
3775	0.2	-0.008	0.0
3.8	0.2	-0.011	0.0
3825	0.2	-0.011	0.0
3.85	0.2	-0.005	0.0
3875	0.2	-0.002	0.0
3.9	0.2	-0.006	0.0
3925	0.2	-0.016	0.0
3.95	0.2	-0.006	0.0
3975	0.2	-0.005	0.0
-0.075	0.225	0.001	0.0
-0.05	0.225	0.001	0.0
-0.025	0.225	0.001	0.0
0.0	0.225	-0.001	0.0
0.025	0.225	0.002	0.0
0.05	0.225	-0.0	0.0
0.075	0.225	-0.005	0.0
0.1	0.225	0.006	0.0
0.125	0.225	-0.0	0.0
0.15	0.225	-0.004	0.0
0.175	0.225	0.003	0.0
0.2	0.225	-0.013	0.0
0.225	0.225	-0.013	0.0
0.25	0.225	-0.006	0.0
0.275	0.225	-0.014	0.0
0.3	0.225	-0.008	0.0
0.325	0.225	-0.006	0.0
0.35	0.225	-0.002	0.0
0.375	0.225	-0.004	0.0
0.4	0.225	-0.013	0.0
0.425	0.225	-0.017	0.0
0.45	0.225	-0.004	0.0
0.475	0.225	-0.005	0.0
0.5	0.225	-0.004	0.0
0.525	0.225	-0.0	0.0
0.55	0.225	-0.015	0.0
0.575	0.225	-0.003	0.0
0.6	0.225	-0.02	0.0
0.625	0.225	-0.01	0.0
0.65	0.225	-0.004	0.0
0.675	0.225	-0.003	0.0
0.7	0.225	-0.014	0.0
0.725	0.225	-0.004	0.0
0.75	0.225	-0.007	0.0
0.775	0.225	-0.003	0.0
0.8	0.225	-0.004	0.0
0.825	0.225	-0.011	0.0
0.85	0.225	-0.005	0.0
0.875	0.225	-0.01	0.0
0.9	0.225	0.001	0.0
0.925	0.225	-0.005	0.0
0.95	0.225	-0.003	0.0
0.975	0.225	-0.007	0.0
[truncated: 24,570 more rows]
