# Supplementary material for: Decoding reveals the neural representation of perceived and imagined musical sounds
Source: PLoS Biol. 2024 Oct 21;22(10):e3002858. doi: 10.1371/journal.pbio.3002858 (PMC11527242; doi:10.1371/journal.pbio.3002858)
Supplement: S3 Fig — (XLSX) [file pbio.3002858.s004.xlsx]

## Sheet: Fig3a_top_gradiometers
channel_name	x_coord	y_coord	z_coord	color_ERF	marker_significance	planar1	planar2
MEG0112_MEG0113	-0.107	0.046	-0.06	55771	1	-1038	-78865
MEG0122_MEG0123	-0.102	0.063	-0.026	94142	1	-95.22	93051
MEG0132_MEG0133	-0.108	0.03	-0.027	152332	1	-193374	94955
MEG0142_MEG0143	-0.11	0.013	-0.063	97478	1	-32858	-133881
MEG0212_MEG0213	-0.107	0.033	0.008	150761	1	194806	-86651
MEG0222_MEG0223	-0.099	0.04	0.041	120939	1	15624	170318
MEG0232_MEG0233	-0.101	0.004	0.041	59591	1	58258	60894
MEG0242_MEG0243	-0.108	-0.001	0.007	98441	1	5636	-139102
MEG0312_MEG0313	-0.086	0.099	0.009	77689	1	96512	-52503
MEG0322_MEG0323	-0.089	0.076	0.041	108284	1	-21977	151551
MEG0332_MEG0333	-0.07	0.076	0.071	97267	1	126934	53005
MEG0342_MEG0343	-0.1	0.066	0.008	123197	1	152587	-84098
MEG0412_MEG0413	-0.081	0.041	0.072	122834	1	137.96	105562
MEG0422_MEG0423	-0.053	0.041	0.095	122692	1	152684	82428
MEG0432_MEG0433	-0.054	0.006	0.097	129961	1	171501	68.01
MEG0442_MEG0443	-0.083	0.006	0.073	104868	1	69.94	130779
MEG0512_MEG0513	-0.064	0.125	0.014	50507	1	56667	-43485
MEG0522_MEG0523	-0.033	0.14	0.017	41.75	1	34456	-47948
MEG0532_MEG0533	-0.034	0.127	0.049	38555	0	-35708	41205
MEG0542_MEG0543	-0.067	0.109	0.044	69429	0	-45288	87119
MEG0612_MEG0613	-0.036	0.105	0.075	51658	1	67602	-27696
MEG0622_MEG0623	0.0	0.078	0.097	63411	0	8166	89304
MEG0632_MEG0633	-0.018	0.044	0.106	92698	1	126861	-33047
MEG0642_MEG0643	-0.037	0.075	0.092	78651	0	-16507	109997
MEG0712_MEG0713	-0.019	0.01	0.11	118079	1	70922	151.18
MEG0722_MEG0723	0.019	0.01	0.11	78912	1	-44109	-102512
MEG0732_MEG0733	0.019	-0.023	0.106	101908	1	-124.44	72698
MEG0742_MEG0743	-0.019	-0.024	0.106	103554	1	-136351	53435
MEG0812_MEG0813	0.0	0.145	0.019	40781	0	26405	-51273
MEG0822_MEG0823	0.0	0.132	0.05	32308	0	-15904	42834
MEG0912_MEG0913	0.033	0.14	0.017	39866	1	47273	-30722
MEG0922_MEG0923	0.064	0.125	0.014	61753	1	86894	8742
MEG0932_MEG0933	0.067	0.109	0.044	90009	0	-4726	127205
MEG0942_MEG0943	0.034	0.127	0.049	54538	0	3709	77.04
MEG1012_MEG1013	0.0	0.109	0.077	49411	1	69606	6152
MEG1022_MEG1023	0.036	0.105	0.075	63995	1	88035	20988
MEG1032_MEG1033	0.037	0.075	0.092	66103	1	4801	93361
MEG1042_MEG1043	0.018	0.044	0.106	61041	1	84733	-16.5
MEG1112_MEG1113	0.052	0.041	0.095	94354	1	-133421	2036
MEG1122_MEG1123	0.081	0.041	0.072	149458	1	63617	-201565
MEG1132_MEG1133	0.083	0.006	0.073	167036	1	-73532	-224488
MEG1142_MEG1143	0.054	0.006	0.097	107468	1	-146.79	-39391
MEG1212_MEG1213	0.086	0.099	0.009	122928	1	171305	29619
MEG1222_MEG1223	0.1	0.066	0.008	177495	1	250723	-12113
MEG1232_MEG1233	0.089	0.076	0.041	144623	1	-93396	181958
MEG1242_MEG1243	0.07	0.076	0.071	106522	1	107711	-105.32
MEG1312_MEG1313	0.099	0.04	0.041	174877	1	-197982	148213
MEG1322_MEG1323	0.107	0.033	0.008	102603	1	129252	-65945
MEG1332_MEG1333	0.108	-0.001	0.007	175342	1	-245202	-36957
MEG1342_MEG1343	0.101	0.004	0.041	174384	1	-213.87	-122797
MEG1412_MEG1413	0.102	0.063	-0.026	162036	1	111451	200226
MEG1422_MEG1423	0.106	0.047	-0.06	54659	0	22249	74029
MEG1432_MEG1433	0.11	0.013	-0.062	65366	1	-27263	88.33
MEG1442_MEG1443	0.108	0.03	-0.026	198639	1	274618	59163
MEG1512_MEG1513	-0.109	-0.003	-0.028	182214	1	-253745	-44914
MEG1522_MEG1523	-0.102	-0.036	-0.028	150852	1	-196151	-83887
MEG1532_MEG1533	-0.095	-0.052	-0.062	65086	0	0.471	-92044
MEG1542_MEG1543	-0.107	-0.021	-0.062	90367	0	-13014	-127134
MEG1612_MEG1613	-0.102	-0.034	0.006	161551	1	-147693	-174.31
MEG1622_MEG1623	-0.095	-0.031	0.039	113456	0	52804	-151513
MEG1632_MEG1633	-0.078	-0.063	0.039	119751	0	4697	-169288
MEG1642_MEG1643	-0.087	-0.064	0.005	140176	1	-147886	-132015
MEG1712_MEG1713	-0.076	-0.08	-0.062	35636	0	-5883	-50052
MEG1722_MEG1723	-0.086	-0.066	-0.028	99643	1	-120211	-73529
MEG1732_MEG1733	-0.063	-0.09	-0.028	68975	1	-74.02	-63531
MEG1742_MEG1743	-0.049	-0.099	-0.062	18175	1	-14.83	-20994
MEG1812_MEG1813	-0.079	-0.029	0.07	104323	1	-105221	103416
MEG1822_MEG1823	-0.052	-0.028	0.093	91803	1	127195	-26021
MEG1832_MEG1833	-0.018	-0.054	0.092	65473	0	2869	-92549
MEG1842_MEG1843	-0.055	-0.063	0.071	73821	1	-101775	-23259
MEG1912_MEG1913	-0.051	-0.086	0.04	79071	1	-41338	-103901
MEG1922_MEG1923	-0.034	-0.103	0.006	76482	1	-78363	-74554
MEG1932_MEG1933	-0.033	-0.105	-0.028	45419	0	-38599	-51341
MEG1942_MEG1943	-0.064	-0.088	0.006	103.45	1	-114143	-91518
MEG2012_MEG2013	-0.019	-0.08	0.069	52714	1	-42307	-61382
MEG2022_MEG2023	0.019	-0.08	0.069	57338	1	-80532	-9488
MEG2032_MEG2033	0.017	-0.097	0.04	52264	1	-68218	-28452
MEG2042_MEG2043	-0.017	-0.097	0.04	65453	1	-82311	-42344
MEG2112_MEG2113	0.0	-0.109	0.007	56012	1	-26491	-74652
MEG2122_MEG2123	0.0	-0.111	-0.027	33.16	0	-30807	-35357
MEG2132_MEG2133	0.017	-0.11	-0.062	33245	1	-47016	-0.083
MEG2142_MEG2143	-0.017	-0.11	-0.062	20744	1	-28946	-4772
MEG2212_MEG2213	0.052	-0.028	0.093	109135	1	-124921	-90641
MEG2222_MEG2223	0.079	-0.028	0.07	160123	1	-166031	-153988
MEG2232_MEG2233	0.055	-0.063	0.071	99641	1	-140297	-13174
MEG2242_MEG2243	0.018	-0.054	0.092	99065	0	66173	-123487
MEG2312_MEG2313	0.051	-0.086	0.04	74211	1	-31729	-100039
MEG2322_MEG2323	0.064	-0.088	0.006	77115	1	-87332	-65319
MEG2332_MEG2333	0.033	-0.105	-0.028	45418	1	-52624	-36829
MEG2342_MEG2343	0.033	-0.103	0.006	59647	1	-18703	-82254
MEG2412_MEG2413	0.095	-0.031	0.039	200162	1	-131206	-250828
MEG2422_MEG2423	0.102	-0.034	0.006	198361	1	-280.03	16656
MEG2432_MEG2433	0.087	-0.064	0.006	129837	1	-182523	-20013
MEG2442_MEG2443	0.078	-0.063	0.039	140.56	1	-51552	-191981
MEG2512_MEG2513	0.063	-0.091	-0.028	58246	1	-64203	-51605
MEG2522_MEG2523	0.086	-0.066	-0.028	60039	1	-19251	-82696
MEG2532_MEG2533	0.076	-0.08	-0.062	25936	1	-26871	24965
MEG2542_MEG2543	0.049	-0.099	-0.062	31981	1	-43754	11452
MEG2612_MEG2613	0.109	-0.003	-0.028	201406	1	214907	-186932
MEG2622_MEG2623	0.107	-0.021	-0.062	85026	1	-90.85	78774
MEG2632_MEG2633	0.095	-0.052	-0.062	45192	1	-49614	40288
MEG2642_MEG2643	0.102	-0.036	-0.028	149674	1	78515	-196571

## Sheet: Fig3a_top_magnetometers
channel_name	x_coord	y_coord	z_coord	color_ERF	marker_significance
MEG0111	-0.107	0.046	-0.06	92751	0
MEG0121	-0.102	0.063	-0.026	367382	1
MEG0131	-0.108	0.03	-0.027	658.88	1
MEG0141	-0.11	0.013	-0.063	-0.859	0
MEG0211	-0.107	0.033	0.008	1140231	1
MEG0221	-0.099	0.04	0.041	1110716	1
MEG0231	-0.101	0.004	0.041	1552.21	1
MEG0241	-0.108	-0.001	0.007	1479386	1
MEG0311	-0.086	0.099	0.009	272737	1
MEG0321	-0.089	0.076	0.041	628114	1
MEG0331	-0.07	0.076	0.071	503285	1
MEG0341	-0.1	0.066	0.008	624532	1
MEG0411	-0.081	0.041	0.072	898124	1
MEG0421	-0.053	0.041	0.095	562303	1
MEG0431	-0.054	0.006	0.097	823836	1
MEG0441	-0.083	0.006	0.073	1236857	1
MEG0511	-0.064	0.125	0.014	134583	0
MEG0521	-0.033	0.14	0.017	69094	0
MEG0531	-0.034	0.127	0.049	181009	1
MEG0541	-0.067	0.109	0.044	279.41	1
MEG0611	-0.036	0.105	0.075	252844	1
MEG0621	0.0	0.078	0.097	58611	0
MEG0631	-0.018	0.044	0.106	205749	0
MEG0641	-0.037	0.075	0.092	305545	1
MEG0711	-0.019	0.01	0.11	343959	1
MEG0721	0.019	0.01	0.11	37664	1
MEG0731	0.019	-0.023	0.106	183823	1
MEG0741	-0.019	-0.024	0.106	565494	1
MEG0811	0.0	0.145	0.019	29013	0
MEG0821	0.0	0.132	0.05	115345	1
MEG0911	0.033	0.14	0.017	-20714	1
MEG0921	0.064	0.125	0.014	-125019	1
MEG0931	0.067	0.109	0.044	-209956	1
MEG0941	0.034	0.127	0.049	-7216	0
MEG1011	0.0	0.109	0.077	100712	1
MEG1021	0.036	0.105	0.075	-82162	1
MEG1031	0.037	0.075	0.092	-137366	1
MEG1041	0.018	0.044	0.106	-52141	1
MEG1111	0.052	0.041	0.095	-246409	1
MEG1121	0.081	0.041	0.072	-675927	1
MEG1131	0.083	0.006	0.073	-706904	1
MEG1141	0.054	0.006	0.097	-212997	1
MEG1211	0.086	0.099	0.009	-400577	1
MEG1221	0.1	0.066	0.008	-1055517	1
MEG1231	0.089	0.076	0.041	-688996	1
MEG1241	0.07	0.076	0.071	-382783	1
MEG1311	0.099	0.04	0.041	-1242761	1
MEG1321	0.107	0.033	0.008	-1736082	1
MEG1331	0.108	-0.001	0.007	-1581277	1
MEG1341	0.101	0.004	0.041	-1336127	1
MEG1411	0.102	0.063	-0.026	-919863	1
MEG1421	0.106	0.047	-0.06	-651302	1
MEG1431	0.11	0.013	-0.062	-621531	1
MEG1441	0.108	0.03	-0.026	-1348.05	1
MEG1511	-0.109	-0.003	-0.028	690753	1
MEG1521	-0.102	-0.036	-0.028	503183	1
MEG1531	-0.095	-0.052	-0.062	-55675	0
MEG1541	-0.107	-0.021	-0.062	-71373	0
MEG1611	-0.102	-0.034	0.006	1200738	1
MEG1621	-0.095	-0.031	0.039	1380685	1
MEG1631	-0.078	-0.063	0.039	875206	1
MEG1641	-0.087	-0.064	0.005	772556	1
MEG1711	-0.076	-0.08	-0.062	-30479	0
MEG1721	-0.086	-0.066	-0.028	295.36	1
MEG1731	-0.063	-0.09	-0.028	165612	1
MEG1741	-0.049	-0.099	-0.062	-19482	0
MEG1811	-0.079	-0.029	0.07	1142.68	1
MEG1821	-0.052	-0.028	0.093	876615	1
MEG1831	-0.018	-0.054	0.092	660873	1
MEG1841	-0.055	-0.063	0.071	750247	1
MEG1911	-0.051	-0.086	0.04	554867	1
MEG1921	-0.034	-0.103	0.006	227667	1
MEG1931	-0.033	-0.105	-0.028	40542	0
MEG1941	-0.064	-0.088	0.006	450518	1
MEG2011	-0.019	-0.08	0.069	586303	1
MEG2021	0.019	-0.08	0.069	446.09	1
MEG2031	0.017	-0.097	0.04	344262	1
MEG2041	-0.017	-0.097	0.04	371566	1
MEG2111	0.0	-0.109	0.007	123926	0
MEG2121	0.0	-0.111	-0.027	-27384	0
MEG2131	0.017	-0.11	-0.062	-114796	1
MEG2141	-0.017	-0.11	-0.062	-48587	0
MEG2211	0.052	-0.028	0.093	-31175	1
MEG2221	0.079	-0.028	0.07	-351119	1
MEG2231	0.055	-0.063	0.071	160784	1
MEG2241	0.018	-0.054	0.092	360.55	1
MEG2311	0.051	-0.086	0.04	243843	1
MEG2321	0.064	-0.088	0.006	64042	1
MEG2331	0.033	-0.105	-0.028	-77521	1
MEG2341	0.033	-0.103	0.006	136949	1
MEG2411	0.095	-0.031	0.039	-732047	1
MEG2421	0.102	-0.034	0.006	-831002	1
MEG2431	0.087	-0.064	0.006	-216009	1
MEG2441	0.078	-0.063	0.039	-68699	1
MEG2511	0.063	-0.091	-0.028	-135.41	1
MEG2521	0.086	-0.066	-0.028	-233756	1
MEG2531	0.076	-0.08	-0.062	-269671	1
MEG2541	0.049	-0.099	-0.062	-224.33	1
MEG2611	0.109	-0.003	-0.028	-1117812	1
MEG2621	0.107	-0.021	-0.062	-471241	1
MEG2631	0.095	-0.052	-0.062	-304246	1
MEG2641	0.102	-0.036	-0.028	-558802	1

## Sheet: Fig3a_top_sources
x_coord	y_coord	z_coord	color_source_activation
-38736	-19343	67.22	0.0
-16662	-69061	61281	0.0
-9718	-9233	46.58	-0.003
-24019	43115	23926	0.0
-59862	0.049	8975	0.0
-50646	-49405	47814	0.015
-36574	-87067	-1.81	0.0
-20169	-62697	6.16	0.243
-2513	9415	-4635	-1278
-28959	23362	-6695	-0.453
-54472	-22893	-6734	0.0
-35239	-25028	-25624	0.075
-55225	-7426	38724	0.0
-38626	23441	24275	-0.369
-30029	11139	56593	0.0
-49769	-28171	53679	0.0
-59981	-25186	27288	0.0
-21809	-35468	70752	0.0
-29118	-52003	39974	0.002
-12574	-11359	71528	0.0
-14845	-44.44	55359	0.0
-3491	35.5	51831	0.0
-9.46	53126	1697	0.0
-3076	17331	24472	-0.01
-41385	52091	-3992	0.0
-11655	26436	-24239	-0.52
-35.8	16042	6483	-0.522
-34455	-30915	17456	0.0
-46521	-8215	-9518	-0.004
-64802	-49.09	15372	0.007
-43235	-66764	28364	0.0
-62.39	-57489	-2955	0.197
-25195	-79.71	17412	0.087
-11969	-69157	33805	0.271
-11927	-92923	2.21	0.098
-1035	-33157	29891	-0.009
-7771	-30731	8554	0.0
-22.52	7678	-34365	-0.369
-35039	-25053	-11.03	0.027
-55984	-17.89	-28378	0.0
-44254	-65.23	-21628	0.2
-18732	-58478	-9165	0.0
-42179	-13702	49564	0.0
-42189	5159	49274	0.0
-29003	-8089	47769	0.0
-38499	-26187	50165	0.0
-41991	-21219	39219	0.0
-22417	-28795	54065	0.0
-37527	-34821	66703	0.0
-23.05	-14952	66.28	0.0
-11925	-31244	67.19	0.0
-21393	-0.346	56.78	0.0
-15744	62887	13958	0.0
-5.54	50592	25549	0.0
-16779	48423	41004	0.0
-29814	49297	10212	0.0
-18076	60601	-7122	0.0
-40463	38418	31833	-0.0
-36167	36514	11698	-0.217
-46.51	-14095	15082	0.0
-36896	-10586	14416	-0.002
-48968	6786	-2.45	-0.01
-65732	-16065	17721	0.0
-48933	-27454	15911	0.0
-53136	-63267	36816	0.0
-44472	-55583	20368	0.275
-57.07	-53129	31639	0.0
-38901	-50821	36707	0.0
-38.78	-67405	49588	0.0
-5562	-75.06	47329	0.0
-16549	-88283	38579	0.0
-20007	-68.13	39484	0.191
-7276	-57077	60778	0.0
-7554	-55914	44395	0.0
-6772	6219	39419	0.0
-3759	-9.7	31461	-0.675
-7597	-19805	42215	-0.123
-1755	19422	-23804	-0.861
-15103	-3609	-13342	-0.944
-5666	-16885	-20022	-0.037
-40766	-3154	-6546	-0.143
-41442	14731	-22619	-0.385
-35702	6438	-17824	-0.636
-54352	-38028	-5619	0.649
-61366	-38.93	-17786	0.119
-59809	-18043	-13952	0.0
-20.72	-102328	-8642	0.0
-18293	-89235	-8842	0.0
-44554	-82485	-15.5	0.074
-6381	-46171	4454	0.117
-13625	-38.54	-1376	0.0
-15221	-63204	2403	0.085
-61715	1.61	26818	0.0
-44825	6922	19486	-0.309
-37931	2351	30802	-0.33
-41383	24034	41175	0.0
-24761	27833	35502	-0.003
-40196	-33927	37714	0.0
-59155	-32322	42456	0.111
-50994	-25157	37417	0.1
-55733	-10403	31789	0.0
-20274	-51201	60089	0.0
-26167	-59517	53064	0.0
-33067	-46109	59258	0.0
-32544	-40033	44176	0.0
-6529	-10453	58132	-0.001
-11859	-28832	44871	0.0
-3109	-28465	61384	0.0
-13204	-43347	73732	0.0
-25218	26451	53374	0.0
-12108	11785	65264	0.0
-7043	11849	49961	0.0
-2677	36956	-10769	-0.092
-1079	18477	8644	-0.498
-4.73	42581	14122	0.0
-9.48	24618	31.53	0.0
-47221	31467	-17223	-0.046
-30431	23565	-24153	-0.14
-24679	42972	-13.31	0.0
-1384	48809	-25089	0.0
-56549	22315	17944	0.0
-51411	29766	-3005	-0.011
-30271	25679	6179	-0.497
-53651	-22877	2187	0.0
-62122	-6165	-2541	0.0
-40209	-23374	1539	0.0
-40677	-5865	7048	0.0
-53065	-41236	28788	0.067
-48153	-37258	13417	0.542
-64.49	-35043	3.1	0.248
-46607	-77434	15473	0.0
-41997	-68723	0.237	0.066
-45414	-65264	10.94	0.13
-50015	-48135	5602	0.672
-26.22	-65951	37731	0.178
-36.48	-86129	27495	0.0
-30725	-94.52	9562	0.0
-19235	-63214	20842	0.416
-12671	-78982	10605	0.178
-2059	-75361	22179	0.168
-10707	-98673	14919	0.002
-9391	-38166	45025	-0.001
-10381	-54952	30193	0.255
-2.02	-51281	17763	0.251
-2101	-14.61	0.631	-0.671
-0.913	-7.56	16248	-0.806
0.019	-35708	21862	0.0
-24904	3004	-16586	-0.808
-32831	-12.4	-23636	-0.254
-30444	-6149	-36143	-0.289
-20602	-20922	-20205	-0.0
-51401	1427	-25406	0.0
-40417	1175	-41391	-0.005
-42987	-19811	-32008	0.0
-47311	-60109	-9532	0.362
-47709	-43582	-26276	0.51
-34806	-45179	-25537	0.795
-5403	-79597	-3211	0.0
-27622	-66412	-7203	0.0
-33835	-41834	-11889	0.606
-20.13	-32194	-5968	0.0
-25132	-32408	-9803	0.0
-41.89	-13586	57557	0.0
-39735	-5372	51884	0.0
-34326	-9139	59119	0.0
-36439	-26051	51352	0.0
-34397	-19.39	46869	0.0
-28492	-25775	57427	0.0
-30176	-28768	51059	0.0
-32119	-14996	70719	0.0
-24387	-25006	65328	0.0
-26433	-11.55	55295	0.0
-24898	57597	23621	0.0
-14703	55196	25923	0.0
-23586	48107	35.51	0.0
-27549	48164	18163	0.0
-26527	55348	9541	0.0
-29325	36963	23992	-0.165
-36661	48167	20988	0.0
-53896	-8183	6613	0.0
-46334	-4.65	5397	0.0
-58236	4163	1004	0.0
-64162	-8363	9022	0.0
-56.48	-16226	11191	0.0
-52141	-55071	42299	0.0
-49637	-54428	31716	0.0
-53541	-50.23	39049	0.015
-44549	-50455	42057	0.0
-47044	-57878	43487	0.0
-9939	-72803	55.12	0.0
-15078	-75594	47883	0.0
-16695	-67.56	49059	0.023
-12714	-60103	61782	0.0
-7567	-62758	55994	0.0
-9498	-1974	42788	-0.012
-4683	-7088	43627	-0.167
-11417	-13934	42318	-0.002
-3285	16673	-11302	-1109
-5307	1.49	-12167	-1275
-2165	-6454	-10377	-1097
-39642	14594	-3004	-0.446
-40.71	2546	-11655	-0.428
-33059	16704	-10.87	-0.644
-48902	-30.78	-6792	0.608
-55646	-27931	-10103	0.273
-51332	-21.29	-11839	0.034
-29721	-96.07	-4951	0.0
-30293	-94998	-16719	0.0
-41662	-89149	-8337	0.001
-13.97	-56244	5716	0.451
-20625	-55263	1876	0.229
-24313	-65099	3309	0.147
-59866	-1836	34346	0.0
-49096	4629	30561	-0.199
-47669	-0.137	35.82	-0.02
-39169	5.26	58423	0.0
-44922	14312	46378	0.0
-35707	22347	52555	0.0
-31564	29653	43111	0.0
-27787	17737	43411	0.0
-41694	-30756	41.32	0.0
-44944	-28821	35918	0.01
-50694	-26232	46232	0.0
-41254	-15.02	34034	0.0
-47.97	-16256	35151	0.0
-46.89	-9908	27956	-0.0
-52477	-8363	22707	0.0
-21836	-43864	62275	0.0
-27297	-47927	63659	0.0
-23468	-40851	56738	0.0
-45686	-32.37	59912	0.0
-37099	-38071	54306	0.0
-39108	-34917	45283	0.0
-34262	-36704	38655	0.0
-6936	-8536	65.86	0.0
-4567	-20686	62373	0.0
-3.3	-17649	71784	0.0
-14194	-33933	66137	0.0
-5782	-38203	72225	0.0
-15971	-37.61	76204	0.0
-19198	-49109	71033	0.0
-22525	23704	39643	0.0
-26115	14.0	45777	0.0
-21396	-6546	66291	0.0
-22027	8555	66943	0.0
-13544	-0.131	72464	0.0
-4.81	-0.512	68.37	0.0
-10424	44936	-4191	0.0
-2613	41129	0.487	0.0
-8.72	44462	5723	0.0
-3697	44236	37445	0.0
-3574	37044	27372	0.0
-4306	30219	39.17	0.0
-7817	17081	40896	0.0
-4679	22.4	49742	0.0
-45305	44695	-15135	0.0
-33.83	37197	-11051	0.0
-33888	51022	-14522	0.0
-4886	67658	-3224	0.0
-4768	63054	-19045	0.0
-3709	51037	-9001	0.0
-7667	40236	-12357	-0.001
-37817	15127	24705	-0.506
-50.78	12838	23769	-0.2
-43644	21647	21074	-0.294
-42579	45.26	3375	0.0
-46377	36.77	6075	-0.001
-45136	39382	-4702	0.0
-49583	32.95	-9442	-0.041
-43532	-31246	8007	0.168
-50405	-22.53	8605	0.0
-35842	-25.7	11118	0.0
-37058	2087	11121	-0.093
-36809	-8684	11796	-0.004
-33895	8211	10647	-0.565
-32621	11656	8404	-0.666
-32695	20969	9696	-0.646
-62657	-28326	33811	0.052
-59828	-38323	34711	0.059
-63.93	-34717	25418	0.0
-39736	-29945	19.19	0.0
-42467	-37271	18508	0.265
-39819	-35737	11.51	0.37
-48598	-30424	6673	0.101
-45039	-71291	21906	0.0
-42699	-69826	12556	0.007
-43.61	-64524	17939	0.046
-53732	-55179	16827	0.119
-44982	-51401	12863	0.543
-54738	-46754	9172	0.486
-53213	-41277	3189	0.656
-66567	-41406	8381	0.126
-28419	-55617	47584	0.0
-28.3	-62.62	46.64	0.015
-29966	-59022	41.41	0.021
-41386	-71514	38523	0.0
-34049	-80576	41.26	0.0
-44593	-76819	31029	0.0
-45154	-80204	22346	0.0
-15706	-65075	27521	0.418
-15423	-71556	18.47	0.382
-14641	-75334	24362	0.321
-22754	-88014	25694	0.035
-10597	-91875	29721	0.0
-17299	-91824	19123	0.0
-22775	-99519	14.62	0.0
-26002	-86715	14869	0.008
-14.48	-38058	49288	0.0
-16851	-35265	41501	0.0
-14.37	-42587	47839	0.0
-4026	-64119	39467	0.033
-7562	-54115	35726	0.01
-0.737	-67184	30182	0.249
-3068	-67.32	21.74	0.306
-0.602	19273	17045	-0.078
-0.843	4641	12.91	-0.824
-0.584	5814	21615	-0.517
-3874	-22698	29511	-0.224
-3261	-22529	28191	-0.214
-5814	-34576	27374	0.0
-4923	-43988	21721	0.0
-1754	-42814	26.93	0.0
-21148	24656	-19193	-0.464
-24174	12307	-26117	-0.517
-14555	11727	-24612	-0.715
-22127	-16341	-12156	-0.437
-26548	-12051	-16587	-0.58
-37303	-19.39	-18147	0.0
-27.56	-16.55	-21708	-0.125
-35042	-25892	-16413	0.14
-56335	0.566	-1677	0.0
-54209	-3806	-16406	0.0
-57746	10.0	-10.33	-0.002
-33005	15838	-31679	-0.176
-40442	16313	-39042	0.0
-29729	9807	-43246	0.0
-30882	-3181	-47.02	0.0
-23.68	0.64	-43628	-0.0
-51762	-64274	-0.701	0.197
-48703	-66427	-6679	0.182
-55887	-59993	-7926	0.264
-56586	-27665	-20919	0.163
-56887	-41601	-23143	0.211
-58561	-31923	-30209	0.255
-48314	-31752	-29238	0.471
-55.83	-19591	-37725	-0.004
-10305	-86.62	6613	0.14
-5791	-81745	5234	0.008
-4.13	-90939	-2626	0.009
-29859	-79346	-13641	0.003
-21946	-79815	-7584	0.0
-27611	-68732	-14686	0.004
-24883	-59273	-15057	0.284
-38514	-54141	-23319	0.464
-3734	-23604	4.74	-0.101
-7309	-26009	-4762	-0.017
-11887	-33257	-1615	0.0
-13245	-46111	-7944	0.0
-22135	-36564	-4.33	0.0
-19.5	-42577	-13255	0.0
-23485	-39211	-17018	0.156
-27934	-49188	-7245	0.238
-49875	-12271	44393	0.0
-51805	2027	45.32	0.0
-47589	-4288	49503	0.0
-36455	-2732	46865	0.0
-28.16	-1008	50968	0.0
-45782	-20405	60809	0.0
-49885	-15845	53553	0.0
-38246	-20733	45694	0.0
-35816	-18084	39503	0.0
-22491	-30325	66414	0.0
-28687	-34427	67659	0.0
-30939	-28728	63569	0.0
-39192	-27128	62.56	0.0
-15993	-15307	64861	0.0
-12761	-18455	75.55	0.0
-20163	-22208	74909	0.0
-16138	-30323	58818	0.0
-22863	5527	50.66	0.0
-23052	-5144	49083	0.0
-21534	-10945	59098	0.0
-5862	65.16	8964	0.0
-6278	54345	12948	0.0
-5895	63918	22013	0.0
-6696	57027	37265	0.0
-9612	45323	48296	0.0
-35287	54519	4035	0.0
-28.68	54087	-4584	0.0
-24.26	52173	0.706	0.0
-18074	65129	2831	0.0
-47832	31208	26811	-0.0
-45.47	30736	19656	-0.019
-43217	38903	20399	-0.015
-39586	47693	13486	0.0
-37406	-24004	16664	0.0
-35145	-22841	16703	0.0
-40672	-12993	16479	0.0
-42572	-1326	10.93	0.0
-41393	10335	2197	-0.153
-61997	-20527	24193	0.0
-60671	-26781	15701	0.0
-54541	-20828	19324	0.0
-46227	-22842	16587	0.0
-42706	-65049	33027	0.0
-39113	-60065	25373	0.055
-48528	-61251	27307	0.0
-53199	-55842	24976	0.005
-61393	-53852	22459	0.0
-33.43	-50424	34896	0.004
-34243	-57879	38749	0.006
-39911	-57211	41483	0.0
-46004	-67007	44761	0.0
-6648	-74566	38466	0.052
-16347	-78194	33405	0.098
-16515	-78091	43447	0.004
-22313	-79626	40455	0.004
-25407	-71953	27633	0.225
-5.58	-48.01	60.38	0.0
-4848	-48239	51166	0.0
-4909	-56497	52722	0.0
-5885	-62208	47724	0.0
-1849	13478	32212	-0.002
-3073	4.22	30192	-0.214
-1563	-0.308	34181	-0.456
-0.685	-14132	36521	-0.609
-1753	-26448	38602	-0.185
-8594	25726	-23197	-0.624
-12749	14469	-16387	-0.939
-6836	8387	-19059	-1078
-11.24	-9.53	-14512	-0.802
-17278	-22054	-16414	0.0
-41132	-10787	-12563	-0.01
-46.63	3836	-15532	-0.149
-42274	-3037	-18637	-0.08
-38951	5.64	-22583	-0.417
-31571	6329	-25335	-0.503
-66244	-43871	-1177	0.206
-61223	-47025	-10074	0.335
-65194	-37502	-9929	0.224
-68789	-26.21	-15369	0.0
-65655	-14681	-21871	0.0
-13786	-98481	-4734	0.0
-7607	-97561	-12136	0.0
-16.47	-96304	-17785	0.0
-27661	-85868	-19318	0.0
-41167	-76447	-17067	0.144
-6305	-37.76	4532	0.0
-16408	-38116	3098	0.0
-9343	-42859	0.576	0.0
-18685	-51426	-2881	0.0
-7611	-58237	-2.13	0.0
-62684	1179	17.74	0.0
-53087	5549	13435	0.0
-52239	6393	22312	-0.156
-39177	5104	24984	-0.482
-35639	12507	27737	-0.472
-38742	5412	38184	-0.067
-40181	13107	34562	-0.114
-47298	22494	32262	-0.016
-39741	30855	34071	-0.006
-30995	36479	35328	0.0
-26727	38826	34061	0.0
-45492	-41169	42729	0.023
-54629	-41335	49441	0.027
-48577	-34407	41132	0.098
-52.13	-28675	36314	0.163
-55364	-23614	32864	0.092
-57816	-17635	47.54	0.0
-60361	-17391	40.56	0.034
-60827	-16833	31673	0.0
-64148	-7241	26597	0.0
-59006	-7746	17572	0.0
-19767	-58476	65696	0.0
-22301	-64204	56906	0.0
-28534	-58822	64803	0.0
-36689	-56513	59747	0.0
-35582	-52.16	51562	0.0
-29037	-38146	53788	0.0
-36358	-43159	53.41	0.0
-33932	-47751	42745	0.0
-36755	-45182	38.69	0.0
-40123	-42855	40604	0.0
-2456	-9779	49947	-0.186
-10118	-19523	44163	-0.019
-3936	-22284	51984	-0.01
-2.72	-29238	52281	0.0
-7263	-40021	54989	0.0
-3.51	-29922	73452	0.0
-2949	-43148	64411	0.0
-14349	-43.93	64367	0.0
-8489	-52158	71118	0.0
-15.06	-55647	63545	0.0
-19611	36616	35792	0.0
-21796	36.69	45304	0.0
-14334	32243	51767	0.0
-21233	13124	54483	0.0
-17181	20568	60462	0.0
-6624	25341	61.86	0.0
-3402	13599	62862	0.0
-5251	2345	58243	-0.002
-7446	1627	48729	-0.001
-3359	24294	-7158	-0.667
-0.849	14492	1416	-0.903
-0.756	29174	-0.728	-0.109
-2066	31791	9978	0.0
-2497	28.81	17868	0.0
-11312	42728	16069	0.0
-10892	32838	23141	0.0
-6732	24241	29876	0.0
-10037	15565	35856	0.0
-8352	8.94	42325	0.0
-39536	24258	-8.57	-0.396
-33048	20134	-14589	-0.493
-39712	27639	-18449	-0.159
-24571	32837	-12068	-0.003
-18721	35912	-23142	0.0
-22248	59452	-16032	0.0
-13825	49157	-24251	0.0
-9614	39293	-22205	-0.032
-1186	35978	-28886	-0.171
-5743	28958	-15104	-0.574
-50657	8706	8783	0.0
-55202	15352	6623	0.0
-47994	18844	8847	-0.014
-44.19	28622	13289	-0.104
-54472	27211	5093	-0.0
-41739	24352	4857	-0.28
-36742	28.15	1654	-0.333
-36763	30673	-2805	-0.227
-29793	26424	-0.278	-0.301
-67005	-18.8	-0.038	0.0
-60207	-14746	-7285	0.0
-61551	-14841	4172	0.0
-51011	-12065	4197	0.0
-45084	-18046	-4217	0.0
-35283	-22865	8803	0.0
-38169	-20283	1467	0.0
-39.95	-15901	-5732	0.0
-41431	-4654	-0.539	-0.024
-34395	13432	2903	-0.564
-58931	-44903	39861	0.076
-60.51	-45433	30183	0.0
-57014	-46852	23419	0.012
-51552	-34593	22.54	0.029
-48037	-41636	22362	0.361
-59187	-39684	16779	0.125
-62712	-32304	11736	0.08
-65632	-25078	7803	0.0
-60144	-29468	-3419	0.312
-41273	-82996	7.72	0.0
-45263	-81364	-0.207	0.003
-50242	-74108	6.04	0.0
-43366	-65381	5139	0.197
-54525	-63084	5158	0.169
-41241	-57451	15581	0.352
-51328	-56663	10629	0.311
-58579	-52.91	4288	0.332
-53993	-43634	0.124	0.665
-50812	-36724	-1774	0.671
-23518	-64835	48842	0.027
-22735	-62945	35992	0.253
-27825	-68889	25541	0.226
-31.51	-68191	45086	0.005
-29667	-75382	31832	0.101
-31669	-79782	17239	0.003
-36.94	-89281	15685	0.0
-37015	-82656	8838	0.0
-28.13	-87029	2167	0.0
-18289	-61593	14493	0.456
-19656	-71285	6194	0.057
-14296	-66365	8747	0.259
-2602	-72501	10086	0.0
-1012	-85887	10.86	0.0
-3647	-82351	33805	0.012
-5635	-87816	19768	0.018
-3764	-99547	8679	0.018
-11736	-104169	3.08	0.024
-23118	-98165	2207	0.0
-14696	-23979	39487	0.0
-12052	-29822	41632	0.0
-1888	-34977	42824	-0.121
-9064	-48855	42705	0.0
-13188	-45508	35775	0.0
-7863	-45094	33367	0.0
-7348	-54065	25179	0.293
-4863	-64.29	15715	0.346
-6292	-60949	7.92	0.253
-2994	-3782	-1473	-1263
-1349	1.56	5006	-1.21
-2998	-7124	9742	-0.958
-3285	-20865	12621	-0.285
-0.28	-7791	26375	-0.739
-0.486	-21714	19476	-0.208
-0.29	-32873	12034	0.0
0.126	-42981	11646	0.199
-3753	-49315	9968	0.496
-27344	15728	-16809	-0.608
-29563	4722	-18157	-0.74
-27971	-1157	-21139	-0.652
-19504	-0.346	-14763	-0.887
-28181	-7775	-22.18	-0.578
-23845	-5242	-26009	-0.552
-17.98	-6082	-29412	-0.497
-19663	-15988	-32588	-0.001
-32.98	-15949	-34.01	-0.004
-28412	-25634	-30.23	0.091
-52455	-12811	-15401	0.0
-54531	-8099	-21811	0.0
-59682	-5766	-30702	0.0
-51741	13947	-25194	-0.013
-49.34	3488	-37.77	0.0
-48617	-7.96	-35429	-0.168
-43591	-10632	-45507	-0.098
-37.08	-9922	-35.84	-0.293
-40312	-18357	-25172	0.0
-45719	-74227	-5046	0.036
-41369	-69267	-8046	0.196
-42994	-59921	-11102	0.389
-59.81	-54222	-16489	0.169
-48.42	-51484	-16444	0.501
-43666	-48325	-16.68	0.669
-43499	-40378	-24003	0.758
-42777	-30766	-23.5	0.735
-34235	-32297	-29294	0.702
-15493	-73.84	4456	0.026
-1682	-68438	3957	0.0
-11385	-69978	-5389	0.0
-9.3	-86.13	-14763	0.0
-15894	-74.28	-13034	0.0
-22111	-59372	-8862	0.0
-30193	-53444	-9315	0.39
-26299	-41462	-17525	0.373
-34.52	-32051	-19137	0.763
0.992	-20718	-10415	0.0
-11.61	-23407	-12128	0.0
-27794	-29.41	-9493	0.005
-26114	-38406	2343	0.054
-33418	-37966	-3923	0.234
-36958	-34163	-11712	0.635
-25206	-26.54	-13954	0.001
-26354	-32.7	-22979	0.419
-42315	-16264	60615	0.0
-42168	-8779	63019	0.0
-39492	-11669	66159	0.0
-38326	-24047	57107	0.0
-39.55	-19657	54392	0.0
-34177	-24783	61826	0.0
-32.5	-26047	55332	0.0
-36834	-18218	69311	0.0
-32267	-23941	66764	0.0
-33689	-10683	65269	0.0
-24699	50092	24202	0.0
-22409	52.85	28613	0.0
-26831	46952	30713	0.0
-25104	44667	19563	0.0
-25088	51168	19142	0.0
-25727	38601	22502	-0.058
-27644	41467	18875	-0.0
-57832	-3583	5281	0.0
-55026	-2.14	4013	0.0
-59968	1959	4902	0.0
-61479	-3989	8304	0.0
-59.84	-7919	6479	0.0
-52529	-53.11	45908	0.008
-51804	-52302	39798	0.0
-53.98	-50.65	45404	0.037
-47347	-50.02	45132	0.0
-49892	-53801	46201	0.001
-13102	-70996	57978	0.0
-13334	-70.1	50758	0.0
-16887	-68743	54009	0.0
-13146	-64824	64261	0.0
-8919	-67.76	62003	0.0
-10109	-5299	44634	-0.015
-10189	-7917	43746	-0.001
-11018	-11446	44572	-0.005
-2893	13128	-7783	-1194
-1939	6226	-9073	-1388
-1771	3079	-6304	-1391
-34566	21978	-5637	-0.511
-39069	17.42	-8553	-0.53
-29974	19906	-8073	-0.582
-49883	-26804	-6886	0.209
-49375	-25968	-9278	0.123
-51153	-22274	-9096	0.002
-31254	-90.51	-4658	0.0
-33232	-92804	-7606	0.0
-39399	-89566	-4228	0.0
-17539	-59213	5802	0.406
-22246	-59919	4635	0.356
-23643	-63988	5217	0.252
-57984	-4833	36445	0.0
-54912	1823	37325	-0.001
-56022	-0.28	40033	0.0
-34295	7971	59196	0.0
-38584	14685	55891	0.0
-33325	15881	53627	0.0
-30912	20239	48809	0.0
-31096	13636	49051	0.0
-46013	-30982	47011	0.0
-46.12	-28544	43333	0.017
-50428	-26715	50307	0.0
-47317	-12109	36023	0.0
-43922	-11946	31218	-0.001
-50189	-9375	32579	0.0
-52.28	-7078	30033	0.0
-20.57	-38738	64873	0.0
-22049	-42548	58884	0.0
-22283	-38544	61425	0.0
-48413	-30231	57074	0.0
-44287	-35133	52619	0.0
-44909	-32506	49438	0.0
-39952	-32521	43761	0.0
-8319	-8366	71026	0.0
-4158	-12684	69027	0.0
-7295	-12526	73265	0.0
-18695	-30539	74728	0.0
-13.68	-31848	76.13	0.0
-18168	-35631	73032	0.0
-20313	-40668	68582	0.0
-26734	14754	43749	0.0
-28806	11588	48779	0.0
-17184	-8997	68209	0.0
-19469	-2.38	72127	0.0
-13838	-5961	72805	0.0
-10019	-4301	68593	0.0
-11165	47878	-0.968	0.0
-8669	46.84	0.536	0.0
-10371	49073	3286	0.0
-3041	40093	45714	0.0
-5044	36665	39315	0.0
-4641	31892	44776	0.0
-3164	25105	44662	0.0
-4211	28245	50.06	0.0
-44166	48388	-9851	0.0
-38899	47.87	-14829	0.0
-39.91	54177	-10261	0.0
-4928	58769	-0.38	0.0
-4174	59172	-6036	0.0
-6941	51297	-3705	0.0
-10641	47132	-6154	0.0
-37254	19.63	24167	-0.48
-40572	18.52	22646	-0.425
-39109	22705	22043	-0.416
-40216	48692	-0.158	0.0
-40.46	41862	-1275	0.0
-41012	44143	-5483	0.0
-45341	40934	-9689	0.0
-38633	-31.96	13996	0.02
-41253	-28365	13138	0.0
-35114	-28652	14916	0.0
-36826	9142	9504	-0.339
-35303	5436	11043	-0.427
-34011	12547	10.06	-0.625
-32.47	15.12	10358	-0.714
-34482	18808	8865	-0.603
-61811	-26648	30294	0.006
-65.82	-31717	30.27	0.0
-65487	-28615	25882	0.0
-35972	-31342	19056	0.0
-37949	-34434	16027	0.035
-37181	-33955	14402	0.009
-40755	-33623	8969	0.369
-48694	-68752	24606	0.0
-45968	-68.49	18708	0.0
-43842	-64482	22976	0.011
-59773	-54.08	14399	0.035
-54013	-51439	12269	0.327
-60812	-48792	10.59	0.185
-60231	-44611	8049	0.313
-65759	-45.44	12198	0.066
-28348	-53392	43969	0.0
-27828	-56748	43429	0.011
-28.97	-55248	40281	0.015
-41329	-69236	33428	0.0
-41828	-73782	35605	0.0
-47.41	-71521	30889	0.0
-47097	-74644	25.46	0.0
-13499	-66846	30675	0.367
-17.54	-70883	24.87	0.379
-16751	-71311	28653	0.339
-24856	-83507	20883	0.101
-18568	-88119	21851	0.039
-20998	-86038	17337	0.045
-21083	-89401	15985	0.004
-24459	-83078	14593	0.016
-15892	-41912	52635	0.0
-16622	-41271	48382	0.0
-15021	-44137	51269	0.0
-2537	-72489	35037	0.1
-1987	-65475	35033	0.177
-6427	-71039	30.88	0.264
-9.52	-68614	28317	0.373
-2103	18829	20959	-0.039
-0.574	12635	19269	-0.272
-1032	12616	23584	-0.086
-3.01	-28225	28566	-0.012
-5561	-28388	28.7	-0.005
-4893	-33567	27604	-0.003
-5163	-38457	26034	0.0
-1467	-37922	28056	0.0
-15329	25029	-26119	-0.342
-18339	19005	-25007	-0.505
-12453	19827	-25185	-0.638
-28773	-20856	-11789	-0.003
-32345	-19078	-15293	-0.036
-37101	-22322	-14836	0.07
-36985	-23061	-17625	0.139
-38799	-26866	-14336	0.48
-49311	-3486	-5619	0.0
-58252	5615	-5467	0.0
-50466	3491	-7118	-0.001
-26855	13119	-33.07	-0.25
-27612	18412	-39562	-0.004
-22803	11494	-42042	0.0
-26367	6177	-45.99	0.0
-20418	4728	-40775	0.0
-57842	-62761	-2149	0.171
-55856	-63389	-5177	0.187
-57139	-57.43	-5832	0.321
-56052	-22427	-23855	0.001
-55101	-29287	-24121	0.333
-56529	-24554	-28061	0.0
-57589	-25303	-33769	0.01
-57324	-18319	-32646	0.0
-10.36	-90047	2808	0.127
-9797	-88271	0.604	0.078
-9503	-91752	-1.94	0.065
-35119	-73838	-19.09	0.178
-27635	-75251	-14979	0.0
-35356	-66805	-18706	0.266
-34066	-61457	-18698	0.351
-41811	-59285	-23719	0.279
-6.08	-27099	6562	0.0
-6927	-28406	1374	0.0
-8759	-32094	2.99	0.0
-14145	-51952	-9.78	0.0
-16948	-45351	-13178	0.0
-21851	-49874	-10114	0.039
-24674	-46411	-8599	0.013
-23945	-53788	-7623	0.004
-45958	-14367	46516	0.0
-51689	-8501	51125	0.0
-48067	-9821	52602	0.0
-33907	-7168	48577	0.0
-37677	-5451	45443	0.0
-32527	-5503	46.57	0.0
-31513	-2442	49853	0.0
-27.53	-4686	47945	0.0
-42523	-23733	55.1	0.0
-42644	-20436	52498	0.0
-39245	-23469	48255	0.0
-36596	-15766	48002	0.0
-33825	-18141	43133	0.0
-38.17	-15801	44095	0.0
-41276	-16406	40586	0.0
-21717	-30461	58078	0.0
-26448	-28.94	64752	0.0
-25871	-28947	56868	0.0
-34502	-28242	50871	0.0
-34669	-29295	55944	0.0
-38921	-27168	55824	0.0
-42382	-23903	61862	0.0
-19258	-15684	65098	0.0
-17846	-17144	69754	0.0
-21886	-16871	71894	0.0
-22188	-26654	57418	0.0
-19654	-26843	61222	0.0
-19335	-29478	56313	0.0
-18027	-31776	58964	0.0
-24.65	-2726	48175	0.0
-25297	-7347	47541	0.0
-24796	-12759	61306	0.0
-23246	-11.34	56949	0.0
-21221	-13.84	61075	0.0
-18855	-13175	61639	0.0
-10487	68752	12717	0.0
-5874	65893	15562	0.0
-10574	65474	19082	0.0
-15715	53165	34017	0.0
-12054	57928	31935	0.0
-11835	52259	38.67	0.0
-6613	51622	43441	0.0
-12.84	46972	43934	0.0
-31985	51597	6.13	0.0
-28831	50.6	1429	0.0
-26963	49826	4612	0.0
-23798	63337	13286	0.0
-23782	62432	6367	0.0
-17525	66526	9046	0.0
-10101	68233	6179	0.0
-44416	34688	28941	-0.004
-44534	34973	23952	-0.019
-43694	39923	26235	0.0
-34141	52542	18051	0.0
-38822	49.07	17335	0.0
-36597	54796	14151	0.0
-38633	53.66	8036	0.0
-41121	-17937	16008	0.0
-39.35	-17381	18267	0.0
-43693	-13557	16384	0.0
-48396	1099	2137	0.0
-45066	-2544	9193	0.0
-45239	2.63	4.7	0.0
-41298	3.92	6014	-0.003
-44568	8702	-1001	-0.08
-63331	-17627	21.94	0.0
-58648	-20865	20857	0.0
-59985	-19182	17.88	0.0
-51123	-14248	12687	0.0
-50568	-19539	12095	0.0
-44614	-18623	12514	0.0
-40961	-24.11	15679	0.0
-47894	-65692	34542	0.0
-45025	-63053	30237	0.0
-51909	-63278	31689	0.0
-51886	-52961	31193	0.0
-51616	-55124	28322	0.002
-53.73	-53152	27518	0.01
-56378	-54.35	23894	0.0
-59226	-53894	27396	0.0
-36378	-50.32	34821	0.0
-37241	-53808	36141	0.003
-40722	-54232	37185	0.0
-51.53	-60523	42874	0.0
-47981	-62249	45753	0.0
-50108	-65982	40681	0.0
-44698	-66564	38041	0.0
-5528	-75423	42527	0.004
-12395	-75052	40698	0.017
-10573	-78351	44115	0.0
-17534	-72117	43069	0.078
-19415	-76609	45472	0.002
-22.01	-73.11	39326	0.105
-23972	-76164	32.89	0.133
-23024	-69992	33503	0.231
-4673	-53341	61477	0.0
-4948	-52496	56794	0.0
-5.55	-56533	56872	0.0
-3813	-68494	53194	0.0
-7381	-62.35	51723	0.0
-3021	-68868	48333	0.0
-2804	-69672	43917	0.011
-3775	10749	37277	0.0
-1793	6516	33017	-0.069
-1791	3999	38474	-0.062
-6081	-13856	42266	-0.204
-1607	-10349	41172	-0.509
-2294	-16764	42289	-0.396
-0.81	-20767	38.28	-0.436
-2604	-23635	43979	-0.088
-4116	20866	-27.82	-0.613
-8666	17591	-22211	-0.848
-4533	14403	-22.76	-0.952
-4992	-8423	-13288	-0.916
-6.62	-3052	-14939	-1085
-8832	-13085	-18526	-0.387
-14028	-16365	-18604	-0.107
-12381	-20475	-20466	-0.002
-41036	-8334	-9542	-0.121
-41964	-7.08	-15584	-0.01
-41048	-5725	-12714	-0.143
-39151	5256	-15.17	-0.551
-40229	0.936	-18433	-0.362
-37534	4308	-20259	-0.505
-35221	7.42	-24682	-0.47
-33397	5209	-21.05	-0.592
-59.53	-40481	-4048	0.492
-65346	-39649	-6167	0.278
-59.09	-37.44	-7882	0.485
-58.15	-22.43	-12643	0.0
-64409	-26132	-10345	0.041
-66619	-20607	-13021	0.0
-67148	-20048	-17725	0.0
-65454	-14213	-14822	0.0
-14783	-102407	-9347	0.0
-14489	-99867	-13903	0.0
-18.55	-100169	-17632	0.0
-37076	-89475	-17418	0.002
-28952	-90.41	-18355	0.0
-36.83	-84475	-19018	0.017
-35733	-80392	-16828	0.109
-41696	-79315	-15507	0.121
-6418	-42522	4609	0.009
-9628	-41017	2684	0.0
-7.78	-44.95	2201	0.01
-21967	-59344	1379	0.157
-20369	-53645	-0.538	0.071
-18039	-57516	0.76	0.114
-12.1	-54213	-0.034	0.066
-8262	-59335	2402	0.144
-62463	1946	22712	0.0
-59.31	8.45	20004	-0.01
-58579	9107	25254	-0.023
-42986	1257	30494	-0.284
-43298	4691	27136	-0.373
-37656	3646	27978	-0.434
-35568	8165	26.67	-0.519
-35.37	6874	28888	-0.444
-45844	4994	45379	0.0
-42954	2877	39641	-0.025
-39.73	6028	42848	0.0
-43758	21074	44438	0.0
-43.71	14108	40046	-0.003
-45017	19707	38466	0.0
-42.67	17903	33959	-0.047
-46734	23953	38365	0.0
-47152	28369	34477	0.0
-41033	27577	37692	0.0
-27956	27708	39202	0.0
-30394	33337	41295	0.0
-26.78	33977	38733	0.0
-27867	36456	33621	0.0
-23.74	34338	35685	0.0
-42362	-38409	41429	0.0
-45843	-38286	44.74	0.024
-44136	-34116	39053	0.0
-47781	-27103	35998	0.083
-47878	-29034	35146	0.078
-50167	-26367	34593	0.119
-53677	-26614	34064	0.139
-52553	-24077	34299	0.128
-46002	-18342	46588	0.0
-54428	-16218	50921	0.0
-50195	-18535	44598	0.0
-51434	-13454	33251	0.001
-56577	-13423	41644	0.002
-60.03	-11256	39059	0.0
-60985	-16869	36102	0.006
-62908	-9929	35106	0.0
-64885	-11403	30535	0.0
-60244	-7416	29993	0.0
-55.89	-4.99	23693	0.0
-55485	-8004	20407	0.0
-57473	-4136	20881	0.0
-59021	-4.07	17411	0.0
-20316	-54547	63403	0.0
-24175	-59888	67207	0.0
-24524	-54309	66589	0.0
-30034	-45924	62298	0.0
-33882	-51301	65578	0.0
-37841	-50265	62585	0.0
-37088	-54097	56088	0.0
-39664	-49724	58.71	0.0
-33164	-34953	68059	0.0
-28386	-36979	58596	0.0
-32692	-36.93	60008	0.0
-33777	-38453	48091	0.0
-34166	-40382	52369	0.0
-34539	-41755	48437	0.0
-38631	-46333	49047	0.0
-37083	-43764	45.65	0.0
-35.53	-46542	40017	0.0
-35198	-42204	42868	0.0
-37065	-34953	37.99	0.0
-37139	-39756	39645	0.0
-39812	-38967	40046	0.0
-42814	-41711	41592	0.0
-3349	-10447	54963	-0.06
-2232	-16376	50.21	-0.164
-2028	-15807	55677	-0.077
-5871	-23699	62759	0.0
-6884	-24801	58.01	0.0
-3605	-29152	57374	0.0
-3481	-35.49	52.62	0.0
-3482	-34774	57805	0.0
-13329	-26.08	75707	0.0
-8221	-24783	77232	0.0
-8918	-31319	73203	0.0
-7314	-41242	75903	0.0
-2819	-42461	70.61	0.0
-8146	-44487	69504	0.0
-10501	-43163	64394	0.0
-14261	-43222	68883	0.0
-10735	-47559	68122	0.0
-12.01	-47654	73388	0.0
-18993	-50022	63311	0.0
-16288	-53149	67332	0.0
-17101	-53045	61974	0.0
-17451	-55939	61.45	0.0
-21869	37858	34608	0.0
-21838	31719	34261	0.0
-22657	24045	45304	0.0
-21938	29164	42406	0.0
-24144	31266	49063	0.0
-19599	36709	52211	0.0
-20013	30644	54521	0.0
-22264	3514	52027	0.0
-21619	8842	51.52	0.0
-20898	6922	55358	0.0
-15874	9843	64338	0.0
-19311	14317	62725	0.0
-14481	15414	60.39	0.0
-12528	23095	60007	0.0
-10321	18.94	64582	0.0
-4451	19942	63452	0.0
-7117	14376	67.98	0.0
-6173	-5521	61755	0.0
-2783	0.65	63397	0.0
-3488	-5.38	58249	-0.017
-2695	-3509	54019	-0.1
-2107	30473	-8886	-0.389
-2587	26706	-4405	-0.403
-3071	32782	-4827	-0.071
-1985	43.15	6683	0.0
-2.08	36439	5013	0.0
-2281	36036	10.69	0.0
-2881	30793	14411	0.0
-1648	35668	16812	0.0
-3993	52282	18351	0.0
-7323	47612	14077	0.0
-6495	45126	19917	0.0
-6918	31121	30227	0.0
-10012	34468	24.82	0.0
-10846	29323	27378	0.0
-9652	28556	26179	0.0
-11424	23654	29908	0.0
-9456	19649	32754	0.0
-11485	19702	33808	0.0
-8081	14348	45951	0.0
-9221	12931	41483	0.0
-6943	10663	44912	0.0
-7801	4547	45367	0.0
-5567	6379	49658	0.0
-46924	25985	-13563	-0.185
-44.15	23357	-15661	-0.297
-43678	28.5	-17538	-0.123
-28688	38604	-12676	0.0
-29457	35497	-9831	0.0
-25331	36533	-12.93	0.0
-22211	33891	-15789	-0.032
-23789	39389	-19313	0.0
-21818	55902	-5187	0.0
-25.8	61.79	-7995	0.0
-17878	59271	-10568	0.0
-2371	57104	-24166	0.0
-9644	57506	-23848	0.0
-6891	50702	-27316	0.0
-8758	43902	-26509	0.0
-5199	44599	-27152	0.0
-4477	38271	-29943	-0.078
-1221	42578	-26983	0.0
-8011	37601	-10906	-0.009
-7704	34591	-13779	-0.122
-4471	32482	-13103	-0.35
-3254	26401	-11845	-0.677
-48387	5465	16002	-0.055
-50719	6258	10579	0.0
-48327	7659	15156	-0.021
-54907	18.34	22621	-0.01
-56057	13398	16146	-0.009
-56997	17608	15325	-0.001
-50557	17053	8529	0.0
-55262	20234	11506	0.0
-39918	33291	16728	-0.252
-41534	29473	16514	-0.227
-37978	32399	13447	-0.338
-52294	34058	0.222	-0.0
-52096	33945	7047	0.0
-53.13	28734	2137	-0.003
-48688	25088	3736	-0.072
-45385	27042	1809	-0.168
-39044	26144	3368	-0.334
-43094	28342	-0.614	-0.213
-50153	33207	-13929	-0.01
-43138	31.68	-7.35	-0.14
-45355	29.23	-9927	-0.205
-37474	27228	-3504	-0.325
-62.01	-19855	3588	0.0
-64901	-15874	2394	0.0
-58.43	-19042	3324	0.0
-43547	-19834	7465	0.0
-51241	-16809	7974	0.0
-44772	-17072	2606	0.0
-47229	-14359	-0.845	0.0
-43133	-21372	-1685	0.0
-36679	-16064	17518	0.0
-35257	-23805	13173	0.0
-37356	-16016	15354	0.0
-39039	-7167	9822	0.0
-41706	-14304	9013	0.0
-42756	-13305	4338	0.0
-39646	-18623	-2644	0.0
-42183	-12029	-0.223	0.0
-41094	-11212	-4361	-0.022
-41378	-5328	3501	-0.008
-30965	19144	8459	-0.685
-33246	12645	5721	-0.612
-31948	20912	6084	-0.595
-33429	22223	2961	-0.512
-29814	26924	3273	-0.377
-56824	-35864	47298	0.047
-58088	-43294	45636	0.043
-59703	-38636	43681	0.049
-56364	-39251	31638	0.051
-59.3	-41426	33.66	0.015
-55455	-43404	30293	0.004
-58205	-46268	26808	0.0
-52839	-44836	27.17	0.049
-54311	-27102	14.61	0.0
-57.42	-32073	17703	0.0
-51424	-33262	16409	0.144
-43299	-38.72	16538	0.453
-44565	-38623	21227	0.286
-47642	-39492	18555	0.402
-52315	-41412	19589	0.299
-53.6	-37.63	15467	0.258
-61018	-35571	14296	0.067
-54692	-34746	11.98	0.257
-50515	-26792	3.69	0.015
-56047	-27489	7313	0.0
-58619	-23661	4825	0.002
-67202	-21913	3849	0.0
-43976	-79956	11169	0.0
-48927	-80981	7803	0.0
-50162	-76443	12193	0.0
-42691	-66.31	11.38	0.121
-45305	-68066	9194	0.062
-45808	-65243	7702	0.166
-47658	-62387	4.37	0.262
-50038	-65631	7975	0.123
-41168	-57383	22822	0.19
-39045	-58409	20285	0.262
-40333	-55482	18068	0.367
-47362	-49578	8841	0.639
-45974	-53404	10247	0.514
-49763	-52484	7577	0.536
-54662	-55487	7704	0.317
-53588	-50235	4871	0.547
-57382	-47433	2442	0.498
-52901	-45753	2888	0.664
-58372	-38461	2631	0.471
-52.38	-39005	0.928	0.668
-56553	-35822	-0.298	0.518
-54137	-33807	-2912	0.54
-63119	-32693	-0.7	0.3
-24062	-61169	54933	0.0
-23.74	-64882	53.7	0.0
-25024	-62017	51197	0.0
-27.61	-64524	42639	0.085
-24686	-63044	41.18	0.148
-24.42	-63447	35737	0.237
-25236	-65249	30631	0.278
-27122	-66226	31336	0.229
-37006	-62879	42912	0.0
-33863	-62484	41962	0.007
-34392	-68154	47935	0.0
-34047	-83641	34777	0.003
-29967	-80652	37174	0.0
-30698	-83.05	29606	0.064
-31627	-78.02	23728	0.07
-33666	-83654	22656	0.012
-34331	-84468	17407	0.0
-37237	-87654	21.55	0.0
-45802	-78141	18146	0.0
-42.14	-83297	14.6	0.0
-40723	-79.57	12483	0.0
-37836	-80671	8141	0.0
-19283	-61911	17891	0.434
-18578	-65506	11202	0.372
-19217	-65.74	16204	0.395
-8645	-72266	20186	0.358
-7819	-68122	15042	0.271
-1439	-72167	16254	0.018
-1728	-80385	11539	0.0
-2353	-80428	17297	0.043
-15513	-83.63	37578	0.0
-11343	-80803	33482	0.04
-9137	-85677	37341	0.0
-9049	-96.16	22386	0.0
-5556	-91849	25206	0.0
-9214	-92757	15646	0.0
-4175	-94356	15276	0.0
-7533	-98275	10534	0.037
-6072	-102932	6158	0.03
-10.5	-102.81	9.93	0.024
-27582	-98094	11413	0.0
-21917	-99098	6772	0.0
-24348	-94.95	5369	0.0
-24695	-92159	2004	0.0
-27222	-89885	5508	0.0
-11744	-24327	44822	0.0
-13687	-21628	41758	0.0
-14692	-26658	41565	0.0
-15124	-37321	41995	0.0
-15381	-32403	39766	0.0
-12164	-34515	42.71	0.0
-7166	-32355	44003	-0.025
-5186	-36744	45794	-0.013
-3377	-52228	47582	0.0
-5771	-48939	46391	0.0
-5992	-51924	42812	0.0
-10051	-54688	33156	0.104
-12.34	-50009	35939	0.0
-13292	-49279	33.0	0.0
-12.0	-44279	33683	0.0
-11335	-49738	31227	0.002
-6687	-50591	31859	0.014
-9445	-54554	27606	0.308
-14324	-64532	22166	0.456
-4.5	-65849	18729	0.338
-14608	-61848	18783	0.465
-13351	-59802	16895	0.475
-1035	17137	4.75	-0.672
-0.779	7833	3.13	-1111
-0.8	10096	6901	-0.876
-0.834	-1649	14721	-0.864
-2252	-2415	10273	-1018
-2716	-7452	12658	-0.877
-2736	-14241	11277	-0.642
-1949	-13964	14001	-0.622
-3.3	-2757	31601	-0.569
-1121	-1501	28968	-0.592
-2753	-8577	30305	-0.698
-1079	-29276	25414	0.0
-0.34	-22196	24326	-0.223
0.036	-28918	20.8	0.0
-0.807	-28141	16285	0.0
0.36	-34773	16232	0.0
1222	-37557	10205	0.06
0.702	-39.91	16.76	0.0
-3594	-45976	19359	0.003
-4187	-47193	16135	0.145
-2619	-49989	13199	0.453
-3701	-56448	6017	0.405
-2.09	-56298	12031	0.479
-35245	19696	-21.86	-0.365
-29134	18376	-15414	-0.545
-31468	16118	-23381	-0.443
-23941	7384	-21085	-0.692
-27221	8.82	-20.88	-0.649
-27177	3709	-17438	-0.775
-28883	1318	-19.53	-0.697
-27385	0.281	-18812	-0.726
-12681	3675	-16365	-1007
-15.16	5456	-19157	-0.882
-17511	-1783	-13855	-0.921
-35235	-13177	-20639	-0.134
-27911	-10427	-19267	-0.546
-34422	-9562	-23843	-0.398
-30195	-7169	-25322	-0.515
-29452	-8894	-26839	-0.493
-21.47	-5444	-28357	-0.526
-26387	-10296	-25844	-0.447
-24408	-18113	-20624	-0.167
-18837	-13881	-24143	-0.169
-17495	-18969	-26051	0.0
-24.92	-21159	-33121	0.0
-20.65	-24558	-28443	0.0
-61344	-9842	-6471	0.0
-54922	-14396	-11235	0.0
-56722	-9437	-11.26	0.0
-51353	-2047	-21347	0.0
-51256	-6506	-20599	0.0
-53303	-2833	-23529	0.0
-60568	-3438	-24.26	0.0
-58926	1704	-26753	0.0
-44726	9527	-18668	-0.314
-49588	16396	-15747	-0.233
-47249	19642	-22852	-0.134
-37755	6293	-38836	0.0
-44172	8914	-40496	0.0
-43237	1897	-37432	-0.0
-47456	-2938	-35341	-0.071
-45.11	-2193	-39888	-0.103
-49523	-7555	-42.88	-0.099
-42754	-3222	-46136	-0.043
-30119	-4895	-40715	-0.04
-32932	-8845	-43065	-0.061
-31635	-9.67	-37786	-0.276
-35432	-13.49	-36184	-0.107
-31431	-10.64	-34282	-0.324
-42188	-74783	1086	0.0
-43466	-77547	-2727	0.036
-43349	-71544	-2284	0.058
-47841	-63519	-8446	0.271
-44431	-66066	-6351	0.231
-42493	-62633	-6961	0.316
-41.11	-65302	-8869	0.267
-43368	-59071	-8268	0.409
-59.55	-43477	-13073	0.356
-58115	-49339	-12723	0.369
-60182	-45606	-17232	0.158
-54.71	-44995	-27.26	0.238
-53806	-49303	-23.75	0.175
-48.77	-46511	-20101	0.542
-44956	-49002	-14857	0.657
-45573	-43518	-18251	0.745
-43197	-43368	-18773	0.793
-45077	-41104	-24428	0.686
-45.89	-25395	-30684	0.036
-45005	-30397	-25.41	0.634
-43653	-24304	-26126	0.001
-42063	-25057	-23.94	0.165
-41688	-17623	-27382	0.0
-15444	-75199	8628	0.138
-18879	-73824	5444	0.009
-14334	-77469	7486	0.092
-1.22	-80926	1178	0.0
-2059	-75638	6154	0.0
-2683	-74352	0.418	0.0
-6205	-69874	-1598	0.0
-6452	-74.15	-5011	0.0
-11488	-93654	-12012	0.0
-8.01	-91778	-14324	0.0
-14356	-88845	-11548	0.0
-24458	-73687	-6085	0.0
-19852	-77423	-9528	0.0
-23031	-70047	-10276	0.0
-18047	-64372	-13372	0.001
-25267	-60912	-11373	0.087
-27368	-55641	-8583	0.167
-28936	-59847	-9094	0.042
-28441	-51016	-20332	0.569
-23211	-49825	-15944	0.304
-26.37	-43191	-22364	0.658
-27015	-36186	-24365	0.726
-33461	-38538	-27448	0.887
-2295	-9248	-0.653	-1025
-2501	-12838	-5984	-0.76
-2019	-18508	-4921	-0.184
-12801	-28258	-5936	0.0
-9.83	-25127	-8844	-0.02
-15.64	-26822	-8414	-0.001
-18676	-26073	-10163	-0.007
-23932	-30882	-7.62	0.0
-16983	-38969	0.889	0.003
-21212	-38321	3176	0.0
-21563	-39612	0.139	0.0
-24288	-34.92	-7018	0.0
-28952	-39335	-4862	0.0
-31036	-37325	-8174	0.082
-36143	-36853	-7813	0.475
-31.4	-33833	-10897	0.216
-31.67	-30667	-12977	0.181
-25777	-29892	-11826	0.003
-30761	-40747	-13142	0.43
-25014	-35984	-19943	0.462
-31917	-36085	-16532	0.695
-32021	-31366	-19478	0.595
-34785	-37133	-15.69	0.812
-40977	-13084	53377	0.0
-45966	-8527	54938	0.0
-44254	-7366	58985	0.0
-36.5	-6866	56138	0.0
-30612	-9392	51338	0.0
-35965	-26649	48735	0.0
-36908	-23728	46901	0.0
-37215	-21952	48948	0.0
-37227	-16581	51.96	0.0
-24532	-26519	53918	0.0
-26253	-28054	52282	0.0
-28207	-26735	51936	0.0
-32041	-27175	50278	0.0
-27015	-13.7	68397	0.0
-26416	-18.77	73529	0.0
-29557	-22112	71.17	0.0
-26492	-25244	61451	0.0
-27233	-10394	50094	0.0
-30035	-11154	55961	0.0
-28846	-11581	62643	0.0
-20367	60384	17866	0.0
-15688	59418	19959	0.0
-19395	55798	24174	0.0
-18844	51956	30.64	0.0
-19348	47887	37032	0.0
-29269	48.11	13866	0.0
-25318	49.09	8738	0.0
-26637	50938	13965	0.0
-25573	56877	17193	0.0
-34354	39.79	28897	-0.009
-38261	44252	27074	0.0
-31889	42239	21766	-0.046
-31188	46752	20066	0.0
-50546	-11.96	11.58	0.0
-46373	-11726	9917	0.0
-49631	-7263	4351	0.0
-52364	-0.47	1663	0.0
-54165	5764	-2084	0.0
-65877	-13172	13193	0.0
-62.21	-18.1	13014	0.0
-61296	-12855	10061	0.0
-55595	-12272	10971	0.0
-51928	-57793	39393	0.0
-52164	-58264	34559	0.0
-50366	-54474	36253	0.0
-51269	-51742	34946	0.001
-54985	-51302	35075	0.0
-41304	-50358	39235	0.0
-43171	-54342	39161	0.0
-45938	-54154	42618	0.0
-51256	-56919	44975	0.0
-6778	-74656	52646	0.0
-10214	-78082	48558	0.0
-12105	-75138	51085	0.0
-16107	-71123	48587	0.022
-18133	-67756	44569	0.127
-11175	-57705	60066	0.0
-10021	-57987	57326	0.0
-9351	-61902	59856	0.0
-5432	-68704	58031	0.0
-8293	1867	40988	-0.004
-4659	-0.274	42256	-0.053
-8319	-4477	42408	-0.072
-8699	-10896	43025	-0.051
-10561	-16606	40727	0.0
-2721	19499	-16494	-1039
-2556	13.18	-16467	-1195
-2617	9878	-11911	-1313
-3659	-1927	-10966	-1257
-3279	-13213	-13411	-0.539
-43065	4975	-4187	-0.14
-40956	-0.289	-8647	-0.266
-42437	8654	-7279	-0.376
-40532	11319	-11793	-0.535
-36871	12179	-15688	-0.62
-50.09	-34501	-6.3	0.679
-54767	-33386	-8318	0.572
-50691	-29575	-9123	0.542
-52087	-24568	-11528	0.115
-54269	-20416	-13985	0.008
-25.54	-100003	-7251	0.0
-24421	-99049	-16084	0.0
-28768	-97501	-11146	0.0
-35073	-92135	-11883	0.0
-44207	-86245	-12051	0.041
-9467	-52865	2521	0.24
-13.17	-52429	1.67	0.172
-18426	-56254	3679	0.352
-23.66	-59991	2942	0.266
-21828	-65058	1666	0.039
-60932	0.371	30823	0.0
-57.17	8088	30897	-0.0
-56365	5345	35172	0.0
-48524	1625	32519	-0.095
-42251	0.013	32555	-0.17
-41.24	4906	53148	0.0
-41.83	8552	47204	0.0
-42827	11149	52.85	0.0
-41606	18933	50349	0.0
-38674	24728	47358	0.0
-37.38	28468	42534	0.0
-33391	26867	48404	0.0
-29333	23495	43175	0.0
-26.31	22359	38283	0.0
-39579	-31413	38125	0.0
-42252	-30973	36.8	0.0
-42786	-28931	38249	0.0
-46272	-27576	39451	0.028
-50685	-26852	41.0	0.065
-39655	-19194	34997	0.0
-44806	-19401	37096	0.002
-42334	-15894	32298	0.0
-45247	-13258	29672	0.0
-49046	-11688	27511	0.0
-52763	-10659	25777	0.0
-49568	-8988	25273	0.0
-54099	-6063	26914	0.0
-21.29	-47981	60559	0.0
-24599	-49848	61579	0.0
-23526	-46.69	59525	0.0
-24517	-44699	59114	0.0
-26908	-42903	56736	0.0
-42034	-33969	63453	0.0
-37364	-36366	59138	0.0
-41785	-36028	56625	0.0
-38.81	-37308	49513	0.0
-33666	-37.31	43662	0.0
-32345	-38616	40638	0.0
-35172	-35179	40708	0.0
-36888	-32894	39267	0.0
-7094	-9522	61.62	0.0
-2992	-14996	60068	-0.001
-3295	-13578	64189	0.0
-3194	-19009	66645	0.0
-3777	-23438	67301	0.0
-11172	-34337	62908	0.0
-8269	-35927	66.61	0.0
-10505	-36033	69158	0.0
-9682	-35772	77349	0.0
-14.24	-41462	77789	0.0
-16477	-46678	75764	0.0
-19.84	-43369	73699	0.0
-21161	-46438	66.07	0.0
-23504	25215	36508	0.0
-24952	19608	39.79	0.0
-23701	18569	42.63	0.0
-24234	19916	47803	0.0
-21232	-2615	61726	0.0
-22307	3472	61948	0.0
-22258	1408	68462	0.0
-17923	5039	70506	0.0
-12.71	6.47	69134	0.0
-8145	7472	70585	0.0
-8855	-0.12	71043	0.0
-8253	-4224	64394	0.0
-7134	41.83	-7584	0.0
-1.06	39737	-5292	-0.022
-5036	45323	-3.18	0.0
-6984	43596	2994	0.0
-9909	42093	8296	0.0
-4989	47921	31174	0.0
-4436	44143	25785	0.0
-5024	40571	32469	0.0
-5516	33869	35249	0.0
-5401	26743	34.53	0.0
-8344	20719	36299	0.0
-5753	22586	39497	0.0
-4709	18709	45.0	0.0
-6501	16333	49973	0.0
-45.41	38324	-17.77	0.0
-39292	35.22	-15.34	-0.001
-38354	41.04	-15703	0.0
-33.02	42441	-14955	0.0
-27861	45808	-14816	0.0
-12.81	67358	-7959	0.0
-11253	59.9	-12133	0.0
-4176	66321	-11579	0.0
-2335	58363	-13062	0.0
-4015	50482	-15099	0.0
-3862	44541	-16737	0.0
-5973	45806	-10741	0.0
-10069	42226	-8471	0.0
-41243	8913	23818	-0.471
-46941	9743	20522	-0.324
-43.4	13699	25898	-0.356
-47313	18105	23819	-0.186
-50404	22428	20.38	0.0
-39449	41266	7.57	-0.0
-39343	37019	7917	-0.072
-42186	40669	3532	0.0
-46858	40465	0.457	0.0
-51739	36394	-4174	-0.0
-49717	31.86	-5868	-0.026
-50425	36734	-7857	0.0
-49743	37.44	-13376	0.0
-47794	-27188	3794	0.0
-51863	-22757	3544	0.0
-47491	-27412	8.03	0.0
-42781	-23743	11227	0.0
-37.23	-24102	6081	0.0
-38599	-3442	14.8	-0.037
-36049	-9.52	13367	-0.007
-37064	-1559	13734	-0.014
-35464	0.068	12.08	-0.079
-35092	1.54	9993	-0.175
-35738	2442	7767	-0.181
-32873	10055	9883	-0.647
-31391	17362	9767	-0.721
-31133	23327	8571	-0.611
-62102	-30862	38392	0.086
-61584	-36014	39246	0.088
-63995	-34526	35032	0.032
-60.45	-36381	30547	0.014
-56297	-37.57	27848	0.0
-44271	-28352	18065	0.0
-45491	-34067	14435	0.374
-40576	-33.93	15421	0.068
-40567	-37223	14937	0.317
-43373	-36793	12048	0.525
-47984	-33989	10359	0.435
-43531	-33747	8203	0.43
-45085	-30.6	5127	0.095
-44.47	-73011	19092	0.0
-46498	-72518	14548	0.0
-42554	-69938	17001	0.001
-42237	-67254	15078	0.054
-43675	-64938	13552	0.101
-48107	-54349	19979	0.236
-43432	-53157	17226	0.418
-47922	-52288	15089	0.42
-49349	-49338	10953	0.579
-50486	-46893	7046	0.673
-51425	-44508	4153	0.709
-54391	-44752	5814	0.589
-59813	-42043	4.92	0.398
-65994	-38376	5.51	0.189
-27748	-57571	50813	0.0
-26269	-60183	48809	0.004
-27276	-58418	46652	0.001
-29334	-60928	44696	0.017
-29516	-64151	43306	0.043
-41018	-71334	46165	0.0
-36065	-74172	48323	0.0
-38476	-75.79	40697	0.0
-39184	-78834	35243	0.0
-39461	-79446	29927	0.0
-41134	-83.36	25.55	0.0
-42028	-76.92	26683	0.0
-43126	-74808	22977	0.0
-17671	-64044	24296	0.423
-19.35	-68.35	18893	0.375
-18424	-70267	21226	0.375
-14714	-75197	20376	0.332
-9316	-76867	23232	0.297
-19688	-89004	32362	0.0
-11404	-87489	32079	0.001
-14961	-87966	26537	0.008
-14057	-92683	23946	0.0
-14768	-97429	19991	0.0
-15632	-100968	15442	0.0
-19565	-95416	17.7	0.0
-24629	-93028	15483	0.0
-29492	-91746	14647	0.0
-13136	-33.74	46718	0.0
-15811	-32256	42632	0.0
-16676	-37171	45019	0.0
-16446	-39604	44426	0.0
-12785	-40206	45706	0.0
-5315	-58589	42165	0.0
-5917	-54261	40452	0.0
-4636	-58951	38191	0.061
-3959	-58435	34136	0.17
-4402	-60267	30325	0.318
-3735	-59424	27527	0.358
-1702	-67939	25633	0.314
-11796	-66475	25316	0.444
-0.74	19003	12.89	-0.269
-0.653	11497	10916	-0.657
-0.601	12168	14997	-0.488
-0.703	5276	17243	-0.663
-0.641	-0.664	19308	-0.754
-3486	-16576	30371	-0.562
-3.68	-16.1	30099	-0.576
-4699	-22514	29288	-0.191
-4966	-28992	28254	-0.006
-3798	-35558	26265	0.0
-2406	-40323	22639	0.0
-5465	-39614	25167	0.0
-4985	-42693	23.46	0.0
-1389	-46896	23277	0.0
-24005	24948	-18528	-0.392
-27.05	17791	-26.68	-0.32
-21672	19654	-22.04	-0.507
-19758	11617	-25432	-0.604
-20959	6952	-20445	-0.748
-18067	-10.77	-12636	-0.753
-20492	-8575	-11723	-0.813
-25475	-14112	-12665	-0.593
-34164	-16658	-18209	-0.008
-35425	-16072	-20957	-0.005
-30072	-14.59	-22095	-0.078
-33.31	-18906	-19966	-0.01
-31414	-20902	-18564	-0.005
-28971	-22626	-17508	0.0
-60887	-1611	-1653	0.0
-58478	-4685	-9.59	0.0
-61286	1021	-7862	0.0
-58485	2643	-14687	0.0
-54359	3544	-21161	0.0
-37419	16625	-27256	-0.308
-42254	22063	-29702	-0.071
-35.49	22033	-35787	0.0
-33792	14769	-43027	0.0
-35078	5189	-41644	0.0
-36768	0.398	-47396	-0.0
-32197	4103	-44594	0.0
-29134	0.23	-45838	0.0
-28221	-2.48	-39685	-0.065
-45613	-65148	-0.504	0.203
-46432	-67692	-2837	0.132
-50553	-66566	-4312	0.135
-52162	-64.38	-7408	0.201
-53027	-62467	-11008	0.233
-58714	-32329	-20211	0.177
-57639	-39201	-20.23	0.227
-54198	-34335	-20.79	0.459
-57507	-36957	-26115	0.243
-55447	-39466	-30757	0.237
-49443	-37709	-29664	0.447
-54026	-32587	-32624	0.249
-51353	-26191	-34.99	0.003
-48491	-20465	-36721	-0.001
-11294	-83366	9432	0.154
-11722	-80968	6984	0.087
-10.82	-84415	4264	0.096
-4848	-86434	1031	0.013
-1.53	-84773	-4.36	0.0
-22242	-84148	-12961	0.0
-19.75	-84.41	-10122	0.0
-26082	-79982	-8964	0.0
-26755	-75399	-8311	0.0
-28455	-68905	-8359	0.001
-29.23	-63.16	-9674	0.028
-26.97	-64947	-14836	0.022
-31213	-56886	-19411	0.449
-36243	-49.8	-23288	0.642
-2514	-19283	2732	-0.313
-3067	-22461	-2747	-0.048
-4301	-25487	-0.271	-0.021
-9966	-29059	-2574	0.0
-15927	-33047	-4143	0.0
-12156	-42068	-6547	0.0
-18737	-37567	-2386	0.0
-12496	-38455	-8846	0.0
-14058	-35708	-11106	0.0
-15.49	-33.02	-12782	0.0
-16679	-31459	-14.93	0.0
-21594	-41132	-14471	0.01
-27965	-43.74	-10317	0.066
-31827	-45558	-8433	0.276
-52211	-9564	42216	0.0
-56619	-2991	44338	0.0
-54.94	-5499	48627	0.0
-50.86	0.543	49795	0.0
-46.5	2016	49982	0.0
-43739	-5.7	49062	0.0
-42478	-3276	46281	0.0
-41526	0.001	50342	0.0
-37219	-0.043	52234	0.0
-32638	1264	55227	0.0
-28515	4.16	56685	0.0
-50427	-23077	59883	0.0
-51894	-19924	57457	0.0
-47104	-17201	57434	0.0
-43516	-18745	49482	0.0
-39414	-20137	42264	0.0
-34568	-21101	44614	0.0
-34699	-20015	40849	0.0
-37073	-20378	37411	0.0
-38621	-17477	36489	0.0
-44644	-14186	38176	0.0
-23337	-31395	73.51	0.0
-25324	-35407	68413	0.0
-27.22	-30391	71583	0.0
-31496	-29838	70413	0.0
-35489	-30201	69321	0.0
-30119	-29352	55936	0.0
-35.49	-29187	62901	0.0
-39957	-30019	67.73	0.0
-43907	-28471	65136	0.0
-47372	-25711	62636	0.0
-14375	-13298	66962	0.0
-12366	-15165	71499	0.0
-14455	-16995	68773	0.0
-16.41	-19722	75272	0.0
-16034	-26814	71495	0.0
-22729	-24613	70411	0.0
-17.54	-26956	65994	0.0
-13627	-31105	62118	0.0
-14342	-33212	60463	0.0
-17925	-31.52	65707	0.0
-25531	8.03	54514	0.0
-25107	2183	50972	0.0
-23051	0.485	49872	0.0
-21859	-2.43	52316	0.0
-24657	-9239	50793	0.0
-23119	-7543	53677	0.0
-21425	-5262	57228	0.0
-21231	-9369	61834	0.0
-17503	-10914	64061	0.0
-6041	58655	4518	0.0
-7825	54323	6319	0.0
-5984	59.31	10586	0.0
-4274	58953	16896	0.0
-4366	57261	23455	0.0
-11.33	62071	25382	0.0
-5905	60977	29514	0.0
-3692	55587	31329	0.0
-3089	51621	37859	0.0
-3411	46485	45558	0.0
-6212	41771	52088	0.0
-39135	55691	0.901	0.0
-36541	58195	-3152	0.0
-32389	54237	-0.248	0.0
-25573	53057	-1507	0.0
-21.39	57488	-2043	0.0
-23143	54.11	4993	0.0
-23597	60385	0.625	0.0
-19647	65616	-3432	0.0
-11201	67243	-0.534	0.0
-4779	65841	2958	0.0
-43563	26974	25774	-0.129
-42343	27.41	22947	-0.209
-47845	32.02	23.3	-0.0
-44.48	35159	20298	-0.029
-38836	37.5	16523	-0.142
-41818	45724	21003	-0.0
-38.97	43091	15544	-0.008
-37988	41629	11.54	0.0
-40757	46393	8467	0.0
-42301	52247	4052	0.0
-35062	-28788	18422	0.0
-33319	-27843	16.48	0.0
-35822	-23229	17222	0.0
-37462	-16736	18543	0.0
-38146	-12155	15665	0.0
-42322	-8919	9451	0.0
-41621	-6032	12819	0.0
-40207	-4784	15028	-0.001
-39836	-0.018	11862	-0.0
-39106	6907	7965	-0.102
-38.08	12522	4545	-0.324
-59999	-23077	25.87	0.0
-63097	-25805	21.46	0.0
-60674	-23426	20275	0.0
-56583	-23706	17617	0.0
-51882	-24422	19065	0.0
-55547	-19842	14689	0.0
-50505	-21255	18365	0.0
-47.27	-24617	18871	0.0
-42941	-26.38	18963	0.0
-38.69	-27994	19121	0.0
-40499	-65898	31034	0.0
-39762	-63213	27213	0.002
-40.33	-62639	29078	0.0
-42.69	-60236	26172	0.012
-45389	-58157	23787	0.097
-54188	-59377	29623	0.0
-51922	-59439	24921	0.0
-49.16	-56503	22263	0.083
-53995	-57058	21097	0.019
-59.02	-55704	19222	0.007
-63444	-52395	18.23	0.0
-31129	-51209	36673	0.021
-31.08	-54496	37531	0.081
-33551	-53884	36.26	0.041
-36305	-57794	40109	0.0
-39463	-62262	45348	0.0
-44045	-58158	41814	0.0
-43465	-62415	47302	0.0
-42548	-67393	48.24	0.0
-42.86	-69231	41995	0.0
-41588	-67556	35709	0.0
-9762	-71.74	36658	0.163
-14814	-71682	33034	0.263
-14091	-73039	36961	0.148
-15806	-77506	37805	0.043
-17202	-83218	41151	0.0
-15578	-78708	47181	0.0
-19429	-81098	45396	0.001
-21428	-85321	39549	0.0
-23978	-83645	32734	0.034
-25689	-79555	26776	0.144
-27154	-75379	22456	0.18
-10912	-46491	57625	0.0
-9719	-45381	53872	0.0
-4466	-47433	55832	0.0
-3621	-52032	52.39	0.0
-6458	-56451	48.39	0.0
-9301	-58.27	53734	0.0
-10235	-58246	49631	0.001
-8868	-58205	45919	0.005
-4.13	-62362	44106	0.003
-2662	-70718	39632	0.052
-2495	15.04	26802	-0.0
-3132	11.14	27679	-0.004
-2849	8.84	29423	-0.058
-2684	2089	31222	-0.354
-2733	-4708	32138	-0.614
-1266	-3364	40364	-0.389
-1132	-7157	35104	-0.604
-2318	-11749	31668	-0.67
-1488	-18337	31329	-0.522
-0.894	-24199	32041	-0.192
-1031	-29414	33594	-0.081
-12055	27821	-19.98	-0.535
-13606	21.89	-18171	-0.734
-11558	20795	-17641	-0.818
-9919	11913	-19285	-0.973
-11361	1132	-14639	-1066
-5.81	4899	-14748	-1234
-8805	-0.982	-16264	-1.06
-13446	-6226	-14437	-0.891
-15837	-13296	-14662	-0.613
-19369	-18723	-14094	-0.144
-26.47	-23116	-11475	-0.009
-43926	-10584	-12236	-0.007
-46902	-2209	-12278	-0.009
-44597	-5828	-15.16	-0.013
-44385	-0.531	-18226	-0.081
-43296	4308	-21018	-0.153
-40866	-2701	-15927	-0.181
-41639	1.41	-21.17	-0.191
-40192	8778	-23957	-0.38
-36282	10492	-27214	-0.391
-32.84	9507	-29.48	-0.367
-28211	7278	-29.24	-0.433
-66524	-50506	-1942	0.15
-61112	-51.09	-6.6	0.344
-65908	-45146	-6519	0.199
-65141	-42633	-10806	0.189
-64.59	-38519	-14343	0.085
-60483	-32245	-10348	0.352
-67021	-32441	-12447	0.057
-65807	-33125	-19445	0.006
-63664	-27031	-20685	0.009
-60644	-21.08	-21888	0.0
-60265	-17244	-26991	0.0
-13093	-95288	-0.601	0.034
-10871	-95.42	-4939	0.009
-12901	-97763	-8288	0.0
-11.25	-97706	-15006	0.0
-16818	-93207	-12272	0.0
-23336	-94.98	-19497	0.0
-22877	-90685	-14517	0.0
-21417	-87.47	-14.61	0.0
-28.71	-81.93	-15479	0.0
[truncated: 18,485 more rows]

## Sheet: Fig3a_bottom_gradiometers
channel_name	x_coord	y_coord	z_coord	color_ERF	marker_significance	planar1	planar2
MEG0112_MEG0113	-0.107	0.046	-0.06	43375	1	44998	-41689
MEG0122_MEG0123	-0.102	0.063	-0.026	125786	1	-160474	76764
MEG0132_MEG0133	-0.108	0.03	-0.027	183977	1	-235769	110036
MEG0142_MEG0143	-0.11	0.013	-0.063	41634	0	3048	-58.8
MEG0212_MEG0213	-0.107	0.033	0.008	153134	1	195705	-92736
MEG0222_MEG0223	-0.099	0.04	0.041	148552	1	-10376	209828
MEG0232_MEG0233	-0.101	0.004	0.041	58247	1	6924	82083
MEG0242_MEG0243	-0.108	-0.001	0.007	114509	1	13727	-161357
MEG0312_MEG0313	-0.086	0.099	0.009	46827	1	52.2	-40751
MEG0322_MEG0323	-0.089	0.076	0.041	80224	1	-10924	112927
MEG0332_MEG0333	-0.07	0.076	0.071	82856	1	117171	-0.989
MEG0342_MEG0343	-0.1	0.066	0.008	109655	1	132481	-80605
MEG0412_MEG0413	-0.081	0.041	0.072	137983	1	192719	30625
MEG0422_MEG0423	-0.053	0.041	0.095	132854	1	143107	121741
MEG0432_MEG0433	-0.054	0.006	0.097	125312	1	170007	50039
MEG0442_MEG0443	-0.083	0.006	0.073	81024	1	78888	83105
MEG0512_MEG0513	-0.064	0.125	0.014	19329	1	24411	-12301
MEG0522_MEG0523	-0.033	0.14	0.017	8.29	0	11634	1.45
MEG0532_MEG0533	-0.034	0.127	0.049	18444	0	-7021	25.12
MEG0542_MEG0543	-0.067	0.109	0.044	40403	0	-18666	54004
MEG0612_MEG0613	-0.036	0.105	0.075	42173	1	54124	-25055
MEG0622_MEG0623	0.0	0.078	0.097	76607	1	4789	108233
MEG0632_MEG0633	-0.018	0.044	0.106	126415	1	170971	-52253
MEG0642_MEG0643	-0.037	0.075	0.092	85046	1	-49071	109807
MEG0712_MEG0713	-0.019	0.01	0.11	144228	1	78629	188204
MEG0722_MEG0723	0.019	0.01	0.11	103019	1	-74553	-125171
MEG0732_MEG0733	0.019	-0.023	0.106	109919	1	-130848	83923
MEG0742_MEG0743	-0.019	-0.024	0.106	113509	1	-153387	47337
MEG0812_MEG0813	0.0	0.145	0.019	13947	0	15475	12229
MEG0822_MEG0823	0.0	0.132	0.05	26325	0	14067	34469
MEG0912_MEG0913	0.033	0.14	0.017	32.83	1	33923	31.7
MEG0922_MEG0923	0.064	0.125	0.014	60921	1	73705	44613
MEG0932_MEG0933	0.067	0.109	0.044	61864	0	16977	85826
MEG0942_MEG0943	0.034	0.127	0.049	40619	0	29.99	48993
MEG1012_MEG1013	0.0	0.109	0.077	48492	1	64444	23.45
MEG1022_MEG1023	0.036	0.105	0.075	46069	1	49335	42553
MEG1032_MEG1033	0.037	0.075	0.092	42293	1	18256	56957
MEG1042_MEG1043	0.018	0.044	0.106	68342	1	95146	-16987
MEG1112_MEG1113	0.052	0.041	0.095	61577	1	-85695	15.49
MEG1122_MEG1123	0.081	0.041	0.072	114879	1	74184	-144537
MEG1132_MEG1133	0.083	0.006	0.073	132349	1	-86286	-166094
MEG1142_MEG1143	0.054	0.006	0.097	89992	1	-110731	-62736
MEG1212_MEG1213	0.086	0.099	0.009	116503	1	162862	24936
MEG1222_MEG1223	0.1	0.066	0.008	165565	1	234137	-1768
MEG1232_MEG1233	0.089	0.076	0.041	133539	1	-74298	173624
MEG1242_MEG1243	0.07	0.076	0.071	70853	1	90124	-43795
MEG1312_MEG1313	0.099	0.04	0.041	170763	1	-182955	157.63
MEG1322_MEG1323	0.107	0.033	0.008	78631	1	111142	-3624
MEG1332_MEG1333	0.108	-0.001	0.007	195293	1	-274563	29.9
MEG1342_MEG1343	0.101	0.004	0.041	166136	1	-183.57	-146644
MEG1412_MEG1413	0.102	0.063	-0.026	129.11	1	107684	147456
MEG1422_MEG1423	0.106	0.047	-0.06	51134	0	11506	71393
MEG1432_MEG1433	0.11	0.013	-0.062	50778	1	-51506	50039
MEG1442_MEG1443	0.108	0.03	-0.026	178494	1	249466	38562
MEG1512_MEG1513	-0.109	-0.003	-0.028	198917	1	-279.27	-33824
MEG1522_MEG1523	-0.102	-0.036	-0.028	171851	1	-233103	-68764
MEG1532_MEG1533	-0.095	-0.052	-0.062	5961	0	8216	-1884
MEG1542_MEG1543	-0.107	-0.021	-0.062	21615	0	-4202	-30278
MEG1612_MEG1613	-0.102	-0.034	0.006	172231	1	-148957	-192713
MEG1622_MEG1623	-0.095	-0.031	0.039	88407	1	-22285	-123025
MEG1632_MEG1633	-0.078	-0.063	0.039	143894	1	-111388	-170305
MEG1642_MEG1643	-0.087	-0.064	0.005	171188	1	-178947	-163061
MEG1712_MEG1713	-0.076	-0.08	-0.062	20278	0	-2242	28589
MEG1722_MEG1723	-0.086	-0.066	-0.028	110684	1	-125367	-93728
MEG1732_MEG1733	-0.063	-0.09	-0.028	54969	1	-63482	-44869
MEG1742_MEG1743	-0.049	-0.099	-0.062	23994	0	0.118	33932
MEG1812_MEG1813	-0.079	-0.029	0.07	76392	1	-66344	85264
MEG1822_MEG1823	-0.052	-0.028	0.093	102.32	1	144238	-11568
MEG1832_MEG1833	-0.018	-0.054	0.092	87996	0	24909	-121927
MEG1842_MEG1843	-0.055	-0.063	0.071	72343	1	-100331	-20017
MEG1912_MEG1913	-0.051	-0.086	0.04	116506	1	-145117	-78028
MEG1922_MEG1923	-0.034	-0.103	0.006	77173	0	4063	-109063
MEG1932_MEG1933	-0.033	-0.105	-0.028	38722	1	-42.38	34681
MEG1942_MEG1943	-0.064	-0.088	0.006	114813	1	-84604	-138586
MEG2012_MEG2013	-0.019	-0.08	0.069	53968	1	-62122	-44338
MEG2022_MEG2023	0.019	-0.08	0.069	52537	1	-69228	26978
MEG2032_MEG2033	0.017	-0.097	0.04	32245	1	-44586	9571
MEG2042_MEG2043	-0.017	-0.097	0.04	84707	1	-119304	-10819
MEG2112_MEG2113	0.0	-0.109	0.007	65526	0	60.22	-70433
MEG2122_MEG2123	0.0	-0.111	-0.027	61286	0	-46.05	73426
MEG2132_MEG2133	0.017	-0.11	-0.062	42775	0	43207	-42339
MEG2142_MEG2143	-0.017	-0.11	-0.062	18664	0	26388	0.605
MEG2212_MEG2213	0.052	-0.028	0.093	105.34	1	-97666	-112491
MEG2222_MEG2223	0.079	-0.028	0.07	144.81	1	-182029	-93835
MEG2232_MEG2233	0.055	-0.063	0.071	94827	1	-125819	46409
MEG2242_MEG2243	0.018	-0.054	0.092	100381	1	84214	-114284
MEG2312_MEG2313	0.051	-0.086	0.04	49251	0	42214	-55401
MEG2322_MEG2323	0.064	-0.088	0.006	30249	1	-42004	-8099
MEG2332_MEG2333	0.033	-0.105	-0.028	61707	0	-59081	64225
MEG2342_MEG2343	0.033	-0.103	0.006	53662	0	65677	-38024
MEG2412_MEG2413	0.095	-0.031	0.039	205852	1	-75432	-281177
MEG2422_MEG2423	0.102	-0.034	0.006	225697	1	-312647	64265
MEG2432_MEG2433	0.087	-0.064	0.006	144395	1	-203174	20493
MEG2442_MEG2443	0.078	-0.063	0.039	136156	0	36.77	-189011
MEG2512_MEG2513	0.063	-0.091	-0.028	42954	0	-59617	-11.66
MEG2522_MEG2523	0.086	-0.066	-0.028	77811	1	-19731	-108258
MEG2532_MEG2533	0.076	-0.08	-0.062	37364	0	-16916	-50059
MEG2542_MEG2543	0.049	-0.099	-0.062	47869	0	29426	-60967
MEG2612_MEG2613	0.109	-0.003	-0.028	213.52	1	209042	-217905
MEG2622_MEG2623	0.107	-0.021	-0.062	81031	1	-114468	-5399
MEG2632_MEG2633	0.095	-0.052	-0.062	64824	1	-85973	-31828
MEG2642_MEG2643	0.102	-0.036	-0.028	148918	1	84981	-192695

## Sheet: Fig3a_bottom_magnetometers
channel_name	x_coord	y_coord	z_coord	color_ERF	marker_significance
MEG0111	-0.107	0.046	-0.06	-266934	0
MEG0121	-0.102	0.063	-0.026	2171	0
MEG0131	-0.108	0.03	-0.027	328656	1
MEG0141	-0.11	0.013	-0.063	-208915	0
MEG0211	-0.107	0.033	0.008	925475	1
MEG0221	-0.099	0.04	0.041	859461	1
MEG0231	-0.101	0.004	0.041	1395283	1
MEG0241	-0.108	-0.001	0.007	1247648	1
MEG0311	-0.086	0.099	0.009	170065	1
MEG0321	-0.089	0.076	0.041	355818	1
MEG0331	-0.07	0.076	0.071	309644	1
MEG0341	-0.1	0.066	0.008	409311	1
MEG0411	-0.081	0.041	0.072	794291	1
MEG0421	-0.053	0.041	0.095	593186	1
MEG0431	-0.054	0.006	0.097	878768	1
MEG0441	-0.083	0.006	0.073	1227159	1
MEG0511	-0.064	0.125	0.014	100347	0
MEG0521	-0.033	0.14	0.017	80966	0
MEG0531	-0.034	0.127	0.049	81656	0
MEG0541	-0.067	0.109	0.044	135.77	0
MEG0611	-0.036	0.105	0.075	111728	0
MEG0621	0.0	0.078	0.097	-98494	0
MEG0631	-0.018	0.044	0.106	149846	1
MEG0641	-0.037	0.075	0.092	215118	1
MEG0711	-0.019	0.01	0.11	330297	1
MEG0721	0.019	0.01	0.11	-102277	1
MEG0731	0.019	-0.023	0.106	103.18	1
MEG0741	-0.019	-0.024	0.106	536909	1
MEG0811	0.0	0.145	0.019	67324	0
MEG0821	0.0	0.132	0.05	32334	0
MEG0911	0.033	0.14	0.017	29822	0
MEG0921	0.064	0.125	0.014	-59196	0
MEG0931	0.067	0.109	0.044	-175759	0
MEG0941	0.034	0.127	0.049	-59034	0
MEG1011	0.0	0.109	0.077	-35.39	0
MEG1021	0.036	0.105	0.075	-174753	0
MEG1031	0.037	0.075	0.092	-282067	1
MEG1041	0.018	0.044	0.106	-235221	1
MEG1111	0.052	0.041	0.095	-391969	1
MEG1121	0.081	0.041	0.072	-661072	1
MEG1131	0.083	0.006	0.073	-694657	1
MEG1141	0.054	0.006	0.097	-348832	1
MEG1211	0.086	0.099	0.009	-324948	1
MEG1221	0.1	0.066	0.008	-941332	1
MEG1231	0.089	0.076	0.041	-554667	1
MEG1241	0.07	0.076	0.071	-363636	1
MEG1311	0.099	0.04	0.041	-1154934	1
MEG1321	0.107	0.033	0.008	-1588239	1
MEG1331	0.108	-0.001	0.007	-1345452	1
MEG1341	0.101	0.004	0.041	-1216051	1
MEG1411	0.102	0.063	-0.026	-721223	1
MEG1421	0.106	0.047	-0.06	-535282	1
MEG1431	0.11	0.013	-0.062	-450.99	1
MEG1441	0.108	0.03	-0.026	-1034216	1
MEG1511	-0.109	-0.003	-0.028	371142	1
MEG1521	-0.102	-0.036	-0.028	234744	1
MEG1531	-0.095	-0.052	-0.062	-221.75	0
MEG1541	-0.107	-0.021	-0.062	-240633	0
MEG1611	-0.102	-0.034	0.006	991316	1
MEG1621	-0.095	-0.031	0.039	1314144	1
MEG1631	-0.078	-0.063	0.039	836734	1
MEG1641	-0.087	-0.064	0.005	476012	1
MEG1711	-0.076	-0.08	-0.062	-197164	0
MEG1721	-0.086	-0.066	-0.028	-0.484	0
MEG1731	-0.063	-0.09	-0.028	-161181	0
MEG1741	-0.049	-0.099	-0.062	-192624	0
MEG1811	-0.079	-0.029	0.07	1205841	1
MEG1821	-0.052	-0.028	0.093	907621	1
MEG1831	-0.018	-0.054	0.092	643059	1
MEG1841	-0.055	-0.063	0.071	871.74	1
MEG1911	-0.051	-0.086	0.04	522618	1
MEG1921	-0.034	-0.103	0.006	38537	0
MEG1931	-0.033	-0.105	-0.028	-161994	0
MEG1941	-0.064	-0.088	0.006	122465	0
MEG2011	-0.019	-0.08	0.069	650209	1
MEG2021	0.019	-0.08	0.069	458.65	1
MEG2031	0.017	-0.097	0.04	436466	1
MEG2041	-0.017	-0.097	0.04	405289	1
MEG2111	0.0	-0.109	0.007	165804	0
MEG2121	0.0	-0.111	-0.027	24444	0
MEG2131	0.017	-0.11	-0.062	-53356	0
MEG2141	-0.017	-0.11	-0.062	-155602	0
MEG2211	0.052	-0.028	0.093	-97472	1
MEG2221	0.079	-0.028	0.07	-302433	1
MEG2231	0.055	-0.063	0.071	201599	1
MEG2241	0.018	-0.054	0.092	296324	1
MEG2311	0.051	-0.086	0.04	444716	1
MEG2321	0.064	-0.088	0.006	484213	1
MEG2331	0.033	-0.105	-0.028	240.36	1
MEG2341	0.033	-0.103	0.006	390231	1
MEG2411	0.095	-0.031	0.039	-537922	1
MEG2421	0.102	-0.034	0.006	-507489	1
MEG2431	0.087	-0.064	0.006	222507	1
MEG2441	0.078	-0.063	0.039	191158	1
MEG2511	0.063	-0.091	-0.028	347.8	1
MEG2521	0.086	-0.066	-0.028	234856	1
MEG2531	0.076	-0.08	-0.062	126172	0
MEG2541	0.049	-0.099	-0.062	69.4	0
MEG2611	0.109	-0.003	-0.028	-713716	1
MEG2621	0.107	-0.021	-0.062	-228.4	1
MEG2631	0.095	-0.052	-0.062	31071	0
MEG2641	0.102	-0.036	-0.028	-142242	0

## Sheet: Fig3a_bottom_sources
x_coord	y_coord	z_coord	color_source_activation
-38736	-19343	67.22	0.0
-16662	-69061	61281	0.0
-9718	-9233	46.58	0.0
-24019	43115	23926	0.0
-59862	0.049	8975	-0.294
-50646	-49405	47814	0.034
-36574	-87067	-1.81	0.0
-20169	-62697	6.16	0.065
-2513	9415	-4635	-1112
-28959	23362	-6695	-0.571
-54472	-22893	-6734	0.0
-35239	-25028	-25624	0.066
-55225	-7426	38724	-0.077
-38626	23441	24275	-0.372
-30029	11139	56593	-0.027
-49769	-28171	53679	0.0
-59981	-25186	27288	0.0
-21809	-35468	70752	0.0
-29118	-52003	39974	0.074
-12574	-11359	71528	0.0
-14845	-44.44	55359	0.0
-3491	35.5	51831	0.0
-9.46	53126	1697	0.0
-3076	17331	24472	-0.007
-41385	52091	-3992	0.0
-11655	26436	-24239	-0.516
-35.8	16042	6483	-0.676
-34455	-30915	17456	0.0
-46521	-8215	-9518	-0.128
-64802	-49.09	15372	0.008
-43235	-66764	28364	0.001
-62.39	-57489	-2955	0.264
-25195	-79.71	17412	0.043
-11969	-69157	33805	0.022
-11927	-92923	2.21	0.0
-1035	-33157	29891	0.0
-7771	-30731	8554	0.0
-22.52	7678	-34365	-0.083
-35039	-25053	-11.03	0.024
-55984	-17.89	-28378	0.0
-44254	-65.23	-21628	0.281
-18732	-58478	-9165	0.003
-42179	-13702	49564	-0.291
-42189	5159	49274	-0.263
-29003	-8089	47769	-0.001
-38499	-26187	50165	-0.004
-41991	-21219	39219	0.0
-22417	-28795	54065	0.0
-37527	-34821	66703	0.0
-23.05	-14952	66.28	0.0
-11925	-31244	67.19	0.0
-21393	-0.346	56.78	0.0
-15744	62887	13958	0.0
-5.54	50592	25549	0.0
-16779	48423	41004	0.0
-29814	49297	10212	0.0
-18076	60601	-7122	0.0
-40463	38418	31833	0.0
-36167	36514	11698	0.0
-46.51	-14095	15082	-0.53
-36896	-10586	14416	-0.714
-48968	6786	-2.45	-0.603
-65732	-16065	17721	-0.081
-48933	-27454	15911	0.0
-53136	-63267	36816	0.031
-44472	-55583	20368	0.341
-57.07	-53129	31639	0.0
-38901	-50821	36707	0.205
-38.78	-67405	49588	0.002
-5562	-75.06	47329	0.0
-16549	-88283	38579	0.0
-20007	-68.13	39484	0.08
-7276	-57077	60778	0.0
-7554	-55914	44395	0.0
-6772	6219	39419	0.0
-3759	-9.7	31461	-0.647
-7597	-19805	42215	0.0
-1755	19422	-23804	-0.794
-15103	-3609	-13342	-0.922
-5666	-16885	-20022	0.0
-40766	-3154	-6546	-0.595
-41442	14731	-22619	-0.006
-35702	6438	-17824	-0.299
-54352	-38028	-5619	0.675
-61366	-38.93	-17786	0.338
-59809	-18043	-13952	0.0
-20.72	-102328	-8642	0.0
-18293	-89235	-8842	0.0
-44554	-82485	-15.5	0.0
-6381	-46171	4454	0.0
-13625	-38.54	-1376	0.0
-15221	-63204	2403	0.0
-61715	1.61	26818	-0.133
-44825	6922	19486	-0.663
-37931	2351	30802	-0.599
-41383	24034	41175	-0.174
-24761	27833	35502	-0.02
-40196	-33927	37714	0.0
-59155	-32322	42456	0.0
-50994	-25157	37417	0.0
-55733	-10403	31789	-0.022
-20274	-51201	60089	0.0
-26167	-59517	53064	0.0
-33067	-46109	59258	0.005
-32544	-40033	44176	0.0
-6529	-10453	58132	0.0
-11859	-28832	44871	0.0
-3109	-28465	61384	0.0
-13204	-43347	73732	0.0
-25218	26451	53374	0.0
-12108	11785	65264	0.0
-7043	11849	49961	0.0
-2677	36956	-10769	-0.109
-1079	18477	8644	-0.461
-4.73	42581	14122	0.0
-9.48	24618	31.53	0.0
-47221	31467	-17223	0.0
-30431	23565	-24153	-0.045
-24679	42972	-13.31	0.0
-1384	48809	-25089	0.0
-56549	22315	17944	-0.113
-51411	29766	-3005	0.0
-30271	25679	6179	-0.355
-53651	-22877	2187	0.0
-62122	-6165	-2541	-0.201
-40209	-23374	1539	0.0
-40677	-5865	7048	-0.669
-53065	-41236	28788	0.0
-48153	-37258	13417	0.369
-64.49	-35043	3.1	0.232
-46607	-77434	15473	0.0
-41997	-68723	0.237	0.251
-45414	-65264	10.94	0.215
-50015	-48135	5602	0.837
-26.22	-65951	37731	0.156
-36.48	-86129	27495	0.011
-30725	-94.52	9562	0.0
-19235	-63214	20842	0.226
-12671	-78982	10605	0.0
-2059	-75361	22179	0.024
-10707	-98673	14919	0.0
-9391	-38166	45025	0.0
-10381	-54952	30193	0.397
-2.02	-51281	17763	0.012
-2101	-14.61	0.631	-0.604
-0.913	-7.56	16248	-0.7
0.019	-35708	21862	0.0
-24904	3004	-16586	-0.831
-32831	-12.4	-23636	0.0
-30444	-6149	-36143	0.0
-20602	-20922	-20205	-0.0
-51401	1427	-25406	0.0
-40417	1175	-41391	0.0
-42987	-19811	-32008	0.0
-47311	-60109	-9532	0.48
-47709	-43582	-26276	0.689
-34806	-45179	-25537	0.786
-5403	-79597	-3211	0.0
-27622	-66412	-7203	0.0
-33835	-41834	-11889	0.805
-20.13	-32194	-5968	0.0
-25132	-32408	-9803	0.043
-41.89	-13586	57557	-0.232
-39735	-5372	51884	-0.337
-34326	-9139	59119	-0.242
-36439	-26051	51352	-0.0
-34397	-19.39	46869	-0.003
-28492	-25775	57427	-0.005
-30176	-28768	51059	0.0
-32119	-14996	70719	0.0
-24387	-25006	65328	0.0
-26433	-11.55	55295	-0.007
-24898	57597	23621	0.0
-14703	55196	25923	0.0
-23586	48107	35.51	0.0
-27549	48164	18163	0.0
-26527	55348	9541	0.0
-29325	36963	23992	0.0
-36661	48167	20988	0.0
-53896	-8183	6613	-0.494
-46334	-4.65	5397	-0.614
-58236	4163	1004	-0.367
-64162	-8363	9022	-0.21
-56.48	-16226	11191	-0.306
-52141	-55071	42299	0.032
-49637	-54428	31716	0.038
-53541	-50.23	39049	0.024
-44549	-50455	42057	0.166
-47044	-57878	43487	0.056
-9939	-72803	55.12	0.0
-15078	-75594	47883	0.0
-16695	-67.56	49059	0.0
-12714	-60103	61782	0.0
-7567	-62758	55994	0.0
-9498	-1974	42788	0.0
-4683	-7088	43627	0.0
-11417	-13934	42318	0.0
-3285	16673	-11302	-1002
-5307	1.49	-12167	-0.954
-2165	-6454	-10377	-0.606
-39642	14594	-3004	-0.578
-40.71	2546	-11655	-0.489
-33059	16704	-10.87	-0.593
-48902	-30.78	-6792	0.102
-55646	-27931	-10103	0.0
-51332	-21.29	-11839	0.0
-29721	-96.07	-4951	0.0
-30293	-94998	-16719	0.0
-41662	-89149	-8337	0.0
-13.97	-56244	5716	0.077
-20625	-55263	1876	0.231
-24313	-65099	3309	0.001
-59866	-1836	34346	-0.043
-49096	4629	30561	-0.323
-47669	-0.137	35.82	-0.303
-39169	5.26	58423	-0.146
-44922	14312	46378	-0.112
-35707	22347	52555	-0.087
-31564	29653	43111	-0.055
-27787	17737	43411	-0.09
-41694	-30756	41.32	0.0
-44944	-28821	35918	0.0
-50694	-26232	46232	-0.002
-41254	-15.02	34034	-0.016
-47.97	-16256	35151	0.0
-46.89	-9908	27956	-0.527
-52477	-8363	22707	-0.548
-21836	-43864	62275	0.0
-27297	-47927	63659	0.0
-23468	-40851	56738	0.0
-45686	-32.37	59912	0.0
-37099	-38071	54306	0.0
-39108	-34917	45283	0.0
-34262	-36704	38655	0.0
-6936	-8536	65.86	0.0
-4567	-20686	62373	0.0
-3.3	-17649	71784	0.0
-14194	-33933	66137	0.0
-5782	-38203	72225	0.0
-15971	-37.61	76204	0.0
-19198	-49109	71033	0.0
-22525	23704	39643	-0.001
-26115	14.0	45777	-0.052
-21396	-6546	66291	0.0
-22027	8555	66943	0.0
-13544	-0.131	72464	0.0
-4.81	-0.512	68.37	0.0
-10424	44936	-4191	0.0
-2613	41129	0.487	0.0
-8.72	44462	5723	0.0
-3697	44236	37445	0.0
-3574	37044	27372	0.0
-4306	30219	39.17	0.0
-7817	17081	40896	0.0
-4679	22.4	49742	0.0
-45305	44695	-15135	0.0
-33.83	37197	-11051	0.0
-33888	51022	-14522	0.0
-4886	67658	-3224	0.0
-4768	63054	-19045	0.0
-3709	51037	-9001	0.0
-7667	40236	-12357	-0.008
-37817	15127	24705	-0.556
-50.78	12838	23769	-0.324
-43644	21647	21074	-0.375
-42579	45.26	3375	0.0
-46377	36.77	6075	0.0
-45136	39382	-4702	0.0
-49583	32.95	-9442	0.0
-43532	-31246	8007	0.186
-50405	-22.53	8605	0.0
-35842	-25.7	11118	-0.001
-37058	2087	11121	-0.797
-36809	-8684	11796	-0.714
-33895	8211	10647	-0.894
-32621	11656	8404	-0.86
-32695	20969	9696	-0.609
-62657	-28326	33811	0.0
-59828	-38323	34711	0.0
-63.93	-34717	25418	0.0
-39736	-29945	19.19	0.0
-42467	-37271	18508	0.105
-39819	-35737	11.51	0.476
-48598	-30424	6673	0.106
-45039	-71291	21906	0.0
-42699	-69826	12556	0.079
-43.61	-64524	17939	0.088
-53732	-55179	16827	0.134
-44982	-51401	12863	0.679
-54738	-46754	9172	0.608
-53213	-41277	3189	0.767
-66567	-41406	8381	0.149
-28419	-55617	47584	0.001
-28.3	-62.62	46.64	0.001
-29966	-59022	41.41	0.127
-41386	-71514	38523	0.002
-34049	-80576	41.26	0.033
-44593	-76819	31029	0.0
-45154	-80204	22346	0.0
-15706	-65075	27521	0.127
-15423	-71556	18.47	0.006
-14641	-75334	24362	0.144
-22754	-88014	25694	0.0
-10597	-91875	29721	0.042
-17299	-91824	19123	0.0
-22775	-99519	14.62	0.0
-26002	-86715	14869	0.0
-14.48	-38058	49288	0.0
-16851	-35265	41501	0.0
-14.37	-42587	47839	0.0
-4026	-64119	39467	0.003
-7562	-54115	35726	0.312
-0.737	-67184	30182	0.0
-3068	-67.32	21.74	0.0
-0.602	19273	17045	-0.013
-0.843	4641	12.91	-0.696
-0.584	5814	21615	-0.306
-3874	-22698	29511	-0.036
-3261	-22529	28191	-0.075
-5814	-34576	27374	0.0
-4923	-43988	21721	0.0
-1754	-42814	26.93	0.0
-21148	24656	-19193	-0.413
-24174	12307	-26117	-0.521
-14555	11727	-24612	-0.709
-22127	-16341	-12156	-0.596
-26548	-12051	-16587	-0.582
-37303	-19.39	-18147	0.0
-27.56	-16.55	-21708	-0.14
-35042	-25892	-16413	0.123
-56335	0.566	-1677	-0.441
-54209	-3806	-16406	-0.001
-57746	10.0	-10.33	-0.138
-33005	15838	-31679	-0.004
-40442	16313	-39042	0.0
-29729	9807	-43246	0.0
-30882	-3181	-47.02	0.0
-23.68	0.64	-43628	0.0
-51762	-64274	-0.701	0.312
-48703	-66427	-6679	0.305
-55887	-59993	-7926	0.332
-56586	-27665	-20919	0.0
-56887	-41601	-23143	0.453
-58561	-31923	-30209	0.1
-48314	-31752	-29238	0.177
-55.83	-19591	-37725	0.0
-10305	-86.62	6613	0.0
-5791	-81745	5234	0.0
-4.13	-90939	-2626	0.0
-29859	-79346	-13641	0.0
-21946	-79815	-7584	0.0
-27611	-68732	-14686	0.031
-24883	-59273	-15057	0.122
-38514	-54141	-23319	0.638
-3734	-23604	4.74	-0.106
-7309	-26009	-4762	-0.023
-11887	-33257	-1615	0.0
-13245	-46111	-7944	0.048
-22135	-36564	-4.33	0.059
-19.5	-42577	-13255	0.356
-23485	-39211	-17018	0.54
-27934	-49188	-7245	0.655
-49875	-12271	44393	-0.123
-51805	2027	45.32	-0.148
-47589	-4288	49503	-0.266
-36455	-2732	46865	-0.387
-28.16	-1008	50968	-0.035
-45782	-20405	60809	-0.011
-49885	-15845	53553	-0.184
-38246	-20733	45694	-0.019
-35816	-18084	39503	0.0
-22491	-30325	66414	0.0
-28687	-34427	67659	0.0
-30939	-28728	63569	0.0
-39192	-27128	62.56	0.0
-15993	-15307	64861	0.0
-12761	-18455	75.55	0.0
-20163	-22208	74909	0.0
-16138	-30323	58818	0.0
-22863	5527	50.66	0.0
-23052	-5144	49083	-0.0
-21534	-10945	59098	0.0
-5862	65.16	8964	0.0
-6278	54345	12948	0.0
-5895	63918	22013	0.0
-6696	57027	37265	0.0
-9612	45323	48296	0.0
-35287	54519	4035	0.0
-28.68	54087	-4584	0.0
-24.26	52173	0.706	0.0
-18074	65129	2831	0.0
-47832	31208	26811	-0.09
-45.47	30736	19656	-0.177
-43217	38903	20399	-0.0
-39586	47693	13486	0.0
-37406	-24004	16664	-0.047
-35145	-22841	16703	-0.118
-40672	-12993	16479	-0.665
-42572	-1326	10.93	-0.681
-41393	10335	2197	-0.66
-61997	-20527	24193	-0.0
-60671	-26781	15701	0.0
-54541	-20828	19324	-0.006
-46227	-22842	16587	-0.079
-42706	-65049	33027	0.063
-39113	-60065	25373	0.232
-48528	-61251	27307	0.034
-53199	-55842	24976	0.0
-61393	-53852	22459	0.0
-33.43	-50424	34896	0.073
-34243	-57879	38749	0.171
-39911	-57211	41483	0.132
-46004	-67007	44761	0.006
-6648	-74566	38466	0.0
-16347	-78194	33405	0.061
-16515	-78091	43447	0.004
-22313	-79626	40455	0.033
-25407	-71953	27633	0.136
-5.58	-48.01	60.38	0.0
-4848	-48239	51166	0.0
-4909	-56497	52722	0.0
-5885	-62208	47724	0.0
-1849	13478	32212	-0.008
-3073	4.22	30192	-0.273
-1563	-0.308	34181	-0.042
-0.685	-14132	36521	-0.127
-1753	-26448	38602	0.0
-8594	25726	-23197	-0.655
-12749	14469	-16387	-0.927
-6836	8387	-19059	-0.881
-11.24	-9.53	-14512	-0.659
-17278	-22054	-16414	-0.0
-41132	-10787	-12563	-0.006
-46.63	3836	-15532	-0.237
-42274	-3037	-18637	-0.038
-38951	5.64	-22583	-0.009
-31571	6329	-25335	-0.341
-66244	-43871	-1177	0.279
-61223	-47025	-10074	0.474
-65194	-37502	-9929	0.271
-68789	-26.21	-15369	0.0
-65655	-14681	-21871	0.0
-13786	-98481	-4734	0.0
-7607	-97561	-12136	0.0
-16.47	-96304	-17785	0.0
-27661	-85868	-19318	0.0
-41167	-76447	-17067	0.001
-6305	-37.76	4532	0.0
-16408	-38116	3098	0.0
-9343	-42859	0.576	0.009
-18685	-51426	-2881	0.244
-7611	-58237	-2.13	0.0
-62684	1179	17.74	-0.151
-53087	5549	13435	-0.5
-52239	6393	22312	-0.428
-39177	5104	24984	-0.715
-35639	12507	27737	-0.559
-38742	5412	38184	-0.391
-40181	13107	34562	-0.331
-47298	22494	32262	-0.162
-39741	30855	34071	-0.126
-30995	36479	35328	-0.0
-26727	38826	34061	0.0
-45492	-41169	42729	0.013
-54629	-41335	49441	0.0
-48577	-34407	41132	0.0
-52.13	-28675	36314	0.0
-55364	-23614	32864	0.0
-57816	-17635	47.54	0.0
-60361	-17391	40.56	0.0
-60827	-16833	31673	0.0
-64148	-7241	26597	-0.01
-59006	-7746	17572	-0.392
-19767	-58476	65696	0.0
-22301	-64204	56906	0.001
-28534	-58822	64803	0.0
-36689	-56513	59747	0.0
-35582	-52.16	51562	0.07
-29037	-38146	53788	0.0
-36358	-43159	53.41	0.002
-33932	-47751	42745	0.103
-36755	-45182	38.69	0.029
-40123	-42855	40604	0.005
-2456	-9779	49947	0.0
-10118	-19523	44163	0.0
-3936	-22284	51984	0.0
-2.72	-29238	52281	0.0
-7263	-40021	54989	0.0
-3.51	-29922	73452	0.0
-2949	-43148	64411	0.0
-14349	-43.93	64367	0.0
-8489	-52158	71118	0.0
-15.06	-55647	63545	0.0
-19611	36616	35792	0.0
-21796	36.69	45304	0.0
-14334	32243	51767	0.0
-21233	13124	54483	0.0
-17181	20568	60462	0.0
-6624	25341	61.86	0.0
-3402	13599	62862	0.0
-5251	2345	58243	0.0
-7446	1627	48729	0.0
-3359	24294	-7158	-0.728
-0.849	14492	1416	-0.895
-0.756	29174	-0.728	-0.169
-2066	31791	9978	0.0
-2497	28.81	17868	0.0
-11312	42728	16069	0.0
-10892	32838	23141	0.0
-6732	24241	29876	0.0
-10037	15565	35856	-0.005
-8352	8.94	42325	0.0
-39536	24258	-8.57	-0.118
-33048	20134	-14589	-0.446
-39712	27639	-18449	-0.016
-24571	32837	-12068	-0.163
-18721	35912	-23142	0.0
-22248	59452	-16032	0.0
-13825	49157	-24251	0.0
-9614	39293	-22205	-0.025
-1186	35978	-28886	0.0
-5743	28958	-15104	-0.662
-50657	8706	8783	-0.534
-55202	15352	6623	-0.241
-47994	18844	8847	-0.362
-44.19	28622	13289	-0.28
-54472	27211	5093	-0.011
-41739	24352	4857	-0.33
-36742	28.15	1654	-0.128
-36763	30673	-2805	-0.004
-29793	26424	-0.278	-0.307
-67005	-18.8	-0.038	0.0
-60207	-14746	-7285	0.0
-61551	-14841	4172	-0.037
-51011	-12065	4197	-0.302
-45084	-18046	-4217	0.0
-35283	-22865	8803	0.0
-38169	-20283	1467	-0.019
-39.95	-15901	-5732	0.0
-41431	-4654	-0.539	-0.659
-34395	13432	2903	-0.712
-58931	-44903	39861	0.0
-60.51	-45433	30183	0.0
-57014	-46852	23419	0.0
-51552	-34593	22.54	0.0
-48037	-41636	22362	0.074
-59187	-39684	16779	0.047
-62712	-32304	11736	0.044
-65632	-25078	7803	-0.0
-60144	-29468	-3419	0.006
-41273	-82996	7.72	0.0
-45263	-81364	-0.207	0.0
-50242	-74108	6.04	0.022
-43366	-65381	5139	0.318
-54525	-63084	5158	0.253
-41241	-57451	15581	0.452
-51328	-56663	10629	0.412
-58579	-52.91	4288	0.459
-53993	-43634	0.124	0.793
-50812	-36724	-1774	0.688
-23518	-64835	48842	0.01
-22735	-62945	35992	0.192
-27825	-68889	25541	0.126
-31.51	-68191	45086	0.055
-29667	-75382	31832	0.087
-31669	-79782	17239	0.0
-36.94	-89281	15685	0.0
-37015	-82656	8838	0.0
-28.13	-87029	2167	0.0
-18289	-61593	14493	0.225
-19656	-71285	6194	0.0
-14296	-66365	8747	0.0
-2602	-72501	10086	0.0
-1012	-85887	10.86	0.0
-3647	-82351	33805	0.023
-5635	-87816	19768	0.045
-3764	-99547	8679	0.0
-11736	-104169	3.08	0.0
-23118	-98165	2207	0.0
-14696	-23979	39487	0.0
-12052	-29822	41632	0.0
-1888	-34977	42824	0.0
-9064	-48855	42705	0.0
-13188	-45508	35775	0.034
-7863	-45094	33367	0.022
-7348	-54065	25179	0.304
-4863	-64.29	15715	0.0
-6292	-60949	7.92	0.0
-2994	-3782	-1473	-1071
-1349	1.56	5006	-1048
-2998	-7124	9742	-0.871
-3285	-20865	12621	-0.401
-0.28	-7791	26375	-0.545
-0.486	-21714	19476	-0.254
-0.29	-32873	12034	0.0
0.126	-42981	11646	0.0
-3753	-49315	9968	0.002
-27344	15728	-16809	-0.642
-29563	4722	-18157	-0.658
-27971	-1157	-21139	-0.615
-19504	-0.346	-14763	-0.938
-28181	-7775	-22.18	-0.399
-23845	-5242	-26009	-0.593
-17.98	-6082	-29412	-0.497
-19663	-15988	-32588	-0.001
-32.98	-15949	-34.01	0.0
-28412	-25634	-30.23	0.085
-52455	-12811	-15401	0.0
-54531	-8099	-21811	0.0
-59682	-5766	-30702	0.0
-51741	13947	-25194	0.0
-49.34	3488	-37.77	0.0
-48617	-7.96	-35429	0.0
-43591	-10632	-45507	0.0
-37.08	-9922	-35.84	0.0
-40312	-18357	-25172	0.0
-45719	-74227	-5046	0.117
-41369	-69267	-8046	0.249
-42994	-59921	-11102	0.529
-59.81	-54222	-16489	0.295
-48.42	-51484	-16444	0.64
-43666	-48325	-16.68	0.821
-43499	-40378	-24003	0.778
-42777	-30766	-23.5	0.412
-34235	-32297	-29294	0.632
-15493	-73.84	4456	0.0
-1682	-68438	3957	0.0
-11385	-69978	-5389	0.0
-9.3	-86.13	-14763	0.0
-15894	-74.28	-13034	0.0
-22111	-59372	-8862	0.012
-30193	-53444	-9315	0.607
-26299	-41462	-17525	0.651
-34.52	-32051	-19137	0.699
0.992	-20718	-10415	0.0
-11.61	-23407	-12128	0.0
-27794	-29.41	-9493	0.019
-26114	-38406	2343	0.449
-33418	-37966	-3923	0.603
-36958	-34163	-11712	0.604
-25206	-26.54	-13954	0.001
-26354	-32.7	-22979	0.49
-42315	-16264	60615	-0.123
-42168	-8779	63019	-0.107
-39492	-11669	66159	-0.065
-38326	-24047	57107	-0.014
-39.55	-19657	54392	-0.192
-34177	-24783	61826	-0.006
-32.5	-26047	55332	-0.0
-36834	-18218	69311	0.0
-32267	-23941	66764	0.0
-33689	-10683	65269	-0.086
-24699	50092	24202	0.0
-22409	52.85	28613	0.0
-26831	46952	30713	0.0
-25104	44667	19563	0.0
-25088	51168	19142	0.0
-25727	38601	22502	0.0
-27644	41467	18875	0.0
-57832	-3583	5281	-0.391
-55026	-2.14	4013	-0.47
-59968	1959	4902	-0.278
-61479	-3989	8304	-0.254
-59.84	-7919	6479	-0.364
-52529	-53.11	45908	0.03
-51804	-52302	39798	0.073
-53.98	-50.65	45404	0.052
-47347	-50.02	45132	0.109
-49892	-53801	46201	0.026
-13102	-70996	57978	0.0
-13334	-70.1	50758	0.0
-16887	-68743	54009	0.0
-13146	-64824	64261	0.0
-8919	-67.76	62003	0.0
-10109	-5299	44634	0.0
-10189	-7917	43746	0.0
-11018	-11446	44572	0.0
-2893	13128	-7783	-1052
-1939	6226	-9073	-1057
-1771	3079	-6304	-1075
-34566	21978	-5637	-0.453
-39069	17.42	-8553	-0.467
-29974	19906	-8073	-0.649
-49883	-26804	-6886	0.0
-49375	-25968	-9278	0.0
-51153	-22274	-9096	0.0
-31254	-90.51	-4658	0.0
-33232	-92804	-7606	0.0
-39399	-89566	-4228	0.0
-17539	-59213	5802	0.091
-22246	-59919	4635	0.171
-23643	-63988	5217	0.058
-57984	-4833	36445	-0.033
-54912	1823	37325	-0.149
-56022	-0.28	40033	-0.127
-34295	7971	59196	-0.113
-38584	14685	55891	-0.11
-33325	15881	53627	-0.15
-30912	20239	48809	-0.045
-31096	13636	49051	-0.162
-46013	-30982	47011	0.0
-46.12	-28544	43333	0.0
-50428	-26715	50307	-0.0
-47317	-12109	36023	-0.003
-43922	-11946	31218	-0.249
-50189	-9375	32579	-0.218
-52.28	-7078	30033	-0.317
-20.57	-38738	64873	0.0
-22049	-42548	58884	0.0
-22283	-38544	61425	0.0
-48413	-30231	57074	0.0
-44287	-35133	52619	0.0
-44909	-32506	49438	0.0
-39952	-32521	43761	0.0
-8319	-8366	71026	0.0
-4158	-12684	69027	0.0
-7295	-12526	73265	0.0
-18695	-30539	74728	0.0
-13.68	-31848	76.13	0.0
-18168	-35631	73032	0.0
-20313	-40668	68582	0.0
-26734	14754	43749	-0.077
-28806	11588	48779	-0.079
-17184	-8997	68209	0.0
-19469	-2.38	72127	0.0
-13838	-5961	72805	0.0
-10019	-4301	68593	0.0
-11165	47878	-0.968	0.0
-8669	46.84	0.536	0.0
-10371	49073	3286	0.0
-3041	40093	45714	0.0
-5044	36665	39315	0.0
-4641	31892	44776	0.0
-3164	25105	44662	0.0
-4211	28245	50.06	0.0
-44166	48388	-9851	0.0
-38899	47.87	-14829	0.0
-39.91	54177	-10261	0.0
-4928	58769	-0.38	0.0
-4174	59172	-6036	0.0
-6941	51297	-3705	0.0
-10641	47132	-6154	0.0
-37254	19.63	24167	-0.476
-40572	18.52	22646	-0.479
-39109	22705	22043	-0.416
-40216	48692	-0.158	0.0
-40.46	41862	-1275	0.0
-41012	44143	-5483	0.0
-45341	40934	-9689	0.0
-38633	-31.96	13996	0.036
-41253	-28365	13138	0.0
-35114	-28652	14916	0.005
-36826	9142	9504	-0.805
-35303	5436	11043	-0.866
-34011	12547	10.06	-0.837
-32.47	15.12	10358	-0.807
-34482	18808	8865	-0.66
-61811	-26648	30294	0.0
-65.82	-31717	30.27	0.0
-65487	-28615	25882	0.0
-35972	-31342	19056	0.0
-37949	-34434	16027	0.031
-37181	-33955	14402	0.065
-40755	-33623	8969	0.464
-48694	-68752	24606	0.0
-45968	-68.49	18708	0.006
-43842	-64482	22976	0.034
-59773	-54.08	14399	0.053
-54013	-51439	12269	0.418
-60812	-48792	10.59	0.265
-60231	-44611	8049	0.412
-65759	-45.44	12198	0.089
-28348	-53392	43969	0.027
-27828	-56748	43429	0.04
-28.97	-55248	40281	0.145
-41329	-69236	33428	0.015
-41828	-73782	35605	0.0
-47.41	-71521	30889	0.0
-47097	-74644	25.46	0.0
-13499	-66846	30675	0.097
-17.54	-70883	24.87	0.162
-16751	-71311	28653	0.162
-24856	-83507	20883	0.034
-18568	-88119	21851	0.0
-20998	-86038	17337	0.001
-21083	-89401	15985	0.0
-24459	-83078	14593	0.003
-15892	-41912	52635	0.0
-16622	-41271	48382	0.0
-15021	-44137	51269	0.0
-2537	-72489	35037	0.001
-1987	-65475	35033	0.0
-6427	-71039	30.88	0.034
-9.52	-68614	28317	0.013
-2103	18829	20959	-0.001
-0.574	12635	19269	-0.086
-1032	12616	23584	-0.068
-3.01	-28225	28566	0.0
-5561	-28388	28.7	0.0
-4893	-33567	27604	0.0
-5163	-38457	26034	0.0
-1467	-37922	28056	0.0
-15329	25029	-26119	-0.342
-18339	19005	-25007	-0.527
-12453	19827	-25185	-0.66
-28773	-20856	-11789	-0.003
-32345	-19078	-15293	0.0
-37101	-22322	-14836	0.0
-36985	-23061	-17625	0.0
-38799	-26866	-14336	0.186
-49311	-3486	-5619	-0.463
-58252	5615	-5467	-0.289
-50466	3491	-7118	-0.504
-26855	13119	-33.07	-0.048
-27612	18412	-39562	0.0
-22803	11494	-42042	0.0
-26367	6177	-45.99	0.0
-20418	4728	-40775	0.0
-57842	-62761	-2149	0.24
-55856	-63389	-5177	0.265
-57139	-57.43	-5832	0.399
-56052	-22427	-23855	0.0
-55101	-29287	-24121	0.0
-56529	-24554	-28061	0.0
-57589	-25303	-33769	0.0
-57324	-18319	-32646	0.0
-10.36	-90047	2808	0.0
-9797	-88271	0.604	0.0
-9503	-91752	-1.94	0.0
-35119	-73838	-19.09	0.06
-27635	-75251	-14979	0.0
-35356	-66805	-18706	0.351
-34066	-61457	-18698	0.477
-41811	-59285	-23719	0.443
-6.08	-27099	6562	0.0
-6927	-28406	1374	0.0
-8759	-32094	2.99	0.0
-14145	-51952	-9.78	0.161
-16948	-45351	-13178	0.364
-21851	-49874	-10114	0.509
-24674	-46411	-8599	0.577
-23945	-53788	-7623	0.392
-45958	-14367	46516	-0.137
-51689	-8501	51125	-0.147
-48067	-9821	52602	-0.239
-33907	-7168	48577	-0.289
-37677	-5451	45443	-0.375
-32527	-5503	46.57	-0.207
-31513	-2442	49853	-0.148
-27.53	-4686	47945	-0.015
-42523	-23733	55.1	-0.056
-42644	-20436	52498	-0.215
-39245	-23469	48255	-0.038
-36596	-15766	48002	-0.078
-33825	-18141	43133	0.0
-38.17	-15801	44095	-0.022
-41276	-16406	40586	-0.002
-21717	-30461	58078	0.0
-26448	-28.94	64752	0.0
-25871	-28947	56868	0.0
-34502	-28242	50871	0.0
-34669	-29295	55944	0.0
-38921	-27168	55824	-0.0
-42382	-23903	61862	0.0
-19258	-15684	65098	0.0
-17846	-17144	69754	0.0
-21886	-16871	71894	0.0
-22188	-26654	57418	0.0
-19654	-26843	61222	0.0
-19335	-29478	56313	0.0
-18027	-31776	58964	0.0
-24.65	-2726	48175	0.0
-25297	-7347	47541	-0.0
-24796	-12759	61306	-0.004
-23246	-11.34	56949	0.0
-21221	-13.84	61075	0.0
-18855	-13175	61639	0.0
-10487	68752	12717	0.0
-5874	65893	15562	0.0
-10574	65474	19082	0.0
-15715	53165	34017	0.0
-12054	57928	31935	0.0
-11835	52259	38.67	0.0
-6613	51622	43441	0.0
-12.84	46972	43934	0.0
-31985	51597	6.13	0.0
-28831	50.6	1429	0.0
-26963	49826	4612	0.0
-23798	63337	13286	0.0
-23782	62432	6367	0.0
-17525	66526	9046	0.0
-10101	68233	6179	0.0
-44416	34688	28941	-0.017
-44534	34973	23952	-0.026
-43694	39923	26235	0.0
-34141	52542	18051	0.0
-38822	49.07	17335	0.0
-36597	54796	14151	0.0
-38633	53.66	8036	0.0
-41121	-17937	16008	-0.336
-39.35	-17381	18267	-0.542
-43693	-13557	16384	-0.617
-48396	1099	2137	-0.629
-45066	-2544	9193	-0.641
-45239	2.63	4.7	-0.667
-41298	3.92	6014	-0.701
-44568	8702	-1001	-0.644
-63331	-17627	21.94	0.0
-58648	-20865	20857	-0.016
-59985	-19182	17.88	-0.115
-51123	-14248	12687	-0.505
-50568	-19539	12095	-0.087
-44614	-18623	12514	-0.07
-40961	-24.11	15679	-0.047
-47894	-65692	34542	0.062
-45025	-63053	30237	0.063
-51909	-63278	31689	0.02
-51886	-52961	31193	0.0
-51616	-55124	28322	0.004
-53.73	-53152	27518	0.0
-56378	-54.35	23894	0.0
-59226	-53894	27396	0.0
-36378	-50.32	34821	0.136
-37241	-53808	36141	0.205
-40722	-54232	37185	0.196
-51.53	-60523	42874	0.028
-47981	-62249	45753	0.007
-50108	-65982	40681	0.04
-44698	-66564	38041	0.054
-5528	-75423	42527	0.0
-12395	-75052	40698	0.002
-10573	-78351	44115	0.0
-17534	-72117	43069	0.014
-19415	-76609	45472	0.005
-22.01	-73.11	39326	0.111
-23972	-76164	32.89	0.109
-23024	-69992	33503	0.158
-4673	-53341	61477	0.0
-4948	-52496	56794	0.0
-5.55	-56533	56872	0.0
-3813	-68494	53194	0.0
-7381	-62.35	51723	0.0
-3021	-68868	48333	0.0
-2804	-69672	43917	0.0
-3775	10749	37277	-0.0
-1793	6516	33017	-0.046
-1791	3999	38474	0.0
-6081	-13856	42266	-0.008
-1607	-10349	41172	-0.003
-2294	-16764	42289	-0.001
-0.81	-20767	38.28	0.0
-2604	-23635	43979	0.0
-4116	20866	-27.82	-0.649
-8666	17591	-22211	-0.832
-4533	14403	-22.76	-0.844
-4992	-8423	-13288	-0.402
-6.62	-3052	-14939	-0.752
-8832	-13085	-18526	-0.027
-14028	-16365	-18604	-0.083
-12381	-20475	-20466	-0.001
-41036	-8334	-9542	-0.224
-41964	-7.08	-15584	-0.03
-41048	-5725	-12714	-0.224
-39151	5256	-15.17	-0.416
-40229	0.936	-18433	-0.119
-37534	4308	-20259	-0.013
-35221	7.42	-24682	-0.052
-33397	5209	-21.05	-0.221
-59.53	-40481	-4048	0.582
-65346	-39649	-6167	0.336
-59.09	-37.44	-7882	0.522
-58.15	-22.43	-12643	0.0
-64409	-26132	-10345	0.0
-66619	-20607	-13021	0.0
-67148	-20048	-17725	0.0
-65454	-14213	-14822	0.0
-14783	-102407	-9347	0.0
-14489	-99867	-13903	0.0
-18.55	-100169	-17632	0.0
-37076	-89475	-17418	0.0
-28952	-90.41	-18355	0.0
-36.83	-84475	-19018	0.0
-35733	-80392	-16828	0.0
-41696	-79315	-15507	0.0
-6418	-42522	4609	0.0
-9628	-41017	2684	0.008
-7.78	-44.95	2201	0.002
-21967	-59344	1379	0.069
-20369	-53645	-0.538	0.195
-18039	-57516	0.76	0.046
-12.1	-54213	-0.034	0.011
-8262	-59335	2402	0.0
-62463	1946	22712	-0.134
-59.31	8.45	20004	-0.235
-58579	9107	25254	-0.104
-42986	1257	30494	-0.537
-43298	4691	27136	-0.58
-37656	3646	27978	-0.671
-35568	8165	26.67	-0.669
-35.37	6874	28888	-0.622
-45844	4994	45379	-0.199
-42954	2877	39641	-0.251
-39.73	6028	42848	-0.318
-43758	21074	44438	-0.129
-43.71	14108	40046	-0.161
-45017	19707	38466	-0.167
-42.67	17903	33959	-0.256
-46734	23953	38365	-0.108
-47152	28369	34477	-0.084
-41033	27577	37692	-0.167
-27956	27708	39202	-0.054
-30394	33337	41295	-0.006
-26.78	33977	38733	0.0
-27867	36456	33621	0.0
-23.74	34338	35685	0.0
-42362	-38409	41429	0.0
-45843	-38286	44.74	0.0
-44136	-34116	39053	0.0
-47781	-27103	35998	0.0
-47878	-29034	35146	0.0
-50167	-26367	34593	0.0
-53677	-26614	34064	0.0
-52553	-24077	34299	0.0
-46002	-18342	46588	-0.073
-54428	-16218	50921	-0.024
-50195	-18535	44598	-0.001
-51434	-13454	33251	-0.028
-56577	-13423	41644	0.0
-60.03	-11256	39059	0.0
-60985	-16869	36102	0.0
-62908	-9929	35106	0.0
-64885	-11403	30535	0.0
-60244	-7416	29993	-0.006
-55.89	-4.99	23693	-0.418
-55485	-8004	20407	-0.483
-57473	-4136	20881	-0.412
-59021	-4.07	17411	-0.38
-20316	-54547	63403	0.0
-24175	-59888	67207	0.0
-24524	-54309	66589	0.0
-30034	-45924	62298	0.0
-33882	-51301	65578	0.0
-37841	-50265	62585	0.01
-37088	-54097	56088	0.013
-39664	-49724	58.71	0.046
-33164	-34953	68059	0.0
-28386	-36979	58596	0.0
-32692	-36.93	60008	0.0
-33777	-38453	48091	0.0
-34166	-40382	52369	0.0
-34539	-41755	48437	0.0
-38631	-46333	49047	0.038
-37083	-43764	45.65	0.001
-35.53	-46542	40017	0.072
-35198	-42204	42868	0.0
-37065	-34953	37.99	0.0
-37139	-39756	39645	0.0
-39812	-38967	40046	0.0
-42814	-41711	41592	0.025
-3349	-10447	54963	0.0
-2232	-16376	50.21	0.0
-2028	-15807	55677	0.0
-5871	-23699	62759	0.0
-6884	-24801	58.01	0.0
-3605	-29152	57374	0.0
-3481	-35.49	52.62	0.0
-3482	-34774	57805	0.0
-13329	-26.08	75707	0.0
-8221	-24783	77232	0.0
-8918	-31319	73203	0.0
-7314	-41242	75903	0.0
-2819	-42461	70.61	0.0
-8146	-44487	69504	0.0
-10501	-43163	64394	0.0
-14261	-43222	68883	0.0
-10735	-47559	68122	0.0
-12.01	-47654	73388	0.0
-18993	-50022	63311	0.0
-16288	-53149	67332	0.0
-17101	-53045	61974	0.0
-17451	-55939	61.45	0.0
-21869	37858	34608	0.0
-21838	31719	34261	0.0
-22657	24045	45304	-0.0
-21938	29164	42406	0.0
-24144	31266	49063	0.0
-19599	36709	52211	0.0
-20013	30644	54521	0.0
-22264	3514	52027	-0.0
-21619	8842	51.52	0.0
-20898	6922	55358	0.0
-15874	9843	64338	0.0
-19311	14317	62725	0.0
-14481	15414	60.39	0.0
-12528	23095	60007	0.0
-10321	18.94	64582	0.0
-4451	19942	63452	0.0
-7117	14376	67.98	0.0
-6173	-5521	61755	0.0
-2783	0.65	63397	0.0
-3488	-5.38	58249	0.0
-2695	-3509	54019	-0.001
-2107	30473	-8886	-0.483
-2587	26706	-4405	-0.551
-3071	32782	-4827	-0.193
-1985	43.15	6683	0.0
-2.08	36439	5013	0.0
-2281	36036	10.69	0.0
-2881	30793	14411	0.0
-1648	35668	16812	0.0
-3993	52282	18351	0.0
-7323	47612	14077	0.0
-6495	45126	19917	0.0
-6918	31121	30227	0.0
-10012	34468	24.82	0.0
-10846	29323	27378	-0.001
-9652	28556	26179	0.0
-11424	23654	29908	-0.02
-9456	19649	32754	0.0
-11485	19702	33808	-0.001
-8081	14348	45951	0.0
-9221	12931	41483	0.0
-6943	10663	44912	0.0
-7801	4547	45367	0.0
-5567	6379	49658	0.0
-46924	25985	-13563	-0.002
-44.15	23357	-15661	-0.002
-43678	28.5	-17538	0.0
-28688	38604	-12676	0.0
-29457	35497	-9831	-0.002
-25331	36533	-12.93	-0.011
-22211	33891	-15789	-0.037
-23789	39389	-19313	0.0
-21818	55902	-5187	0.0
-25.8	61.79	-7995	0.0
-17878	59271	-10568	0.0
-2371	57104	-24166	0.0
-9644	57506	-23848	0.0
-6891	50702	-27316	0.0
-8758	43902	-26509	0.0
-5199	44599	-27152	0.0
-4477	38271	-29943	0.0
-1221	42578	-26983	0.0
-8011	37601	-10906	-0.173
-7704	34591	-13779	-0.435
-4471	32482	-13103	-0.453
-3254	26401	-11845	-0.724
-48387	5465	16002	-0.6
-50719	6258	10579	-0.548
-48327	7659	15156	-0.582
-54907	18.34	22621	-0.166
-56057	13398	16146	-0.269
-56997	17608	15325	-0.145
-50557	17053	8529	-0.336
-55262	20234	11506	-0.165
-39918	33291	16728	-0.097
-41534	29473	16514	-0.28
-37978	32399	13447	-0.152
-52294	34058	0.222	0.0
-52096	33945	7047	-0.012
-53.13	28734	2137	0.0
-48688	25088	3736	-0.063
-45385	27042	1809	-0.04
-39044	26144	3368	-0.255
-43094	28342	-0.614	-0.03
-50153	33207	-13929	0.0
-43138	31.68	-7.35	0.0
-45355	29.23	-9927	0.0
-37474	27228	-3504	-0.129
-62.01	-19855	3588	-0.003
-64901	-15874	2394	0.0
-58.43	-19042	3324	-0.0
-43547	-19834	7465	0.0
-51241	-16809	7974	-0.193
-44772	-17072	2606	0.0
-47229	-14359	-0.845	-0.07
-43133	-21372	-1685	0.0
-36679	-16064	17518	-0.611
-35257	-23805	13173	-0.017
-37356	-16016	15354	-0.524
-39039	-7167	9822	-0.678
-41706	-14304	9013	-0.095
-42756	-13305	4338	-0.2
-39646	-18623	-2644	-0.02
-42183	-12029	-0.223	-0.342
-41094	-11212	-4361	-0.327
-41378	-5328	3501	-0.665
-30965	19144	8459	-0.666
-33246	12645	5721	-0.779
-31948	20912	6084	-0.568
-33429	22223	2961	-0.488
-29814	26924	3273	-0.251
-56824	-35864	47298	0.0
-58088	-43294	45636	0.0
-59703	-38636	43681	0.0
-56364	-39251	31638	0.0
-59.3	-41426	33.66	0.0
-55455	-43404	30293	0.0
-58205	-46268	26808	0.0
-52839	-44836	27.17	0.0
-54311	-27102	14.61	0.0
-57.42	-32073	17703	0.0
-51424	-33262	16409	0.008
-43299	-38.72	16538	0.315
-44565	-38623	21227	0.004
-47642	-39492	18555	0.176
-52315	-41412	19589	0.108
-53.6	-37.63	15467	0.196
-61018	-35571	14296	0.05
-54692	-34746	11.98	0.239
-50515	-26792	3.69	0.0
-56047	-27489	7313	0.0
-58619	-23661	4825	0.0
-67202	-21913	3849	0.0
-43976	-79956	11169	0.0
-48927	-80981	7803	0.0
-50162	-76443	12193	0.0
-42691	-66.31	11.38	0.199
-45305	-68066	9194	0.168
-45808	-65243	7702	0.268
-47658	-62387	4.37	0.394
-50038	-65631	7975	0.196
-41168	-57383	22822	0.315
-39045	-58409	20285	0.356
-40333	-55482	18068	0.478
-47362	-49578	8841	0.81
-45974	-53404	10247	0.673
-49763	-52484	7577	0.69
-54662	-55487	7704	0.439
-53588	-50235	4871	0.699
-57382	-47433	2442	0.64
-52901	-45753	2888	0.815
-58372	-38461	2631	0.525
-52.38	-39005	0.928	0.741
-56553	-35822	-0.298	0.512
-54137	-33807	-2912	0.423
-63119	-32693	-0.7	0.173
-24062	-61169	54933	0.0
-23.74	-64882	53.7	0.004
-25024	-62017	51197	0.0
-27.61	-64524	42639	0.077
-24686	-63044	41.18	0.113
-24.42	-63447	35737	0.198
-25236	-65249	30631	0.224
-27122	-66226	31336	0.192
-37006	-62879	42912	0.014
-33863	-62484	41962	0.042
-34392	-68154	47935	0.023
-34047	-83641	34777	0.021
-29967	-80652	37174	0.057
-30698	-83.05	29606	0.059
-31627	-78.02	23728	0.031
-33666	-83654	22656	0.002
-34331	-84468	17407	0.0
-37237	-87654	21.55	0.0
-45802	-78141	18146	0.0
-42.14	-83297	14.6	0.0
-40723	-79.57	12483	0.0
-37836	-80671	8141	0.0
-19283	-61911	17891	0.245
-18578	-65506	11202	0.013
-19217	-65.74	16204	0.05
-8645	-72266	20186	0.004
-7819	-68122	15042	0.0
-1439	-72167	16254	0.0
-1728	-80385	11539	0.0
-2353	-80428	17297	0.029
-15513	-83.63	37578	0.0
-11343	-80803	33482	0.034
-9137	-85677	37341	0.001
-9049	-96.16	22386	0.001
-5556	-91849	25206	0.05
-9214	-92757	15646	0.0
-4175	-94356	15276	0.0
-7533	-98275	10534	0.0
-6072	-102932	6158	0.0
-10.5	-102.81	9.93	0.0
-27582	-98094	11413	0.0
-21917	-99098	6772	0.0
-24348	-94.95	5369	0.0
-24695	-92159	2004	0.0
-27222	-89885	5508	0.0
-11744	-24327	44822	0.0
-13687	-21628	41758	0.0
-14692	-26658	41565	0.0
-15124	-37321	41995	0.0
-15381	-32403	39766	0.0
-12164	-34515	42.71	0.0
-7166	-32355	44003	0.0
-5186	-36744	45794	0.0
-3377	-52228	47582	0.0
-5771	-48939	46391	0.0
-5992	-51924	42812	0.0
-10051	-54688	33156	0.373
-12.34	-50009	35939	0.17
-13292	-49279	33.0	0.125
-12.0	-44279	33683	0.01
-11335	-49738	31227	0.277
-6687	-50591	31859	0.407
-9445	-54554	27606	0.391
-14324	-64532	22166	0.065
-4.5	-65849	18729	0.001
-14608	-61848	18783	0.188
-13351	-59802	16895	0.24
-1035	17137	4.75	-0.699
-0.779	7833	3.13	-1016
-0.8	10096	6901	-0.835
-0.834	-1649	14721	-0.71
-2252	-2415	10273	-0.877
-2716	-7452	12658	-0.806
-2736	-14241	11277	-0.68
-1949	-13964	14001	-0.656
-3.3	-2757	31601	-0.401
-1121	-1501	28968	-0.312
-2753	-8577	30305	-0.625
-1079	-29276	25414	0.0
-0.34	-22196	24326	-0.072
0.036	-28918	20.8	0.0
-0.807	-28141	16285	0.0
0.36	-34773	16232	0.0
1222	-37557	10205	0.0
0.702	-39.91	16.76	0.0
-3594	-45976	19359	0.0
-4187	-47193	16135	0.02
-2619	-49989	13199	0.003
-3701	-56448	6017	0.0
-2.09	-56298	12031	0.0
-35245	19696	-21.86	-0.038
-29134	18376	-15414	-0.577
-31468	16118	-23381	-0.279
-23941	7384	-21085	-0.708
-27221	8.82	-20.88	-0.634
-27177	3709	-17438	-0.742
-28883	1318	-19.53	-0.616
-27385	0.281	-18812	-0.692
-12681	3675	-16365	-0.905
-15.16	5456	-19157	-0.835
-17511	-1783	-13855	-0.945
-35235	-13177	-20639	0.0
-27911	-10427	-19267	-0.37
-34422	-9562	-23843	-0.001
-30195	-7169	-25322	-0.232
-29452	-8894	-26839	-0.133
-21.47	-5444	-28357	-0.548
-26387	-10296	-25844	-0.374
-24408	-18113	-20624	-0.196
-18837	-13881	-24143	-0.189
-17495	-18969	-26051	0.0
-24.92	-21159	-33121	0.0
-20.65	-24558	-28443	0.0
-61344	-9842	-6471	-0.009
-54922	-14396	-11235	0.0
-56722	-9437	-11.26	-0.0
-51353	-2047	-21347	0.0
-51256	-6506	-20599	0.0
-53303	-2833	-23529	0.0
-60568	-3438	-24.26	0.0
-58926	1704	-26753	0.0
-44726	9527	-18668	-0.104
-49588	16396	-15747	-0.196
-47249	19642	-22852	0.0
-37755	6293	-38836	0.0
-44172	8914	-40496	0.0
-43237	1897	-37432	0.0
-47456	-2938	-35341	0.0
-45.11	-2193	-39888	0.0
-49523	-7555	-42.88	0.0
-42754	-3222	-46136	0.0
-30119	-4895	-40715	0.0
-32932	-8845	-43065	0.0
-31635	-9.67	-37786	0.0
-35432	-13.49	-36184	0.0
-31431	-10.64	-34282	0.0
-42188	-74783	1086	0.016
-43466	-77547	-2727	0.021
-43349	-71544	-2284	0.166
-47841	-63519	-8446	0.384
-44431	-66066	-6351	0.35
-42493	-62633	-6961	0.452
-41.11	-65302	-8869	0.363
-43368	-59071	-8268	0.567
-59.55	-43477	-13073	0.516
-58115	-49339	-12723	0.508
-60182	-45606	-17232	0.408
-54.71	-44995	-27.26	0.47
-53806	-49303	-23.75	0.465
-48.77	-46511	-20101	0.705
-44956	-49002	-14857	0.816
-45573	-43518	-18251	0.837
-43197	-43368	-18773	0.863
-45077	-41104	-24428	0.754
-45.89	-25395	-30684	0.0
-45005	-30397	-25.41	0.116
-43653	-24304	-26126	0.0
-42063	-25057	-23.94	0.008
-41688	-17623	-27382	0.0
-15444	-75199	8628	0.0
-18879	-73824	5444	0.0
-14334	-77469	7486	0.0
-1.22	-80926	1178	0.0
-2059	-75638	6154	0.0
-2683	-74352	0.418	0.0
-6205	-69874	-1598	0.0
-6452	-74.15	-5011	0.0
-11488	-93654	-12012	0.0
-8.01	-91778	-14324	0.0
-14356	-88845	-11548	0.0
-24458	-73687	-6085	0.0
-19852	-77423	-9528	0.0
-23031	-70047	-10276	0.0
-18047	-64372	-13372	0.0
-25267	-60912	-11373	0.043
-27368	-55641	-8583	0.446
-28936	-59847	-9094	0.291
-28441	-51016	-20332	0.598
-23211	-49825	-15944	0.556
-26.37	-43191	-22364	0.647
-27015	-36186	-24365	0.686
-33461	-38538	-27448	0.779
-2295	-9248	-0.653	-0.876
-2501	-12838	-5984	-0.41
-2019	-18508	-4921	-0.07
-12801	-28258	-5936	-0.01
-9.83	-25127	-8844	-0.027
-15.64	-26822	-8414	-0.001
-18676	-26073	-10163	-0.026
-23932	-30882	-7.62	0.0
-16983	-38969	0.889	0.021
-21212	-38321	3176	0.095
-21563	-39612	0.139	0.186
-24288	-34.92	-7018	0.04
-28952	-39335	-4862	0.486
-31036	-37325	-8174	0.507
-36143	-36853	-7813	0.71
-31.4	-33833	-10897	0.446
-31.67	-30667	-12977	0.194
-25777	-29892	-11826	0.035
-30761	-40747	-13142	0.715
-25014	-35984	-19943	0.595
-31917	-36085	-16532	0.726
-32021	-31366	-19478	0.582
-34785	-37133	-15.69	0.798
-40977	-13084	53377	-0.287
-45966	-8527	54938	-0.222
-44254	-7366	58985	-0.129
-36.5	-6866	56138	-0.289
-30612	-9392	51338	-0.06
-35965	-26649	48735	0.0
-36908	-23728	46901	-0.023
-37215	-21952	48948	-0.05
-37227	-16581	51.96	-0.175
-24532	-26519	53918	0.0
-26253	-28054	52282	0.0
-28207	-26735	51936	0.0
-32041	-27175	50278	0.0
-27015	-13.7	68397	0.0
-26416	-18.77	73529	0.0
-29557	-22112	71.17	0.0
-26492	-25244	61451	-0.005
-27233	-10394	50094	-0.003
-30035	-11154	55961	-0.06
-28846	-11581	62643	-0.072
-20367	60384	17866	0.0
-15688	59418	19959	0.0
-19395	55798	24174	0.0
-18844	51956	30.64	0.0
-19348	47887	37032	0.0
-29269	48.11	13866	0.0
-25318	49.09	8738	0.0
-26637	50938	13965	0.0
-25573	56877	17193	0.0
-34354	39.79	28897	0.0
-38261	44252	27074	0.0
-31889	42239	21766	0.0
-31188	46752	20066	0.0
-50546	-11.96	11.58	-0.548
-46373	-11726	9917	-0.406
-49631	-7263	4351	-0.547
-52364	-0.47	1663	-0.545
-54165	5764	-2084	-0.503
-65877	-13172	13193	-0.181
-62.21	-18.1	13014	-0.189
-61296	-12855	10061	-0.306
-55595	-12272	10971	-0.466
-51928	-57793	39393	0.052
-52164	-58264	34559	0.035
-50366	-54474	36253	0.041
-51269	-51742	34946	0.004
-54985	-51302	35075	0.0
-41304	-50358	39235	0.207
-43171	-54342	39161	0.167
-45938	-54154	42618	0.122
-51256	-56919	44975	0.013
-6778	-74656	52646	0.0
-10214	-78082	48558	0.0
-12105	-75138	51085	0.0
-16107	-71123	48587	0.0
-18133	-67756	44569	0.004
-11175	-57705	60066	0.0
-10021	-57987	57326	0.0
-9351	-61902	59856	0.0
-5432	-68704	58031	0.0
-8293	1867	40988	-0.021
-4659	-0.274	42256	-0.001
-8319	-4477	42408	-0.006
-8699	-10896	43025	0.0
-10561	-16606	40727	-0.038
-2721	19499	-16494	-0.951
-2556	13.18	-16467	-0.971
-2617	9878	-11911	-1039
-3659	-1927	-10966	-0.872
-3279	-13213	-13411	-0.058
-43065	4975	-4187	-0.631
-40956	-0.289	-8647	-0.566
-42437	8654	-7279	-0.572
-40532	11319	-11793	-0.484
-36871	12179	-15688	-0.418
-50.09	-34501	-6.3	0.561
-54767	-33386	-8318	0.383
-50691	-29575	-9123	0.015
-52087	-24568	-11528	0.0
-54269	-20416	-13985	0.0
-25.54	-100003	-7251	0.0
-24421	-99049	-16084	0.0
-28768	-97501	-11146	0.0
-35073	-92135	-11883	0.0
-44207	-86245	-12051	0.0
-9467	-52865	2521	0.0
-13.17	-52429	1.67	0.083
-18426	-56254	3679	0.206
-23.66	-59991	2942	0.167
-21828	-65058	1666	0.001
-60932	0.371	30823	-0.117
-57.17	8088	30897	-0.104
-56365	5345	35172	-0.038
-48524	1625	32519	-0.332
-42251	0.013	32555	-0.499
-41.24	4906	53148	-0.224
-41.83	8552	47204	-0.224
-42827	11149	52.85	-0.112
-41606	18933	50349	-0.095
-38674	24728	47358	-0.117
-37.38	28468	42534	-0.142
-33391	26867	48404	-0.076
-29333	23495	43175	-0.072
-26.31	22359	38283	-0.069
-39579	-31413	38125	0.0
-42252	-30973	36.8	0.0
-42786	-28931	38249	0.0
-46272	-27576	39451	0.0
-50685	-26852	41.0	0.0
-39655	-19194	34997	-0.0
-44806	-19401	37096	0.0
-42334	-15894	32298	-0.003
-45247	-13258	29672	-0.243
-49046	-11688	27511	-0.452
-52763	-10659	25777	-0.388
-49568	-8988	25273	-0.574
-54099	-6063	26914	-0.388
-21.29	-47981	60559	0.0
-24599	-49848	61579	0.0
-23526	-46.69	59525	0.0
-24517	-44699	59114	0.0
-26908	-42903	56736	0.0
-42034	-33969	63453	0.0
-37364	-36366	59138	0.0
-41785	-36028	56625	0.0
-38.81	-37308	49513	0.0
-33666	-37.31	43662	0.0
-32345	-38616	40638	0.0
-35172	-35179	40708	0.0
-36888	-32894	39267	0.0
-7094	-9522	61.62	0.0
-2992	-14996	60068	0.0
-3295	-13578	64189	0.0
-3194	-19009	66645	0.0
-3777	-23438	67301	0.0
-11172	-34337	62908	0.0
-8269	-35927	66.61	0.0
-10505	-36033	69158	0.0
-9682	-35772	77349	0.0
-14.24	-41462	77789	0.0
-16477	-46678	75764	0.0
-19.84	-43369	73699	0.0
-21161	-46438	66.07	0.0
-23504	25215	36508	-0.004
-24952	19608	39.79	-0.006
-23701	18569	42.63	-0.005
-24234	19916	47803	0.0
-21232	-2615	61726	0.0
-22307	3472	61948	-0.0
-22258	1408	68462	0.0
-17923	5039	70506	0.0
-12.71	6.47	69134	0.0
-8145	7472	70585	0.0
-8855	-0.12	71043	0.0
-8253	-4224	64394	0.0
-7134	41.83	-7584	-0.0
-1.06	39737	-5292	-0.0
-5036	45323	-3.18	0.0
-6984	43596	2994	0.0
-9909	42093	8296	0.0
-4989	47921	31174	0.0
-4436	44143	25785	0.0
-5024	40571	32469	0.0
-5516	33869	35249	0.0
-5401	26743	34.53	0.0
-8344	20719	36299	0.0
-5753	22586	39497	0.0
-4709	18709	45.0	0.0
-6501	16333	49973	0.0
-45.41	38324	-17.77	0.0
-39292	35.22	-15.34	0.0
-38354	41.04	-15703	0.0
-33.02	42441	-14955	0.0
-27861	45808	-14816	0.0
-12.81	67358	-7959	0.0
-11253	59.9	-12133	0.0
-4176	66321	-11579	0.0
-2335	58363	-13062	0.0
-4015	50482	-15099	0.0
-3862	44541	-16737	0.0
-5973	45806	-10741	0.0
-10069	42226	-8471	-0.021
-41243	8913	23818	-0.644
-46941	9743	20522	-0.556
-43.4	13699	25898	-0.446
-47313	18105	23819	-0.325
-50404	22428	20.38	-0.234
-39449	41266	7.57	0.0
-39343	37019	7917	0.0
-42186	40669	3532	0.0
-46858	40465	0.457	0.0
-51739	36394	-4174	0.0
-49717	31.86	-5868	0.0
-50425	36734	-7857	0.0
-49743	37.44	-13376	0.0
-47794	-27188	3794	0.0
-51863	-22757	3544	0.0
-47491	-27412	8.03	0.0
-42781	-23743	11227	0.0
-37.23	-24102	6081	0.0
-38599	-3442	14.8	-0.778
-36049	-9.52	13367	-0.741
-37064	-1559	13734	-0.804
-35464	0.068	12.08	-0.831
-35092	1.54	9993	-0.83
-35738	2442	7767	-0.806
-32873	10055	9883	-0.907
-31391	17362	9767	-0.739
-31133	23327	8571	-0.506
-62102	-30862	38392	0.0
-61584	-36014	39246	0.0
-63995	-34526	35032	0.0
-60.45	-36381	30547	0.0
-56297	-37.57	27848	0.0
-44271	-28352	18065	0.0
-45491	-34067	14435	0.132
-40576	-33.93	15421	0.049
-40567	-37223	14937	0.279
-43373	-36793	12048	0.492
-47984	-33989	10359	0.414
-43531	-33747	8203	0.492
-45085	-30.6	5127	0.105
-44.47	-73011	19092	0.0
-46498	-72518	14548	0.002
-42554	-69938	17001	0.004
-42237	-67254	15078	0.096
-43675	-64938	13552	0.189
-48107	-54349	19979	0.182
-43432	-53157	17226	0.512
-47922	-52288	15089	0.493
-49349	-49338	10953	0.705
-50486	-46893	7046	0.827
-51425	-44508	4153	0.862
-54391	-44752	5814	0.727
-59813	-42043	4.92	0.494
-65994	-38376	5.51	0.187
-27748	-57571	50813	0.0
-26269	-60183	48809	0.0
-27276	-58418	46652	0.0
-29334	-60928	44696	0.019
-29516	-64151	43306	0.051
-41018	-71334	46165	0.003
-36065	-74172	48323	0.017
-38476	-75.79	40697	0.02
-39184	-78834	35243	0.006
-39461	-79446	29927	0.007
-41134	-83.36	25.55	0.0
-42028	-76.92	26683	0.0
-43126	-74808	22977	0.0
-17671	-64044	24296	0.155
-19.35	-68.35	18893	0.05
-18424	-70267	21226	0.046
-14714	-75197	20376	0.039
-9316	-76867	23232	0.137
-19688	-89004	32362	0.0
-11404	-87489	32079	0.037
-14961	-87966	26537	0.01
-14057	-92683	23946	0.008
-14768	-97429	19991	0.0
-15632	-100968	15442	0.0
-19565	-95416	17.7	0.0
-24629	-93028	15483	0.0
-29492	-91746	14647	0.0
-13136	-33.74	46718	0.0
-15811	-32256	42632	0.0
-16676	-37171	45019	0.0
-16446	-39604	44426	0.0
-12785	-40206	45706	0.0
-5315	-58589	42165	0.0
-5917	-54261	40452	0.009
-4636	-58951	38191	0.093
-3959	-58435	34136	0.281
-4402	-60267	30325	0.232
-3735	-59424	27527	0.146
-1702	-67939	25633	0.0
-11796	-66475	25316	0.041
-0.74	19003	12.89	-0.18
-0.653	11497	10916	-0.607
-0.601	12168	14997	-0.334
-0.703	5276	17243	-0.526
-0.641	-0.664	19308	-0.575
-3486	-16576	30371	-0.4
-3.68	-16.1	30099	-0.452
-4699	-22514	29288	-0.042
-4966	-28992	28254	0.0
-3798	-35558	26265	0.0
-2406	-40323	22639	0.0
-5465	-39614	25167	0.0
-4985	-42693	23.46	0.0
-1389	-46896	23277	0.0
-24005	24948	-18528	-0.271
-27.05	17791	-26.68	-0.16
-21672	19654	-22.04	-0.509
-19758	11617	-25432	-0.635
-20959	6952	-20445	-0.762
-18067	-10.77	-12636	-0.846
-20492	-8575	-11723	-0.939
-25475	-14112	-12665	-0.637
-34164	-16658	-18209	0.0
-35425	-16072	-20957	-0.0
-30072	-14.59	-22095	-0.002
-33.31	-18906	-19966	0.0
-31414	-20902	-18564	0.0
-28971	-22626	-17508	0.0
-60887	-1611	-1653	-0.261
-58478	-4685	-9.59	-0.066
-61286	1021	-7862	-0.124
-58485	2643	-14687	-0.03
-54359	3544	-21161	-0.003
-37419	16625	-27256	0.0
-42254	22063	-29702	0.0
-35.49	22033	-35787	0.0
-33792	14769	-43027	0.0
-35078	5189	-41644	0.0
-36768	0.398	-47396	0.0
-32197	4103	-44594	0.0
-29134	0.23	-45838	0.0
-28221	-2.48	-39685	0.0
-45613	-65148	-0.504	0.366
-46432	-67692	-2837	0.292
-50553	-66566	-4312	0.283
-52162	-64.38	-7408	0.302
-53027	-62467	-11008	0.31
-58714	-32329	-20211	0.167
-57639	-39201	-20.23	0.457
-54198	-34335	-20.79	0.433
-57507	-36957	-26115	0.365
-55447	-39466	-30757	0.395
-49443	-37709	-29664	0.538
-54026	-32587	-32624	0.166
-51353	-26191	-34.99	0.0
-48491	-20465	-36721	0.0
-11294	-83366	9432	0.0
-11722	-80968	6984	0.0
-10.82	-84415	4264	0.0
-4848	-86434	1031	0.0
-1.53	-84773	-4.36	0.0
-22242	-84148	-12961	0.0
-19.75	-84.41	-10122	0.0
-26082	-79982	-8964	0.0
-26755	-75399	-8311	0.0
-28455	-68905	-8359	0.001
-29.23	-63.16	-9674	0.125
-26.97	-64947	-14836	0.117
-31213	-56886	-19411	0.535
-36243	-49.8	-23288	0.747
-2514	-19283	2732	-0.207
-3067	-22461	-2747	-0.008
-4301	-25487	-0.271	-0.009
-9966	-29059	-2574	-0.014
-15927	-33047	-4143	0.0
-12156	-42068	-6547	0.0
-18737	-37567	-2386	0.001
-12496	-38455	-8846	0.0
-14058	-35708	-11106	0.002
-15.49	-33.02	-12782	0.0
-16679	-31459	-14.93	0.0
-21594	-41132	-14471	0.451
-27965	-43.74	-10317	0.647
-31827	-45558	-8433	0.773
-52211	-9564	42216	-0.087
-56619	-2991	44338	-0.106
-54.94	-5499	48627	-0.067
-50.86	0.543	49795	-0.132
-46.5	2016	49982	-0.2
-43739	-5.7	49062	-0.329
-42478	-3276	46281	-0.351
-41526	0.001	50342	-0.318
-37219	-0.043	52234	-0.32
-32638	1264	55227	-0.205
-28515	4.16	56685	-0.016
-50427	-23077	59883	-0.008
-51894	-19924	57457	-0.059
-47104	-17201	57434	-0.138
-43516	-18745	49482	-0.226
-39414	-20137	42264	0.0
-34568	-21101	44614	-0.001
-34699	-20015	40849	0.0
-37073	-20378	37411	0.0
-38621	-17477	36489	0.0
-44644	-14186	38176	0.0
-23337	-31395	73.51	0.0
-25324	-35407	68413	0.0
-27.22	-30391	71583	0.0
-31496	-29838	70413	0.0
-35489	-30201	69321	0.0
-30119	-29352	55936	0.0
-35.49	-29187	62901	0.0
-39957	-30019	67.73	0.0
-43907	-28471	65136	0.0
-47372	-25711	62636	0.0
-14375	-13298	66962	0.0
-12366	-15165	71499	0.0
-14455	-16995	68773	0.0
-16.41	-19722	75272	0.0
-16034	-26814	71495	0.0
-22729	-24613	70411	0.0
-17.54	-26956	65994	0.0
-13627	-31105	62118	0.0
-14342	-33212	60463	0.0
-17925	-31.52	65707	0.0
-25531	8.03	54514	0.0
-25107	2183	50972	-0.003
-23051	0.485	49872	-0.0
-21859	-2.43	52316	0.0
-24657	-9239	50793	-0.003
-23119	-7543	53677	-0.003
-21425	-5262	57228	0.0
-21231	-9369	61834	0.0
-17503	-10914	64061	0.0
-6041	58655	4518	0.0
-7825	54323	6319	0.0
-5984	59.31	10586	0.0
-4274	58953	16896	0.0
-4366	57261	23455	0.0
-11.33	62071	25382	0.0
-5905	60977	29514	0.0
-3692	55587	31329	0.0
-3089	51621	37859	0.0
-3411	46485	45558	0.0
-6212	41771	52088	0.0
-39135	55691	0.901	0.0
-36541	58195	-3152	0.0
-32389	54237	-0.248	0.0
-25573	53057	-1507	0.0
-21.39	57488	-2043	0.0
-23143	54.11	4993	0.0
-23597	60385	0.625	0.0
-19647	65616	-3432	0.0
-11201	67243	-0.534	0.0
-4779	65841	2958	0.0
-43563	26974	25774	-0.222
-42343	27.41	22947	-0.26
-47845	32.02	23.3	-0.091
-44.48	35159	20298	-0.021
-38836	37.5	16523	0.0
-41818	45724	21003	0.0
-38.97	43091	15544	0.0
-37988	41629	11.54	0.0
-40757	46393	8467	0.0
-42301	52247	4052	0.0
-35062	-28788	18422	0.0
-33319	-27843	16.48	0.0
-35822	-23229	17222	-0.086
-37462	-16736	18543	-0.588
-38146	-12155	15665	-0.687
-42322	-8919	9451	-0.621
-41621	-6032	12819	-0.696
-40207	-4784	15028	-0.751
-39836	-0.018	11862	-0.733
-39106	6907	7965	-0.739
-38.08	12522	4545	-0.68
-59999	-23077	25.87	0.0
-63097	-25805	21.46	0.0
-60674	-23426	20275	-0.003
-56583	-23706	17617	-0.014
-51882	-24422	19065	0.0
-55547	-19842	14689	-0.102
-50505	-21255	18365	-0.028
-47.27	-24617	18871	-0.011
-42941	-26.38	18963	-0.001
-38.69	-27994	19121	0.0
-40499	-65898	31034	0.017
-39762	-63213	27213	0.074
-40.33	-62639	29078	0.091
-42.69	-60236	26172	0.174
-45389	-58157	23787	0.196
-54188	-59377	29623	0.0
-51922	-59439	24921	0.0
-49.16	-56503	22263	0.046
-53995	-57058	21097	0.001
-59.02	-55704	19222	0.009
-63444	-52395	18.23	0.0
-31129	-51209	36673	0.081
-31.08	-54496	37531	0.218
-33551	-53884	36.26	0.204
-36305	-57794	40109	0.149
-39463	-62262	45348	0.004
-44045	-58158	41814	0.102
-43465	-62415	47302	0.0
-42548	-67393	48.24	0.0
-42.86	-69231	41995	0.003
-41588	-67556	35709	0.039
-9762	-71.74	36658	0.001
-14814	-71682	33034	0.086
-14091	-73039	36961	0.036
-15806	-77506	37805	0.032
-17202	-83218	41151	0.0
-15578	-78708	47181	0.0
-19429	-81098	45396	0.001
-21428	-85321	39549	0.0
-23978	-83645	32734	0.017
-25689	-79555	26776	0.101
-27154	-75379	22456	0.073
-10912	-46491	57625	0.0
-9719	-45381	53872	0.0
-4466	-47433	55832	0.0
-3621	-52032	52.39	0.0
-6458	-56451	48.39	0.0
-9301	-58.27	53734	0.0
-10235	-58246	49631	0.0
-8868	-58205	45919	0.0
-4.13	-62362	44106	0.0
-2662	-70718	39632	0.0
-2495	15.04	26802	-0.002
-3132	11.14	27679	-0.121
-2849	8.84	29423	-0.061
-2684	2089	31222	-0.178
-2733	-4708	32138	-0.467
-1266	-3364	40364	-0.003
-1132	-7157	35104	-0.29
-2318	-11749	31668	-0.566
-1488	-18337	31329	-0.155
-0.894	-24199	32041	0.0
-1031	-29414	33594	0.0
-12055	27821	-19.98	-0.602
-13606	21.89	-18171	-0.765
-11558	20795	-17641	-0.836
-9919	11913	-19285	-0.898
-11361	1132	-14639	-0.923
-5.81	4899	-14748	-0.948
-8805	-0.982	-16264	-0.812
-13446	-6226	-14437	-0.818
-15837	-13296	-14662	-0.665
-19369	-18723	-14094	-0.25
-26.47	-23116	-11475	-0.011
-43926	-10584	-12236	-0.016
-46902	-2209	-12278	-0.211
-44597	-5828	-15.16	-0.039
-44385	-0.531	-18226	-0.048
-43296	4308	-21018	-0.012
-40866	-2701	-15927	-0.139
-41639	1.41	-21.17	-0.016
-40192	8778	-23957	-0.014
-36282	10492	-27214	-0.003
-32.84	9507	-29.48	-0.175
-28211	7278	-29.24	-0.459
-66524	-50506	-1942	0.211
-61112	-51.09	-6.6	0.45
-65908	-45146	-6519	0.285
-65141	-42633	-10806	0.301
-64.59	-38519	-14343	0.25
-60483	-32245	-10348	0.176
-67021	-32441	-12447	0.055
-65807	-33125	-19445	0.02
-63664	-27031	-20685	0.0
-60644	-21.08	-21888	0.0
-60265	-17244	-26991	0.0
-13093	-95288	-0.601	0.0
-10871	-95.42	-4939	0.0
-12901	-97763	-8288	0.0
-11.25	-97706	-15006	0.0
-16818	-93207	-12272	0.0
-23336	-94.98	-19497	0.0
-22877	-90685	-14517	0.0
-21417	-87.47	-14.61	0.0
-28.71	-81.93	-15479	0.0
[truncated: 18,485 more rows]

## Sheet: Fig3b_top_gradiometers
channel_name	x_coord	y_coord	z_coord	color_ERF	marker_significance	planar1	planar2
MEG0112_MEG0113	-0.107	0.046	-0.06	34892	1	-45972	17.93
MEG0122_MEG0123	-0.102	0.063	-0.026	21332	0	-1428	-30134
MEG0132_MEG0133	-0.108	0.03	-0.027	86955	1	-86288	87616
MEG0142_MEG0143	-0.11	0.013	-0.063	20317	0	15106	-24441
MEG0212_MEG0213	-0.107	0.033	0.008	142232	1	164657	-115532
MEG0222_MEG0223	-0.099	0.04	0.041	115084	1	-63.35	149919
MEG0232_MEG0233	-0.101	0.004	0.041	132455	1	-54433	179236
MEG0242_MEG0243	-0.108	-0.001	0.007	148952	1	133088	-163281
MEG0312_MEG0313	-0.086	0.099	0.009	22162	1	24382	-19693
MEG0322_MEG0323	-0.089	0.076	0.041	54803	1	-40179	66275
MEG0332_MEG0333	-0.07	0.076	0.071	61839	1	87376	3684
MEG0342_MEG0343	-0.1	0.066	0.008	57138	1	31477	-74423
MEG0412_MEG0413	-0.081	0.041	0.072	105.69	1	149244	8189
MEG0422_MEG0423	-0.053	0.041	0.095	114.48	1	91318	133687
MEG0432_MEG0433	-0.054	0.006	0.097	130765	1	114916	144891
MEG0442_MEG0443	-0.083	0.006	0.073	126823	1	177218	27602
MEG0512_MEG0513	-0.064	0.125	0.014	43.33	1	50138	-35229
MEG0522_MEG0523	-0.033	0.14	0.017	47498	1	48.53	-46444
MEG0532_MEG0533	-0.034	0.127	0.049	36324	0	-19709	47438
MEG0542_MEG0543	-0.067	0.109	0.044	37909	0	-18331	50.38
MEG0612_MEG0613	-0.036	0.105	0.075	45015	1	55.33	-31485
MEG0622_MEG0623	0.0	0.078	0.097	68.89	0	-0.804	97422
MEG0632_MEG0633	-0.018	0.044	0.106	115892	1	145118	-76174
MEG0642_MEG0643	-0.037	0.075	0.092	66569	0	-41367	84567
MEG0712_MEG0713	-0.019	0.01	0.11	163989	1	125483	195035
MEG0722_MEG0723	0.019	0.01	0.11	150836	1	-77749	-198.64
MEG0732_MEG0733	0.019	-0.023	0.106	170426	1	-230393	70777
MEG0742_MEG0743	-0.019	-0.024	0.106	147895	1	-200464	59663
MEG0812_MEG0813	0.0	0.145	0.019	38.81	1	36715	-40798
MEG0822_MEG0823	0.0	0.132	0.05	36033	0	-13358	49177
MEG0912_MEG0913	0.033	0.14	0.017	19473	0	18915	-20015
MEG0922_MEG0923	0.064	0.125	0.014	4152	0	-1692	5622
MEG0932_MEG0933	0.067	0.109	0.044	14552	0	-0.377	20576
MEG0942_MEG0943	0.034	0.127	0.049	26144	0	-5781	36518
MEG1012_MEG1013	0.0	0.109	0.077	46219	1	64787	-8655
MEG1022_MEG1023	0.036	0.105	0.075	29915	0	41447	8483
MEG1032_MEG1033	0.037	0.075	0.092	51967	1	29.61	67263
MEG1042_MEG1043	0.018	0.044	0.106	93.51	1	132036	-7.4
MEG1112_MEG1113	0.052	0.041	0.095	84688	1	-102319	62249
MEG1122_MEG1123	0.081	0.041	0.072	102607	1	140325	-36949
MEG1132_MEG1133	0.083	0.006	0.073	94158	0	22187	-131297
MEG1142_MEG1143	0.054	0.006	0.097	125466	1	-174.5	-32145
MEG1212_MEG1213	0.086	0.099	0.009	32.59	0	-21033	41.01
MEG1222_MEG1223	0.1	0.066	0.008	67443	1	52671	79517
MEG1232_MEG1233	0.089	0.076	0.041	45383	1	38476	51.37
MEG1242_MEG1243	0.07	0.076	0.071	48287	1	68125	4707
MEG1312_MEG1313	0.099	0.04	0.041	137492	1	67773	182249
MEG1322_MEG1323	0.107	0.033	0.008	138647	1	142.3	134896
MEG1332_MEG1333	0.108	-0.001	0.007	133142	1	59449	178.66
MEG1342_MEG1343	0.101	0.004	0.041	70538	1	44666	89197
MEG1412_MEG1413	0.102	0.063	-0.026	74962	1	104942	15021
MEG1422_MEG1423	0.106	0.047	-0.06	24247	0	7.55	33.45
MEG1432_MEG1433	0.11	0.013	-0.062	47446	0	42555	51878
MEG1442_MEG1443	0.108	0.03	-0.026	128942	1	166883	73498
MEG1512_MEG1513	-0.109	-0.003	-0.028	119795	1	-156587	64.67
MEG1522_MEG1523	-0.102	-0.036	-0.028	123594	1	-173604	20314
MEG1532_MEG1533	-0.095	-0.052	-0.062	46451	0	13147	-64363
MEG1542_MEG1543	-0.107	-0.021	-0.062	41785	0	23376	-54273
MEG1612_MEG1613	-0.102	-0.034	0.006	132654	0	9284	-187372
MEG1622_MEG1623	-0.095	-0.031	0.039	31969	1	-45083	3399
MEG1632_MEG1633	-0.078	-0.063	0.039	73987	1	-57894	-87157
MEG1642_MEG1643	-0.087	-0.064	0.005	129959	1	-69744	-170042
MEG1712_MEG1713	-0.076	-0.08	-0.062	42339	0	1069	-59867
MEG1722_MEG1723	-0.086	-0.066	-0.028	96936	1	-133429	-31462
MEG1732_MEG1733	-0.063	-0.09	-0.028	74651	1	-96315	-43231
MEG1742_MEG1743	-0.049	-0.099	-0.062	33405	0	-13817	-45176
MEG1812_MEG1813	-0.079	-0.029	0.07	35049	0	13889	47581
MEG1822_MEG1823	-0.052	-0.028	0.093	93856	1	130003	26.78
MEG1832_MEG1833	-0.018	-0.054	0.092	140309	0	9.74	-198187
MEG1842_MEG1843	-0.055	-0.063	0.071	63622	1	-89092	12574
MEG1912_MEG1913	-0.051	-0.086	0.04	80106	1	-61912	-94873
MEG1922_MEG1923	-0.034	-0.103	0.006	115328	1	-101021	-128047
MEG1932_MEG1933	-0.033	-0.105	-0.028	59808	0	-69.32	-48463
MEG1942_MEG1943	-0.064	-0.088	0.006	122071	1	-72137	-156.84
MEG2012_MEG2013	-0.019	-0.08	0.069	124.14	1	-171.66	-36796
MEG2022_MEG2023	0.019	-0.08	0.069	145389	1	-205288	-11526
MEG2032_MEG2033	0.017	-0.097	0.04	134576	1	-59569	-180757
MEG2042_MEG2043	-0.017	-0.097	0.04	136.86	1	-76573	-177759
MEG2112_MEG2113	0.0	-0.109	0.007	106901	1	-138291	-61084
MEG2122_MEG2123	0.0	-0.111	-0.027	45847	0	-26351	-59242
MEG2132_MEG2133	0.017	-0.11	-0.062	9124	0	-12848	-1199
MEG2142_MEG2143	-0.017	-0.11	-0.062	23081	0	-19638	-26074
MEG2212_MEG2213	0.052	-0.028	0.093	154143	1	-200284	-86061
MEG2222_MEG2223	0.079	-0.028	0.07	146859	1	-134107	-158.59
MEG2232_MEG2233	0.055	-0.063	0.071	144702	1	-199121	-47206
MEG2242_MEG2243	0.018	-0.054	0.092	170437	0	60157	-233406
MEG2312_MEG2313	0.051	-0.086	0.04	110553	0	-51942	-147466
MEG2322_MEG2323	0.064	-0.088	0.006	75676	1	-105201	19662
MEG2332_MEG2333	0.033	-0.105	-0.028	46829	0	23013	-62099
MEG2342_MEG2343	0.033	-0.103	0.006	84656	1	-119277	-10.31
MEG2412_MEG2413	0.095	-0.031	0.039	84.38	1	-13861	-118524
MEG2422_MEG2423	0.102	-0.034	0.006	123887	1	-51.01	167613
MEG2432_MEG2433	0.087	-0.064	0.006	108004	1	-128923	81905
MEG2442_MEG2443	0.078	-0.063	0.039	146449	1	-35802	-203993
MEG2512_MEG2513	0.063	-0.091	-0.028	57.94	1	64398	-50664
MEG2522_MEG2523	0.086	-0.066	-0.028	92452	1	126595	-32689
MEG2532_MEG2533	0.076	-0.08	-0.062	52134	0	20261	70.89
MEG2542_MEG2543	0.049	-0.099	-0.062	28748	0	5.12	40332
MEG2612_MEG2613	0.109	-0.003	-0.028	130.12	1	177226	49535
MEG2622_MEG2623	0.107	-0.021	-0.062	61096	0	13099	85403
MEG2632_MEG2633	0.095	-0.052	-0.062	59753	0	13007	83496
MEG2642_MEG2643	0.102	-0.036	-0.028	122148	1	172091	-14992

## Sheet: Fig3b_top_magnetometers
channel_name	x_coord	y_coord	z_coord	color_ERF	marker_significance
MEG0111	-0.107	0.046	-0.06	-87517	0
MEG0121	-0.102	0.063	-0.026	-81211	0
MEG0131	-0.108	0.03	-0.027	-11987	0
MEG0141	-0.11	0.013	-0.063	-162407	0
MEG0211	-0.107	0.033	0.008	331636	1
MEG0221	-0.099	0.04	0.041	460.77	1
MEG0231	-0.101	0.004	0.041	1038131	1
MEG0241	-0.108	-0.001	0.007	802973	1
MEG0311	-0.086	0.099	0.009	50.0	0
MEG0321	-0.089	0.076	0.041	174252	1
MEG0331	-0.07	0.076	0.071	174355	1
MEG0341	-0.1	0.066	0.008	56272	1
MEG0411	-0.081	0.041	0.072	497661	1
MEG0421	-0.053	0.041	0.095	399176	1
MEG0431	-0.054	0.006	0.097	872.13	1
MEG0441	-0.083	0.006	0.073	1018906	1
MEG0511	-0.064	0.125	0.014	-19638	0
MEG0521	-0.033	0.14	0.017	-123121	0
MEG0531	-0.034	0.127	0.049	-49427	0
MEG0541	-0.067	0.109	0.044	39042	0
MEG0611	-0.036	0.105	0.075	4.21	0
MEG0621	0.0	0.078	0.097	-144815	0
MEG0631	-0.018	0.044	0.106	90036	0
MEG0641	-0.037	0.075	0.092	97321	0
MEG0711	-0.019	0.01	0.11	391571	1
MEG0721	0.019	0.01	0.11	-181.35	1
MEG0731	0.019	-0.023	0.106	3057	0
MEG0741	-0.019	-0.024	0.106	691625	1
MEG0811	0.0	0.145	0.019	-226727	1
MEG0821	0.0	0.132	0.05	-162.77	0
MEG0911	0.033	0.14	0.017	-301075	1
MEG0921	0.064	0.125	0.014	-312166	1
MEG0931	0.067	0.109	0.044	-322934	1
MEG0941	0.034	0.127	0.049	-272814	1
MEG1011	0.0	0.109	0.077	-153078	0
MEG1021	0.036	0.105	0.075	-289948	1
MEG1031	0.037	0.075	0.092	-349873	1
MEG1041	0.018	0.044	0.106	-321323	1
MEG1111	0.052	0.041	0.095	-591913	1
MEG1121	0.081	0.041	0.072	-767014	1
MEG1131	0.083	0.006	0.073	-1095745	1
MEG1141	0.054	0.006	0.097	-652.51	1
MEG1211	0.086	0.099	0.009	-266367	1
MEG1221	0.1	0.066	0.008	-268381	1
MEG1231	0.089	0.076	0.041	-364015	1
MEG1241	0.07	0.076	0.071	-401444	1
MEG1311	0.099	0.04	0.041	-751597	1
MEG1321	0.107	0.033	0.008	-595404	1
MEG1331	0.108	-0.001	0.007	-927292	1
MEG1341	0.101	0.004	0.041	-1261398	1
MEG1411	0.102	0.063	-0.026	11475	0
MEG1421	0.106	0.047	-0.06	289658	0
MEG1431	0.11	0.013	-0.062	213876	0
MEG1441	0.108	0.03	-0.026	-116952	1
MEG1511	-0.109	-0.003	-0.028	213453	1
MEG1521	-0.102	-0.036	-0.028	326853	1
MEG1531	-0.095	-0.052	-0.062	-49115	0
MEG1541	-0.107	-0.021	-0.062	-98695	0
MEG1611	-0.102	-0.034	0.006	955522	1
MEG1621	-0.095	-0.031	0.039	1306903	1
MEG1631	-0.078	-0.063	0.039	1159206	1
MEG1641	-0.087	-0.064	0.005	831205	1
MEG1711	-0.076	-0.08	-0.062	-14.46	0
MEG1721	-0.086	-0.066	-0.028	300713	1
MEG1731	-0.063	-0.09	-0.028	222531	1
MEG1741	-0.049	-0.099	-0.062	-10.9	0
MEG1811	-0.079	-0.029	0.07	1295408	1
MEG1821	-0.052	-0.028	0.093	1104724	1
MEG1831	-0.018	-0.054	0.092	791042	1
MEG1841	-0.055	-0.063	0.071	1121758	1
MEG1911	-0.051	-0.086	0.04	954.4	1
MEG1921	-0.034	-0.103	0.006	458081	1
MEG1931	-0.033	-0.105	-0.028	122707	0
MEG1941	-0.064	-0.088	0.006	646.53	1
MEG2011	-0.019	-0.08	0.069	776574	1
MEG2021	0.019	-0.08	0.069	189052	1
MEG2031	0.017	-0.097	0.04	100007	0
MEG2041	-0.017	-0.097	0.04	583395	1
MEG2111	0.0	-0.109	0.007	144.76	0
MEG2121	0.0	-0.111	-0.027	23555	0
MEG2131	0.017	-0.11	-0.062	-60385	0
MEG2141	-0.017	-0.11	-0.062	-41457	0
MEG2211	0.052	-0.028	0.093	-481.14	1
MEG2221	0.079	-0.028	0.07	-956157	1
MEG2231	0.055	-0.063	0.071	-340174	1
MEG2241	0.018	-0.054	0.092	127661	0
MEG2311	0.051	-0.086	0.04	-291.39	1
MEG2321	0.064	-0.088	0.006	-415079	1
MEG2331	0.033	-0.105	-0.028	-104782	0
MEG2341	0.033	-0.103	0.006	-171.64	0
MEG2411	0.095	-0.031	0.039	-1230583	1
MEG2421	0.102	-0.034	0.006	-945408	1
MEG2431	0.087	-0.064	0.006	-685584	1
MEG2441	0.078	-0.063	0.039	-692433	1
MEG2511	0.063	-0.091	-0.028	-223862	0
MEG2521	0.086	-0.066	-0.028	-293365	1
MEG2531	0.076	-0.08	-0.062	11897	0
MEG2541	0.049	-0.099	-0.062	-51468	0
MEG2611	0.109	-0.003	-0.028	-304599	1
MEG2621	0.107	-0.021	-0.062	122247	0
MEG2631	0.095	-0.052	-0.062	88846	0
MEG2641	0.102	-0.036	-0.028	-350646	1

## Sheet: Fig3b_top_sources
x_coord	y_coord	z_coord	color_source_activation
-38736	-19343	67.22	0.0
-16662	-69061	61281	0.0
-9718	-9233	46.58	-0.002
-24019	43115	23926	0.0
-59862	0.049	8975	0.0
-50646	-49405	47814	0.0
-36574	-87067	-1.81	0.0
-20169	-62697	6.16	0.189
-2513	9415	-4635	-0.614
-28959	23362	-6695	0.0
-54472	-22893	-6734	0.0
-35239	-25028	-25624	0.285
-55225	-7426	38724	0.0
-38626	23441	24275	0.0
-30029	11139	56593	0.0
-49769	-28171	53679	0.0
-59981	-25186	27288	0.0
-21809	-35468	70752	0.0
-29118	-52003	39974	0.0
-12574	-11359	71528	0.0
-14845	-44.44	55359	0.0
-3491	35.5	51831	0.0
-9.46	53126	1697	0.0
-3076	17331	24472	-0.02
-41385	52091	-3992	0.0
-11655	26436	-24239	0.0
-35.8	16042	6483	0.0
-34455	-30915	17456	0.0
-46521	-8215	-9518	0.0
-64802	-49.09	15372	0.065
-43235	-66764	28364	0.0
-62.39	-57489	-2955	0.143
-25195	-79.71	17412	0.0
-11969	-69157	33805	0.281
-11927	-92923	2.21	0.0
-1035	-33157	29891	-0.14
-7771	-30731	8554	0.03
-22.52	7678	-34365	0.0
-35039	-25053	-11.03	0.142
-55984	-17.89	-28378	0.0
-44254	-65.23	-21628	0.0
-18732	-58478	-9165	0.5
-42179	-13702	49564	0.0
-42189	5159	49274	0.0
-29003	-8089	47769	0.0
-38499	-26187	50165	0.0
-41991	-21219	39219	0.0
-22417	-28795	54065	0.0
-37527	-34821	66703	0.0
-23.05	-14952	66.28	0.0
-11925	-31244	67.19	0.0
-21393	-0.346	56.78	0.0
-15744	62887	13958	0.0
-5.54	50592	25549	0.0
-16779	48423	41004	0.0
-29814	49297	10212	0.0
-18076	60601	-7122	0.0
-40463	38418	31833	0.0
-36167	36514	11698	0.0
-46.51	-14095	15082	0.0
-36896	-10586	14416	0.0
-48968	6786	-2.45	0.0
-65732	-16065	17721	0.0
-48933	-27454	15911	0.0
-53136	-63267	36816	0.0
-44472	-55583	20368	0.0
-57.07	-53129	31639	0.0
-38901	-50821	36707	0.0
-38.78	-67405	49588	0.0
-5562	-75.06	47329	0.016
-16549	-88283	38579	0.009
-20007	-68.13	39484	0.202
-7276	-57077	60778	0.0
-7554	-55914	44395	0.0
-6772	6219	39419	-0.074
-3759	-9.7	31461	-0.589
-7597	-19805	42215	-0.004
-1755	19422	-23804	-0.053
-15103	-3609	-13342	0.0
-5666	-16885	-20022	0.0
-40766	-3154	-6546	0.0
-41442	14731	-22619	0.0
-35702	6438	-17824	0.0
-54352	-38028	-5619	0.015
-61366	-38.93	-17786	0.0
-59809	-18043	-13952	0.0
-20.72	-102328	-8642	0.0
-18293	-89235	-8842	0.0
-44554	-82485	-15.5	0.0
-6381	-46171	4454	0.581
-13625	-38.54	-1376	0.267
-15221	-63204	2403	0.455
-61715	1.61	26818	0.0
-44825	6922	19486	0.0
-37931	2351	30802	0.0
-41383	24034	41175	0.0
-24761	27833	35502	0.0
-40196	-33927	37714	0.0
-59155	-32322	42456	0.0
-50994	-25157	37417	0.0
-55733	-10403	31789	0.0
-20274	-51201	60089	0.0
-26167	-59517	53064	0.0
-33067	-46109	59258	0.0
-32544	-40033	44176	0.0
-6529	-10453	58132	0.0
-11859	-28832	44871	0.0
-3109	-28465	61384	0.0
-13204	-43347	73732	0.0
-25218	26451	53374	0.0
-12108	11785	65264	0.0
-7043	11849	49961	0.0
-2677	36956	-10769	0.0
-1079	18477	8644	-0.488
-4.73	42581	14122	0.0
-9.48	24618	31.53	0.0
-47221	31467	-17223	0.0
-30431	23565	-24153	0.0
-24679	42972	-13.31	0.0
-1384	48809	-25089	0.0
-56549	22315	17944	0.0
-51411	29766	-3005	0.0
-30271	25679	6179	0.0
-53651	-22877	2187	0.0
-62122	-6165	-2541	0.0
-40209	-23374	1539	0.0
-40677	-5865	7048	0.0
-53065	-41236	28788	0.0
-48153	-37258	13417	0.0
-64.49	-35043	3.1	0.0
-46607	-77434	15473	0.0
-41997	-68723	0.237	0.0
-45414	-65264	10.94	0.0
-50015	-48135	5602	0.169
-26.22	-65951	37731	0.071
-36.48	-86129	27495	0.0
-30725	-94.52	9562	0.0
-19235	-63214	20842	0.055
-12671	-78982	10605	0.272
-2059	-75361	22179	0.277
-10707	-98673	14919	0.0
-9391	-38166	45025	0.0
-10381	-54952	30193	0.0
-2.02	-51281	17763	0.19
-2101	-14.61	0.631	-0.43
-0.913	-7.56	16248	-0.711
0.019	-35708	21862	0.0
-24904	3004	-16586	0.0
-32831	-12.4	-23636	0.0
-30444	-6149	-36143	0.0
-20602	-20922	-20205	0.0
-51401	1427	-25406	0.0
-40417	1175	-41391	0.0
-42987	-19811	-32008	0.0
-47311	-60109	-9532	0.019
-47709	-43582	-26276	0.327
-34806	-45179	-25537	0.59
-5403	-79597	-3211	0.214
-27622	-66412	-7203	0.0
-33835	-41834	-11889	0.651
-20.13	-32194	-5968	0.0
-25132	-32408	-9803	0.171
-41.89	-13586	57557	0.0
-39735	-5372	51884	0.0
-34326	-9139	59119	0.0
-36439	-26051	51352	0.0
-34397	-19.39	46869	0.0
-28492	-25775	57427	0.0
-30176	-28768	51059	0.0
-32119	-14996	70719	0.0
-24387	-25006	65328	0.0
-26433	-11.55	55295	0.0
-24898	57597	23621	0.0
-14703	55196	25923	0.0
-23586	48107	35.51	0.0
-27549	48164	18163	0.0
-26527	55348	9541	0.0
-29325	36963	23992	0.0
-36661	48167	20988	0.0
-53896	-8183	6613	0.0
-46334	-4.65	5397	0.0
-58236	4163	1004	0.0
-64162	-8363	9022	0.0
-56.48	-16226	11191	0.0
-52141	-55071	42299	0.0
-49637	-54428	31716	0.0
-53541	-50.23	39049	0.0
-44549	-50455	42057	0.0
-47044	-57878	43487	0.0
-9939	-72803	55.12	0.001
-15078	-75594	47883	0.078
-16695	-67.56	49059	0.077
-12714	-60103	61782	0.0
-7567	-62758	55994	0.0
-9498	-1974	42788	-0.024
-4683	-7088	43627	-0.151
-11417	-13934	42318	-0.001
-3285	16673	-11302	-0.365
-5307	1.49	-12167	-0.309
-2165	-6454	-10377	-0.402
-39642	14594	-3004	0.0
-40.71	2546	-11655	0.0
-33059	16704	-10.87	0.0
-48902	-30.78	-6792	0.051
-55646	-27931	-10103	0.0
-51332	-21.29	-11839	0.002
-29721	-96.07	-4951	0.0
-30293	-94998	-16719	0.0
-41662	-89149	-8337	0.0
-13.97	-56244	5716	0.52
-20625	-55263	1876	0.507
-24313	-65099	3309	0.025
-59866	-1836	34346	0.0
-49096	4629	30561	0.0
-47669	-0.137	35.82	0.0
-39169	5.26	58423	0.0
-44922	14312	46378	0.0
-35707	22347	52555	0.0
-31564	29653	43111	0.0
-27787	17737	43411	0.0
-41694	-30756	41.32	0.0
-44944	-28821	35918	0.0
-50694	-26232	46232	0.0
-41254	-15.02	34034	0.0
-47.97	-16256	35151	0.0
-46.89	-9908	27956	0.0
-52477	-8363	22707	0.0
-21836	-43864	62275	0.0
-27297	-47927	63659	0.0
-23468	-40851	56738	0.0
-45686	-32.37	59912	0.0
-37099	-38071	54306	0.0
-39108	-34917	45283	0.0
-34262	-36704	38655	0.0
-6936	-8536	65.86	0.0
-4567	-20686	62373	0.0
-3.3	-17649	71784	0.0
-14194	-33933	66137	0.0
-5782	-38203	72225	0.0
-15971	-37.61	76204	0.0
-19198	-49109	71033	0.0
-22525	23704	39643	0.0
-26115	14.0	45777	0.0
-21396	-6546	66291	0.0
-22027	8555	66943	0.0
-13544	-0.131	72464	0.0
-4.81	-0.512	68.37	0.0
-10424	44936	-4191	0.0
-2613	41129	0.487	0.0
-8.72	44462	5723	0.0
-3697	44236	37445	0.0
-3574	37044	27372	0.0
-4306	30219	39.17	0.0
-7817	17081	40896	0.0
-4679	22.4	49742	0.0
-45305	44695	-15135	0.0
-33.83	37197	-11051	0.0
-33888	51022	-14522	0.0
-4886	67658	-3224	0.0
-4768	63054	-19045	0.0
-3709	51037	-9001	0.0
-7667	40236	-12357	0.0
-37817	15127	24705	0.0
-50.78	12838	23769	0.0
-43644	21647	21074	0.0
-42579	45.26	3375	0.0
-46377	36.77	6075	0.0
-45136	39382	-4702	0.0
-49583	32.95	-9442	0.0
-43532	-31246	8007	0.0
-50405	-22.53	8605	0.0
-35842	-25.7	11118	0.0
-37058	2087	11121	0.0
-36809	-8684	11796	0.0
-33895	8211	10647	0.0
-32621	11656	8404	0.0
-32695	20969	9696	0.0
-62657	-28326	33811	0.0
-59828	-38323	34711	0.0
-63.93	-34717	25418	0.0
-39736	-29945	19.19	0.0
-42467	-37271	18508	0.0
-39819	-35737	11.51	0.0
-48598	-30424	6673	0.0
-45039	-71291	21906	0.0
-42699	-69826	12556	0.0
-43.61	-64524	17939	0.0
-53732	-55179	16827	0.05
-44982	-51401	12863	0.0
-54738	-46754	9172	0.111
-53213	-41277	3189	0.035
-66567	-41406	8381	0.0
-28419	-55617	47584	0.0
-28.3	-62.62	46.64	0.016
-29966	-59022	41.41	0.0
-41386	-71514	38523	0.0
-34049	-80576	41.26	0.0
-44593	-76819	31029	0.0
-45154	-80204	22346	0.0
-15706	-65075	27521	0.222
-15423	-71556	18.47	0.273
-14641	-75334	24362	0.241
-22754	-88014	25694	0.0
-10597	-91875	29721	0.051
-17299	-91824	19123	0.023
-22775	-99519	14.62	0.0
-26002	-86715	14869	0.0
-14.48	-38058	49288	0.0
-16851	-35265	41501	0.0
-14.37	-42587	47839	0.0
-4026	-64119	39467	0.016
-7562	-54115	35726	0.0
-0.737	-67184	30182	0.067
-3068	-67.32	21.74	0.373
-0.602	19273	17045	-0.244
-0.843	4641	12.91	-0.684
-0.584	5814	21615	-0.464
-3874	-22698	29511	-0.483
-3261	-22529	28191	-0.516
-5814	-34576	27374	-0.005
-4923	-43988	21721	0.0
-1754	-42814	26.93	0.0
-21148	24656	-19193	0.0
-24174	12307	-26117	0.0
-14555	11727	-24612	0.0
-22127	-16341	-12156	0.0
-26548	-12051	-16587	0.0
-37303	-19.39	-18147	0.002
-27.56	-16.55	-21708	0.0
-35042	-25892	-16413	0.434
-56335	0.566	-1677	0.0
-54209	-3806	-16406	0.0
-57746	10.0	-10.33	0.0
-33005	15838	-31679	0.0
-40442	16313	-39042	0.0
-29729	9807	-43246	0.0
-30882	-3181	-47.02	0.0
-23.68	0.64	-43628	0.0
-51762	-64274	-0.701	0.005
-48703	-66427	-6679	0.0
-55887	-59993	-7926	0.158
-56586	-27665	-20919	0.0
-56887	-41601	-23143	0.008
-58561	-31923	-30209	0.0
-48314	-31752	-29238	0.119
-55.83	-19591	-37725	0.0
-10305	-86.62	6613	0.102
-5791	-81745	5234	0.179
-4.13	-90939	-2626	0.0
-29859	-79346	-13641	0.0
-21946	-79815	-7584	0.0
-27611	-68732	-14686	0.0
-24883	-59273	-15057	0.123
-38514	-54141	-23319	0.066
-3734	-23604	4.74	-0.0
-7309	-26009	-4762	0.0
-11887	-33257	-1615	0.003
-13245	-46111	-7944	0.56
-22135	-36564	-4.33	0.138
-19.5	-42577	-13255	0.47
-23485	-39211	-17018	0.486
-27934	-49188	-7245	0.584
-49875	-12271	44393	0.0
-51805	2027	45.32	0.0
-47589	-4288	49503	0.0
-36455	-2732	46865	0.0
-28.16	-1008	50968	0.0
-45782	-20405	60809	0.0
-49885	-15845	53553	0.0
-38246	-20733	45694	0.0
-35816	-18084	39503	0.0
-22491	-30325	66414	0.0
-28687	-34427	67659	0.0
-30939	-28728	63569	0.0
-39192	-27128	62.56	0.0
-15993	-15307	64861	0.0
-12761	-18455	75.55	0.0
-20163	-22208	74909	0.0
-16138	-30323	58818	0.0
-22863	5527	50.66	0.0
-23052	-5144	49083	0.0
-21534	-10945	59098	0.0
-5862	65.16	8964	0.0
-6278	54345	12948	0.0
-5895	63918	22013	0.0
-6696	57027	37265	0.0
-9612	45323	48296	0.0
-35287	54519	4035	0.0
-28.68	54087	-4584	0.0
-24.26	52173	0.706	0.0
-18074	65129	2831	0.0
-47832	31208	26811	0.0
-45.47	30736	19656	0.0
-43217	38903	20399	0.0
-39586	47693	13486	0.0
-37406	-24004	16664	0.0
-35145	-22841	16703	0.0
-40672	-12993	16479	0.0
-42572	-1326	10.93	0.0
-41393	10335	2197	0.0
-61997	-20527	24193	0.0
-60671	-26781	15701	0.0
-54541	-20828	19324	0.0
-46227	-22842	16587	0.0
-42706	-65049	33027	0.0
-39113	-60065	25373	0.0
-48528	-61251	27307	0.0
-53199	-55842	24976	0.0
-61393	-53852	22459	0.0
-33.43	-50424	34896	0.0
-34243	-57879	38749	0.0
-39911	-57211	41483	0.0
-46004	-67007	44761	0.0
-6648	-74566	38466	0.137
-16347	-78194	33405	0.141
-16515	-78091	43447	0.083
-22313	-79626	40455	0.044
-25407	-71953	27633	0.007
-5.58	-48.01	60.38	0.0
-4848	-48239	51166	0.0
-4909	-56497	52722	0.0
-5885	-62208	47724	0.0
-1849	13478	32212	-0.028
-3073	4.22	30192	-0.439
-1563	-0.308	34181	-0.469
-0.685	-14132	36521	-0.544
-1753	-26448	38602	-0.263
-8594	25726	-23197	0.0
-12749	14469	-16387	-0.003
-6836	8387	-19059	-0.062
-11.24	-9.53	-14512	0.0
-17278	-22054	-16414	0.0
-41132	-10787	-12563	0.0
-46.63	3836	-15532	0.0
-42274	-3037	-18637	0.0
-38951	5.64	-22583	0.0
-31571	6329	-25335	0.0
-66244	-43871	-1177	0.001
-61223	-47025	-10074	0.069
-65194	-37502	-9929	0.0
-68789	-26.21	-15369	0.0
-65655	-14681	-21871	0.0
-13786	-98481	-4734	0.0
-7607	-97561	-12136	0.0
-16.47	-96304	-17785	0.0
-27661	-85868	-19318	0.0
-41167	-76447	-17067	0.0
-6305	-37.76	4532	0.377
-16408	-38116	3098	0.226
-9343	-42859	0.576	0.503
-18685	-51426	-2881	0.591
-7611	-58237	-2.13	0.639
-62684	1179	17.74	0.0
-53087	5549	13435	0.0
-52239	6393	22312	0.0
-39177	5104	24984	0.0
-35639	12507	27737	0.0
-38742	5412	38184	0.0
-40181	13107	34562	0.0
-47298	22494	32262	0.0
-39741	30855	34071	0.0
-30995	36479	35328	0.0
-26727	38826	34061	0.0
-45492	-41169	42729	0.0
-54629	-41335	49441	0.0
-48577	-34407	41132	0.0
-52.13	-28675	36314	0.0
-55364	-23614	32864	0.0
-57816	-17635	47.54	0.0
-60361	-17391	40.56	0.0
-60827	-16833	31673	0.0
-64148	-7241	26597	0.0
-59006	-7746	17572	0.0
-19767	-58476	65696	0.0
-22301	-64204	56906	0.0
-28534	-58822	64803	0.0
-36689	-56513	59747	0.0
-35582	-52.16	51562	0.0
-29037	-38146	53788	0.0
-36358	-43159	53.41	0.0
-33932	-47751	42745	0.0
-36755	-45182	38.69	0.0
-40123	-42855	40604	0.0
-2456	-9779	49947	-0.033
-10118	-19523	44163	-0.002
-3936	-22284	51984	0.0
-2.72	-29238	52281	-0.0
-7263	-40021	54989	0.0
-3.51	-29922	73452	0.0
-2949	-43148	64411	0.0
-14349	-43.93	64367	0.0
-8489	-52158	71118	0.0
-15.06	-55647	63545	0.0
-19611	36616	35792	0.0
-21796	36.69	45304	0.0
-14334	32243	51767	0.0
-21233	13124	54483	0.0
-17181	20568	60462	0.0
-6624	25341	61.86	0.0
-3402	13599	62862	0.0
-5251	2345	58243	0.0
-7446	1627	48729	0.0
-3359	24294	-7158	-0.021
-0.849	14492	1416	-0.568
-0.756	29174	-0.728	-0.034
-2066	31791	9978	0.0
-2497	28.81	17868	0.0
-11312	42728	16069	0.0
-10892	32838	23141	0.0
-6732	24241	29876	0.0
-10037	15565	35856	-0.002
-8352	8.94	42325	0.0
-39536	24258	-8.57	0.0
-33048	20134	-14589	0.0
-39712	27639	-18449	0.0
-24571	32837	-12068	0.0
-18721	35912	-23142	0.0
-22248	59452	-16032	0.0
-13825	49157	-24251	0.0
-9614	39293	-22205	0.0
-1186	35978	-28886	0.0
-5743	28958	-15104	0.0
-50657	8706	8783	0.0
-55202	15352	6623	0.0
-47994	18844	8847	0.0
-44.19	28622	13289	0.0
-54472	27211	5093	0.0
-41739	24352	4857	0.0
-36742	28.15	1654	0.0
-36763	30673	-2805	0.0
-29793	26424	-0.278	0.0
-67005	-18.8	-0.038	0.0
-60207	-14746	-7285	0.0
-61551	-14841	4172	0.0
-51011	-12065	4197	0.0
-45084	-18046	-4217	0.0
-35283	-22865	8803	0.0
-38169	-20283	1467	0.0
-39.95	-15901	-5732	0.0
-41431	-4654	-0.539	0.0
-34395	13432	2903	0.0
-58931	-44903	39861	0.0
-60.51	-45433	30183	0.0
-57014	-46852	23419	0.0
-51552	-34593	22.54	0.0
-48037	-41636	22362	0.0
-59187	-39684	16779	0.007
-62712	-32304	11736	0.0
-65632	-25078	7803	0.0
-60144	-29468	-3419	0.0
-41273	-82996	7.72	0.0
-45263	-81364	-0.207	0.0
-50242	-74108	6.04	0.0
-43366	-65381	5139	0.0
-54525	-63084	5158	0.0
-41241	-57451	15581	0.0
-51328	-56663	10629	0.035
-58579	-52.91	4288	0.227
-53993	-43634	0.124	0.177
-50812	-36724	-1774	0.0
-23518	-64835	48842	0.047
-22735	-62945	35992	0.072
-27825	-68889	25541	0.0
-31.51	-68191	45086	0.029
-29667	-75382	31832	0.0
-31669	-79782	17239	0.0
-36.94	-89281	15685	0.0
-37015	-82656	8838	0.0
-28.13	-87029	2167	0.0
-18289	-61593	14493	0.152
-19656	-71285	6194	0.034
-14296	-66365	8747	0.404
-2602	-72501	10086	0.41
-1012	-85887	10.86	0.008
-3647	-82351	33805	0.105
-5635	-87816	19768	0.084
-3764	-99547	8679	0.0
-11736	-104169	3.08	0.0
-23118	-98165	2207	0.0
-14696	-23979	39487	0.0
-12052	-29822	41632	0.0
-1888	-34977	42824	-0.01
-9064	-48855	42705	0.0
-13188	-45508	35775	0.0
-7863	-45094	33367	0.0
-7348	-54065	25179	0.0
-4863	-64.29	15715	0.485
-6292	-60949	7.92	0.545
-2994	-3782	-1473	-0.675
-1349	1.56	5006	-0.832
-2998	-7124	9742	-0.757
-3285	-20865	12621	-0.29
-0.28	-7791	26375	-0.655
-0.486	-21714	19476	-0.468
-0.29	-32873	12034	0.091
0.126	-42981	11646	0.482
-3753	-49315	9968	0.546
-27344	15728	-16809	0.0
-29563	4722	-18157	0.0
-27971	-1157	-21139	0.0
-19504	-0.346	-14763	0.0
-28181	-7775	-22.18	0.0
-23845	-5242	-26009	0.0
-17.98	-6082	-29412	0.0
-19663	-15988	-32588	0.0
-32.98	-15949	-34.01	0.0
-28412	-25634	-30.23	0.068
-52455	-12811	-15401	0.0
-54531	-8099	-21811	0.0
-59682	-5766	-30702	0.0
-51741	13947	-25194	0.0
-49.34	3488	-37.77	0.0
-48617	-7.96	-35429	0.0
-43591	-10632	-45507	0.0
-37.08	-9922	-35.84	0.0
-40312	-18357	-25172	0.0
-45719	-74227	-5046	0.0
-41369	-69267	-8046	0.0
-42994	-59921	-11102	0.006
-59.81	-54222	-16489	0.084
-48.42	-51484	-16444	0.218
-43666	-48325	-16.68	0.441
-43499	-40378	-24003	0.495
-42777	-30766	-23.5	0.502
-34235	-32297	-29294	0.51
-15493	-73.84	4456	0.219
-1682	-68438	3957	0.467
-11385	-69978	-5389	0.24
-9.3	-86.13	-14763	0.0
-15894	-74.28	-13034	0.0
-22111	-59372	-8862	0.445
-30193	-53444	-9315	0.518
-26299	-41462	-17525	0.585
-34.52	-32051	-19137	0.643
0.992	-20718	-10415	0.0
-11.61	-23407	-12128	0.0
-27794	-29.41	-9493	0.16
-26114	-38406	2343	0.26
-33418	-37966	-3923	0.407
-36958	-34163	-11712	0.629
-25206	-26.54	-13954	0.016
-26354	-32.7	-22979	0.484
-42315	-16264	60615	0.0
-42168	-8779	63019	0.0
-39492	-11669	66159	0.0
-38326	-24047	57107	0.0
-39.55	-19657	54392	0.0
-34177	-24783	61826	0.0
-32.5	-26047	55332	0.0
-36834	-18218	69311	0.0
-32267	-23941	66764	0.0
-33689	-10683	65269	0.0
-24699	50092	24202	0.0
-22409	52.85	28613	0.0
-26831	46952	30713	0.0
-25104	44667	19563	0.0
-25088	51168	19142	0.0
-25727	38601	22502	0.0
-27644	41467	18875	0.0
-57832	-3583	5281	0.0
-55026	-2.14	4013	0.0
-59968	1959	4902	0.0
-61479	-3989	8304	0.0
-59.84	-7919	6479	0.0
-52529	-53.11	45908	0.0
-51804	-52302	39798	0.0
-53.98	-50.65	45404	0.0
-47347	-50.02	45132	0.0
-49892	-53801	46201	0.0
-13102	-70996	57978	0.0
-13334	-70.1	50758	0.043
-16887	-68743	54009	0.015
-13146	-64824	64261	0.0
-8919	-67.76	62003	0.0
-10109	-5299	44634	-0.015
-10189	-7917	43746	-0.001
-11018	-11446	44572	-0.005
-2893	13128	-7783	-0.53
-1939	6226	-9073	-0.585
-1771	3079	-6304	-0.631
-34566	21978	-5637	0.0
-39069	17.42	-8553	0.0
-29974	19906	-8073	0.0
-49883	-26804	-6886	0.001
-49375	-25968	-9278	0.017
-51153	-22274	-9096	0.0
-31254	-90.51	-4658	0.0
-33232	-92804	-7606	0.0
-39399	-89566	-4228	0.0
-17539	-59213	5802	0.445
-22246	-59919	4635	0.353
-23643	-63988	5217	0.075
-57984	-4833	36445	0.0
-54912	1823	37325	0.0
-56022	-0.28	40033	0.0
-34295	7971	59196	0.0
-38584	14685	55891	0.0
-33325	15881	53627	0.0
-30912	20239	48809	0.0
-31096	13636	49051	0.0
-46013	-30982	47011	0.0
-46.12	-28544	43333	0.0
-50428	-26715	50307	0.0
-47317	-12109	36023	0.0
-43922	-11946	31218	0.0
-50189	-9375	32579	0.0
-52.28	-7078	30033	0.0
-20.57	-38738	64873	0.0
-22049	-42548	58884	0.0
-22283	-38544	61425	0.0
-48413	-30231	57074	0.0
-44287	-35133	52619	0.0
-44909	-32506	49438	0.0
-39952	-32521	43761	0.0
-8319	-8366	71026	0.0
-4158	-12684	69027	0.0
-7295	-12526	73265	0.0
-18695	-30539	74728	0.0
-13.68	-31848	76.13	0.0
-18168	-35631	73032	0.0
-20313	-40668	68582	0.0
-26734	14754	43749	0.0
-28806	11588	48779	0.0
-17184	-8997	68209	0.0
-19469	-2.38	72127	0.0
-13838	-5961	72805	0.0
-10019	-4301	68593	0.0
-11165	47878	-0.968	0.0
-8669	46.84	0.536	0.0
-10371	49073	3286	0.0
-3041	40093	45714	0.0
-5044	36665	39315	0.0
-4641	31892	44776	0.0
-3164	25105	44662	0.0
-4211	28245	50.06	0.0
-44166	48388	-9851	0.0
-38899	47.87	-14829	0.0
-39.91	54177	-10261	0.0
-4928	58769	-0.38	0.0
-4174	59172	-6036	0.0
-6941	51297	-3705	0.0
-10641	47132	-6154	0.0
-37254	19.63	24167	0.0
-40572	18.52	22646	0.0
-39109	22705	22043	0.0
-40216	48692	-0.158	0.0
-40.46	41862	-1275	0.0
-41012	44143	-5483	0.0
-45341	40934	-9689	0.0
-38633	-31.96	13996	0.0
-41253	-28365	13138	0.0
-35114	-28652	14916	0.0
-36826	9142	9504	0.0
-35303	5436	11043	0.0
-34011	12547	10.06	0.0
-32.47	15.12	10358	0.0
-34482	18808	8865	0.0
-61811	-26648	30294	0.0
-65.82	-31717	30.27	0.0
-65487	-28615	25882	0.0
-35972	-31342	19056	0.0
-37949	-34434	16027	0.0
-37181	-33955	14402	0.0
-40755	-33623	8969	0.0
-48694	-68752	24606	0.0
-45968	-68.49	18708	0.0
-43842	-64482	22976	0.0
-59773	-54.08	14399	0.111
-54013	-51439	12269	0.173
-60812	-48792	10.59	0.182
-60231	-44611	8049	0.106
-65759	-45.44	12198	0.019
-28348	-53392	43969	0.0
-27828	-56748	43429	0.0
-28.97	-55248	40281	0.0
-41329	-69236	33428	0.0
-41828	-73782	35605	0.0
-47.41	-71521	30889	0.0
-47097	-74644	25.46	0.0
-13499	-66846	30675	0.301
-17.54	-70883	24.87	0.142
-16751	-71311	28653	0.219
-24856	-83507	20883	0.0
-18568	-88119	21851	0.035
-20998	-86038	17337	0.008
-21083	-89401	15985	0.0
-24459	-83078	14593	0.0
-15892	-41912	52635	0.0
-16622	-41271	48382	0.0
-15021	-44137	51269	0.0
-2537	-72489	35037	0.093
-1987	-65475	35033	0.02
-6427	-71039	30.88	0.267
-9.52	-68614	28317	0.34
-2103	18829	20959	-0.076
-0.574	12635	19269	-0.404
-1032	12616	23584	-0.223
-3.01	-28225	28566	-0.346
-5561	-28388	28.7	-0.234
-4893	-33567	27604	-0.034
-5163	-38457	26034	0.0
-1467	-37922	28056	0.0
-15329	25029	-26119	0.0
-18339	19005	-25007	0.0
-12453	19827	-25185	0.0
-28773	-20856	-11789	0.0
-32345	-19078	-15293	0.003
-37101	-22322	-14836	0.2
-36985	-23061	-17625	0.272
-38799	-26866	-14336	0.5
-49311	-3486	-5619	0.0
-58252	5615	-5467	0.0
-50466	3491	-7118	0.0
-26855	13119	-33.07	0.0
-27612	18412	-39562	0.0
-22803	11494	-42042	0.0
-26367	6177	-45.99	0.0
-20418	4728	-40775	0.0
-57842	-62761	-2149	0.044
-55856	-63389	-5177	0.047
-57139	-57.43	-5832	0.215
-56052	-22427	-23855	0.0
-55101	-29287	-24121	0.001
-56529	-24554	-28061	0.0
-57589	-25303	-33769	0.0
-57324	-18319	-32646	0.0
-10.36	-90047	2808	0.001
-9797	-88271	0.604	0.047
-9503	-91752	-1.94	0.0
-35119	-73838	-19.09	0.0
-27635	-75251	-14979	0.0
-35356	-66805	-18706	0.0
-34066	-61457	-18698	0.0
-41811	-59285	-23719	0.0
-6.08	-27099	6562	0.0
-6927	-28406	1374	0.001
-8759	-32094	2.99	0.091
-14145	-51952	-9.78	0.608
-16948	-45351	-13178	0.512
-21851	-49874	-10114	0.586
-24674	-46411	-8599	0.571
-23945	-53788	-7623	0.556
-45958	-14367	46516	0.0
-51689	-8501	51125	0.0
-48067	-9821	52602	0.0
-33907	-7168	48577	0.0
-37677	-5451	45443	0.0
-32527	-5503	46.57	0.0
-31513	-2442	49853	0.0
-27.53	-4686	47945	0.0
-42523	-23733	55.1	0.0
-42644	-20436	52498	0.0
-39245	-23469	48255	0.0
-36596	-15766	48002	0.0
-33825	-18141	43133	0.0
-38.17	-15801	44095	0.0
-41276	-16406	40586	0.0
-21717	-30461	58078	0.0
-26448	-28.94	64752	0.0
-25871	-28947	56868	0.0
-34502	-28242	50871	0.0
-34669	-29295	55944	0.0
-38921	-27168	55824	0.0
-42382	-23903	61862	0.0
-19258	-15684	65098	0.0
-17846	-17144	69754	0.0
-21886	-16871	71894	0.0
-22188	-26654	57418	0.0
-19654	-26843	61222	0.0
-19335	-29478	56313	0.0
-18027	-31776	58964	0.0
-24.65	-2726	48175	0.0
-25297	-7347	47541	0.0
-24796	-12759	61306	0.0
-23246	-11.34	56949	0.0
-21221	-13.84	61075	0.0
-18855	-13175	61639	0.0
-10487	68752	12717	0.0
-5874	65893	15562	0.0
-10574	65474	19082	0.0
-15715	53165	34017	0.0
-12054	57928	31935	0.0
-11835	52259	38.67	0.0
-6613	51622	43441	0.0
-12.84	46972	43934	0.0
-31985	51597	6.13	0.0
-28831	50.6	1429	0.0
-26963	49826	4612	0.0
-23798	63337	13286	0.0
-23782	62432	6367	0.0
-17525	66526	9046	0.0
-10101	68233	6179	0.0
-44416	34688	28941	0.0
-44534	34973	23952	0.0
-43694	39923	26235	0.0
-34141	52542	18051	0.0
-38822	49.07	17335	0.0
-36597	54796	14151	0.0
-38633	53.66	8036	0.0
-41121	-17937	16008	0.0
-39.35	-17381	18267	0.0
-43693	-13557	16384	0.0
-48396	1099	2137	0.0
-45066	-2544	9193	0.0
-45239	2.63	4.7	0.0
-41298	3.92	6014	0.0
-44568	8702	-1001	0.0
-63331	-17627	21.94	0.0
-58648	-20865	20857	0.0
-59985	-19182	17.88	0.0
-51123	-14248	12687	0.0
-50568	-19539	12095	0.0
-44614	-18623	12514	0.0
-40961	-24.11	15679	0.0
-47894	-65692	34542	0.0
-45025	-63053	30237	0.0
-51909	-63278	31689	0.0
-51886	-52961	31193	0.0
-51616	-55124	28322	0.0
-53.73	-53152	27518	0.0
-56378	-54.35	23894	0.0
-59226	-53894	27396	0.0
-36378	-50.32	34821	0.0
-37241	-53808	36141	0.0
-40722	-54232	37185	0.0
-51.53	-60523	42874	0.0
-47981	-62249	45753	0.0
-50108	-65982	40681	0.0
-44698	-66564	38041	0.0
-5528	-75423	42527	0.059
-12395	-75052	40698	0.145
-10573	-78351	44115	0.081
-17534	-72117	43069	0.146
-19415	-76609	45472	0.068
-22.01	-73.11	39326	0.13
-23972	-76164	32.89	0.034
-23024	-69992	33503	0.075
-4673	-53341	61477	0.0
-4948	-52496	56794	0.0
-5.55	-56533	56872	0.0
-3813	-68494	53194	0.0
-7381	-62.35	51723	0.0
-3021	-68868	48333	0.001
-2804	-69672	43917	0.014
-3775	10749	37277	-0.006
-1793	6516	33017	-0.272
-1791	3999	38474	-0.16
-6081	-13856	42266	-0.173
-1607	-10349	41172	-0.424
-2294	-16764	42289	-0.298
-0.81	-20767	38.28	-0.383
-2604	-23635	43979	-0.062
-4116	20866	-27.82	0.0
-8666	17591	-22211	0.0
-4533	14403	-22.76	-0.011
-4992	-8423	-13288	-0.053
-6.62	-3052	-14939	-0.023
-8832	-13085	-18526	0.0
-14028	-16365	-18604	0.0
-12381	-20475	-20466	0.0
-41036	-8334	-9542	0.0
-41964	-7.08	-15584	0.0
-41048	-5725	-12714	0.0
-39151	5256	-15.17	0.0
-40229	0.936	-18433	0.0
-37534	4308	-20259	0.0
-35221	7.42	-24682	0.0
-33397	5209	-21.05	0.0
-59.53	-40481	-4048	0.007
-65346	-39649	-6167	0.0
-59.09	-37.44	-7882	0.0
-58.15	-22.43	-12643	0.0
-64409	-26132	-10345	0.0
-66619	-20607	-13021	0.0
-67148	-20048	-17725	0.0
-65454	-14213	-14822	0.0
-14783	-102407	-9347	0.0
-14489	-99867	-13903	0.0
-18.55	-100169	-17632	0.0
-37076	-89475	-17418	0.0
-28952	-90.41	-18355	0.0
-36.83	-84475	-19018	0.0
-35733	-80392	-16828	0.0
-41696	-79315	-15507	0.0
-6418	-42522	4609	0.515
-9628	-41017	2684	0.445
-7.78	-44.95	2201	0.563
-21967	-59344	1379	0.43
-20369	-53645	-0.538	0.551
-18039	-57516	0.76	0.521
-12.1	-54213	-0.034	0.626
-8262	-59335	2402	0.598
-62463	1946	22712	0.0
-59.31	8.45	20004	0.0
-58579	9107	25254	0.0
-42986	1257	30494	0.0
-43298	4691	27136	0.0
-37656	3646	27978	0.0
-35568	8165	26.67	0.0
-35.37	6874	28888	0.0
-45844	4994	45379	0.0
-42954	2877	39641	0.0
-39.73	6028	42848	0.0
-43758	21074	44438	0.0
-43.71	14108	40046	0.0
-45017	19707	38466	0.0
-42.67	17903	33959	0.0
-46734	23953	38365	0.0
-47152	28369	34477	0.0
-41033	27577	37692	0.0
-27956	27708	39202	0.0
-30394	33337	41295	0.0
-26.78	33977	38733	0.0
-27867	36456	33621	0.0
-23.74	34338	35685	0.0
-42362	-38409	41429	0.0
-45843	-38286	44.74	0.0
-44136	-34116	39053	0.0
-47781	-27103	35998	0.0
-47878	-29034	35146	0.0
-50167	-26367	34593	0.0
-53677	-26614	34064	0.0
-52553	-24077	34299	0.0
-46002	-18342	46588	0.0
-54428	-16218	50921	0.0
-50195	-18535	44598	0.0
-51434	-13454	33251	0.0
-56577	-13423	41644	0.0
-60.03	-11256	39059	0.0
-60985	-16869	36102	0.0
-62908	-9929	35106	0.0
-64885	-11403	30535	0.0
-60244	-7416	29993	0.0
-55.89	-4.99	23693	0.0
-55485	-8004	20407	0.0
-57473	-4136	20881	0.0
-59021	-4.07	17411	0.0
-20316	-54547	63403	0.0
-24175	-59888	67207	0.0
-24524	-54309	66589	0.0
-30034	-45924	62298	0.0
-33882	-51301	65578	0.0
-37841	-50265	62585	0.0
-37088	-54097	56088	0.0
-39664	-49724	58.71	0.0
-33164	-34953	68059	0.0
-28386	-36979	58596	0.0
-32692	-36.93	60008	0.0
-33777	-38453	48091	0.0
-34166	-40382	52369	0.0
-34539	-41755	48437	0.0
-38631	-46333	49047	0.0
-37083	-43764	45.65	0.0
-35.53	-46542	40017	0.0
-35198	-42204	42868	0.0
-37065	-34953	37.99	0.0
-37139	-39756	39645	0.0
-39812	-38967	40046	0.0
-42814	-41711	41592	0.0
-3349	-10447	54963	0.0
-2232	-16376	50.21	-0.019
-2028	-15807	55677	-0.0
-5871	-23699	62759	0.0
-6884	-24801	58.01	0.0
-3605	-29152	57374	0.0
-3481	-35.49	52.62	0.0
-3482	-34774	57805	0.0
-13329	-26.08	75707	0.0
-8221	-24783	77232	0.0
-8918	-31319	73203	0.0
-7314	-41242	75903	0.0
-2819	-42461	70.61	0.0
-8146	-44487	69504	0.0
-10501	-43163	64394	0.0
-14261	-43222	68883	0.0
-10735	-47559	68122	0.0
-12.01	-47654	73388	0.0
-18993	-50022	63311	0.0
-16288	-53149	67332	0.0
-17101	-53045	61974	0.0
-17451	-55939	61.45	0.0
-21869	37858	34608	0.0
-21838	31719	34261	0.0
-22657	24045	45304	0.0
-21938	29164	42406	0.0
-24144	31266	49063	0.0
-19599	36709	52211	0.0
-20013	30644	54521	0.0
-22264	3514	52027	0.0
-21619	8842	51.52	0.0
-20898	6922	55358	0.0
-15874	9843	64338	0.0
-19311	14317	62725	0.0
-14481	15414	60.39	0.0
-12528	23095	60007	0.0
-10321	18.94	64582	0.0
-4451	19942	63452	0.0
-7117	14376	67.98	0.0
-6173	-5521	61755	0.0
-2783	0.65	63397	0.0
-3488	-5.38	58249	0.0
-2695	-3509	54019	0.0
-2107	30473	-8886	-0.002
-2587	26706	-4405	0.0
-3071	32782	-4827	0.0
-1985	43.15	6683	0.0
-2.08	36439	5013	0.0
-2281	36036	10.69	0.0
-2881	30793	14411	0.0
-1648	35668	16812	0.0
-3993	52282	18351	0.0
-7323	47612	14077	0.0
-6495	45126	19917	0.0
-6918	31121	30227	0.0
-10012	34468	24.82	0.0
-10846	29323	27378	0.0
-9652	28556	26179	0.0
-11424	23654	29908	0.0
-9456	19649	32754	0.0
-11485	19702	33808	0.0
-8081	14348	45951	0.0
-9221	12931	41483	0.0
-6943	10663	44912	0.0
-7801	4547	45367	-0.003
-5567	6379	49658	0.0
-46924	25985	-13563	0.0
-44.15	23357	-15661	0.0
-43678	28.5	-17538	0.0
-28688	38604	-12676	0.0
-29457	35497	-9831	0.0
-25331	36533	-12.93	0.0
-22211	33891	-15789	0.0
-23789	39389	-19313	0.0
-21818	55902	-5187	0.0
-25.8	61.79	-7995	0.0
-17878	59271	-10568	0.0
-2371	57104	-24166	0.0
-9644	57506	-23848	0.0
-6891	50702	-27316	0.0
-8758	43902	-26509	0.0
-5199	44599	-27152	0.0
-4477	38271	-29943	0.0
-1221	42578	-26983	0.0
-8011	37601	-10906	0.0
-7704	34591	-13779	0.0
-4471	32482	-13103	0.0
-3254	26401	-11845	0.0
-48387	5465	16002	0.0
-50719	6258	10579	0.0
-48327	7659	15156	0.0
-54907	18.34	22621	0.0
-56057	13398	16146	0.0
-56997	17608	15325	0.0
-50557	17053	8529	0.0
-55262	20234	11506	0.0
-39918	33291	16728	0.0
-41534	29473	16514	0.0
-37978	32399	13447	0.0
-52294	34058	0.222	0.0
-52096	33945	7047	0.0
-53.13	28734	2137	0.0
-48688	25088	3736	0.0
-45385	27042	1809	0.0
-39044	26144	3368	0.0
-43094	28342	-0.614	0.0
-50153	33207	-13929	0.0
-43138	31.68	-7.35	0.0
-45355	29.23	-9927	0.0
-37474	27228	-3504	0.0
-62.01	-19855	3588	0.0
-64901	-15874	2394	0.0
-58.43	-19042	3324	0.0
-43547	-19834	7465	0.0
-51241	-16809	7974	0.0
-44772	-17072	2606	0.0
-47229	-14359	-0.845	0.0
-43133	-21372	-1685	0.0
-36679	-16064	17518	0.0
-35257	-23805	13173	0.0
-37356	-16016	15354	0.0
-39039	-7167	9822	0.0
-41706	-14304	9013	0.0
-42756	-13305	4338	0.0
-39646	-18623	-2644	0.0
-42183	-12029	-0.223	0.0
-41094	-11212	-4361	0.0
-41378	-5328	3501	0.0
-30965	19144	8459	0.0
-33246	12645	5721	0.0
-31948	20912	6084	0.0
-33429	22223	2961	0.0
-29814	26924	3273	0.0
-56824	-35864	47298	0.0
-58088	-43294	45636	0.0
-59703	-38636	43681	0.0
-56364	-39251	31638	0.0
-59.3	-41426	33.66	0.0
-55455	-43404	30293	0.0
-58205	-46268	26808	0.0
-52839	-44836	27.17	0.0
-54311	-27102	14.61	0.0
-57.42	-32073	17703	0.0
-51424	-33262	16409	0.0
-43299	-38.72	16538	0.0
-44565	-38623	21227	0.0
-47642	-39492	18555	0.0
-52315	-41412	19589	0.008
-53.6	-37.63	15467	0.0
-61018	-35571	14296	0.0
-54692	-34746	11.98	0.0
-50515	-26792	3.69	0.0
-56047	-27489	7313	0.0
-58619	-23661	4825	0.0
-67202	-21913	3849	0.0
-43976	-79956	11169	0.0
-48927	-80981	7803	0.0
-50162	-76443	12193	0.0
-42691	-66.31	11.38	0.0
-45305	-68066	9194	0.0
-45808	-65243	7702	0.0
-47658	-62387	4.37	0.0
-50038	-65631	7975	0.0
-41168	-57383	22822	0.0
-39045	-58409	20285	0.0
-40333	-55482	18068	0.0
-47362	-49578	8841	0.02
-45974	-53404	10247	0.001
-49763	-52484	7577	0.071
-54662	-55487	7704	0.154
-53588	-50235	4871	0.302
-57382	-47433	2442	0.188
-52901	-45753	2888	0.115
-58372	-38461	2631	0.0
-52.38	-39005	0.928	0.007
-56553	-35822	-0.298	0.0
-54137	-33807	-2912	0.0
-63119	-32693	-0.7	0.0
-24062	-61169	54933	0.0
-23.74	-64882	53.7	0.009
-25024	-62017	51197	0.007
-27.61	-64524	42639	0.062
-24686	-63044	41.18	0.1
-24.42	-63447	35737	0.051
-25236	-65249	30631	0.0
-27122	-66226	31336	0.001
-37006	-62879	42912	0.0
-33863	-62484	41962	0.0
-34392	-68154	47935	0.001
-34047	-83641	34777	0.0
-29967	-80652	37174	0.0
-30698	-83.05	29606	0.0
-31627	-78.02	23728	0.0
-33666	-83654	22656	0.0
-34331	-84468	17407	0.0
-37237	-87654	21.55	0.0
-45802	-78141	18146	0.0
-42.14	-83297	14.6	0.0
-40723	-79.57	12483	0.0
-37836	-80671	8141	0.0
-19283	-61911	17891	0.055
-18578	-65506	11202	0.124
-19217	-65.74	16204	0.065
-8645	-72266	20186	0.39
-7819	-68122	15042	0.47
-1439	-72167	16254	0.376
-1728	-80385	11539	0.208
-2353	-80428	17297	0.216
-15513	-83.63	37578	0.055
-11343	-80803	33482	0.148
-9137	-85677	37341	0.07
-9049	-96.16	22386	0.021
-5556	-91849	25206	0.061
-9214	-92757	15646	0.003
-4175	-94356	15276	0.0
-7533	-98275	10534	0.0
-6072	-102932	6158	0.0
-10.5	-102.81	9.93	0.0
-27582	-98094	11413	0.0
-21917	-99098	6772	0.0
-24348	-94.95	5369	0.0
-24695	-92159	2004	0.0
-27222	-89885	5508	0.0
-11744	-24327	44822	0.0
-13687	-21628	41758	0.0
-14692	-26658	41565	0.0
-15124	-37321	41995	0.0
-15381	-32403	39766	0.0
-12164	-34515	42.71	0.0
-7166	-32355	44003	0.0
-5186	-36744	45794	0.0
-3377	-52228	47582	0.0
-5771	-48939	46391	0.0
-5992	-51924	42812	0.0
-10051	-54688	33156	0.006
-12.34	-50009	35939	0.0
-13292	-49279	33.0	0.0
-12.0	-44279	33683	0.0
-11335	-49738	31227	0.0
-6687	-50591	31859	0.0
-9445	-54554	27606	0.0
-14324	-64532	22166	0.257
-4.5	-65849	18729	0.448
-14608	-61848	18783	0.19
-13351	-59802	16895	0.292
-1035	17137	4.75	-0.521
-0.779	7833	3.13	-0.711
-0.8	10096	6901	-0.661
-0.834	-1649	14721	-0.716
-2252	-2415	10273	-0.808
-2716	-7452	12658	-0.733
-2736	-14241	11277	-0.545
-1949	-13964	14001	-0.591
-3.3	-2757	31601	-0.543
-1121	-1501	28968	-0.546
-2753	-8577	30305	-0.626
-1079	-29276	25414	-0.306
-0.34	-22196	24326	-0.548
0.036	-28918	20.8	-0.127
-0.807	-28141	16285	-0.034
0.36	-34773	16232	0.0
1222	-37557	10205	0.338
0.702	-39.91	16.76	0.169
-3594	-45976	19359	0.061
-4187	-47193	16135	0.291
-2619	-49989	13199	0.473
-3701	-56448	6017	0.589
-2.09	-56298	12031	0.491
-35245	19696	-21.86	0.0
-29134	18376	-15414	0.0
-31468	16118	-23381	0.0
-23941	7384	-21085	0.0
-27221	8.82	-20.88	0.0
-27177	3709	-17438	0.0
-28883	1318	-19.53	0.0
-27385	0.281	-18812	0.0
-12681	3675	-16365	-0.005
-15.16	5456	-19157	0.0
-17511	-1783	-13855	0.0
-35235	-13177	-20639	0.0
-27911	-10427	-19267	0.0
-34422	-9562	-23843	0.0
-30195	-7169	-25322	0.0
-29452	-8894	-26839	0.0
-21.47	-5444	-28357	0.0
-26387	-10296	-25844	0.0
-24408	-18113	-20624	0.0
-18837	-13881	-24143	0.0
-17495	-18969	-26051	0.0
-24.92	-21159	-33121	0.0
-20.65	-24558	-28443	0.008
-61344	-9842	-6471	0.0
-54922	-14396	-11235	0.0
-56722	-9437	-11.26	0.0
-51353	-2047	-21347	0.0
-51256	-6506	-20599	0.0
-53303	-2833	-23529	0.0
-60568	-3438	-24.26	0.0
-58926	1704	-26753	0.0
-44726	9527	-18668	0.0
-49588	16396	-15747	0.0
-47249	19642	-22852	0.0
-37755	6293	-38836	0.0
-44172	8914	-40496	0.0
-43237	1897	-37432	0.0
-47456	-2938	-35341	0.0
-45.11	-2193	-39888	0.0
-49523	-7555	-42.88	0.0
-42754	-3222	-46136	0.0
-30119	-4895	-40715	0.0
-32932	-8845	-43065	0.0
-31635	-9.67	-37786	0.0
-35432	-13.49	-36184	0.0
-31431	-10.64	-34282	0.0
-42188	-74783	1086	0.0
-43466	-77547	-2727	0.0
-43349	-71544	-2284	0.0
-47841	-63519	-8446	0.0
-44431	-66066	-6351	0.0
-42493	-62633	-6961	0.0
-41.11	-65302	-8869	0.001
-43368	-59071	-8268	0.073
-59.55	-43477	-13073	0.011
-58115	-49339	-12723	0.169
-60182	-45606	-17232	0.002
-54.71	-44995	-27.26	0.026
-53806	-49303	-23.75	0.01
-48.77	-46511	-20101	0.285
-44956	-49002	-14857	0.432
-45573	-43518	-18251	0.472
-43197	-43368	-18773	0.529
-45077	-41104	-24428	0.437
-45.89	-25395	-30684	0.027
-45005	-30397	-25.41	0.375
-43653	-24304	-26126	0.222
-42063	-25057	-23.94	0.365
-41688	-17623	-27382	0.0
-15444	-75199	8628	0.251
-18879	-73824	5444	0.08
-14334	-77469	7486	0.267
-1.22	-80926	1178	0.171
-2059	-75638	6154	0.343
-2683	-74352	0.418	0.358
-6205	-69874	-1598	0.431
-6452	-74.15	-5011	0.293
-11488	-93654	-12012	0.0
-8.01	-91778	-14324	0.0
-14356	-88845	-11548	0.0
-24458	-73687	-6085	0.0
-19852	-77423	-9528	0.0
-23031	-70047	-10276	0.003
-18047	-64372	-13372	0.05
-25267	-60912	-11373	0.233
-27368	-55641	-8583	0.494
-28936	-59847	-9094	0.348
-28441	-51016	-20332	0.392
-23211	-49825	-15944	0.51
-26.37	-43191	-22364	0.605
-27015	-36186	-24365	0.594
-33461	-38538	-27448	0.66
-2295	-9248	-0.653	-0.596
-2501	-12838	-5984	-0.274
-2019	-18508	-4921	-0.069
-12801	-28258	-5936	0.0
-9.83	-25127	-8844	0.0
-15.64	-26822	-8414	0.0
-18676	-26073	-10163	0.0
-23932	-30882	-7.62	0.044
-16983	-38969	0.889	0.279
-21212	-38321	3176	0.24
-21563	-39612	0.139	0.32
-24288	-34.92	-7018	0.14
-28952	-39335	-4862	0.431
-31036	-37325	-8174	0.504
-36143	-36853	-7813	0.542
-31.4	-33833	-10897	0.505
-31.67	-30667	-12977	0.479
-25777	-29892	-11826	0.085
-30761	-40747	-13142	0.63
-25014	-35984	-19943	0.505
-31917	-36085	-16532	0.666
-32021	-31366	-19478	0.574
-34785	-37133	-15.69	0.714
-40977	-13084	53377	0.0
-45966	-8527	54938	0.0
-44254	-7366	58985	0.0
-36.5	-6866	56138	0.0
-30612	-9392	51338	0.0
-35965	-26649	48735	0.0
-36908	-23728	46901	0.0
-37215	-21952	48948	0.0
-37227	-16581	51.96	0.0
-24532	-26519	53918	0.0
-26253	-28054	52282	0.0
-28207	-26735	51936	0.0
-32041	-27175	50278	0.0
-27015	-13.7	68397	0.0
-26416	-18.77	73529	0.0
-29557	-22112	71.17	0.0
-26492	-25244	61451	0.0
-27233	-10394	50094	0.0
-30035	-11154	55961	0.0
-28846	-11581	62643	0.0
-20367	60384	17866	0.0
-15688	59418	19959	0.0
-19395	55798	24174	0.0
-18844	51956	30.64	0.0
-19348	47887	37032	0.0
-29269	48.11	13866	0.0
-25318	49.09	8738	0.0
-26637	50938	13965	0.0
-25573	56877	17193	0.0
-34354	39.79	28897	0.0
-38261	44252	27074	0.0
-31889	42239	21766	0.0
-31188	46752	20066	0.0
-50546	-11.96	11.58	0.0
-46373	-11726	9917	0.0
-49631	-7263	4351	0.0
-52364	-0.47	1663	0.0
-54165	5764	-2084	0.0
-65877	-13172	13193	0.0
-62.21	-18.1	13014	0.0
-61296	-12855	10061	0.0
-55595	-12272	10971	0.0
-51928	-57793	39393	0.0
-52164	-58264	34559	0.0
-50366	-54474	36253	0.0
-51269	-51742	34946	0.0
-54985	-51302	35075	0.0
-41304	-50358	39235	0.0
-43171	-54342	39161	0.0
-45938	-54154	42618	0.0
-51256	-56919	44975	0.0
-6778	-74656	52646	0.008
-10214	-78082	48558	0.038
-12105	-75138	51085	0.044
-16107	-71123	48587	0.096
-18133	-67756	44569	0.16
-11175	-57705	60066	0.0
-10021	-57987	57326	0.0
-9351	-61902	59856	0.0
-5432	-68704	58031	0.0
-8293	1867	40988	-0.074
-4659	-0.274	42256	-0.195
-8319	-4477	42408	-0.074
-8699	-10896	43025	-0.045
-10561	-16606	40727	0.0
-2721	19499	-16494	-0.215
-2556	13.18	-16467	-0.386
-2617	9878	-11911	-0.518
-3659	-1927	-10966	-0.425
-3279	-13213	-13411	-0.057
-43065	4975	-4187	0.0
-40956	-0.289	-8647	0.0
-42437	8654	-7279	0.0
-40532	11319	-11793	0.0
-36871	12179	-15688	0.0
-50.09	-34501	-6.3	0.029
-54767	-33386	-8318	0.002
-50691	-29575	-9123	0.006
-52087	-24568	-11528	0.0
-54269	-20416	-13985	0.0
-25.54	-100003	-7251	0.0
-24421	-99049	-16084	0.0
-28768	-97501	-11146	0.0
-35073	-92135	-11883	0.0
-44207	-86245	-12051	0.0
-9467	-52865	2521	0.619
-13.17	-52429	1.67	0.593
-18426	-56254	3679	0.497
-23.66	-59991	2942	0.357
-21828	-65058	1666	0.132
-60932	0.371	30823	0.0
-57.17	8088	30897	0.0
-56365	5345	35172	0.0
-48524	1625	32519	0.0
-42251	0.013	32555	0.0
-41.24	4906	53148	0.0
-41.83	8552	47204	0.0
-42827	11149	52.85	0.0
-41606	18933	50349	0.0
-38674	24728	47358	0.0
-37.38	28468	42534	0.0
-33391	26867	48404	0.0
-29333	23495	43175	0.0
-26.31	22359	38283	0.0
-39579	-31413	38125	0.0
-42252	-30973	36.8	0.0
-42786	-28931	38249	0.0
-46272	-27576	39451	0.0
-50685	-26852	41.0	0.0
-39655	-19194	34997	0.0
-44806	-19401	37096	0.0
-42334	-15894	32298	0.0
-45247	-13258	29672	0.0
-49046	-11688	27511	0.0
-52763	-10659	25777	0.0
-49568	-8988	25273	0.0
-54099	-6063	26914	0.0
-21.29	-47981	60559	0.0
-24599	-49848	61579	0.0
-23526	-46.69	59525	0.0
-24517	-44699	59114	0.0
-26908	-42903	56736	0.0
-42034	-33969	63453	0.0
-37364	-36366	59138	0.0
-41785	-36028	56625	0.0
-38.81	-37308	49513	0.0
-33666	-37.31	43662	0.0
-32345	-38616	40638	0.0
-35172	-35179	40708	0.0
-36888	-32894	39267	0.0
-7094	-9522	61.62	0.0
-2992	-14996	60068	0.0
-3295	-13578	64189	0.0
-3194	-19009	66645	0.0
-3777	-23438	67301	0.0
-11172	-34337	62908	0.0
-8269	-35927	66.61	0.0
-10505	-36033	69158	0.0
-9682	-35772	77349	0.0
-14.24	-41462	77789	0.0
-16477	-46678	75764	0.0
-19.84	-43369	73699	0.0
-21161	-46438	66.07	0.0
-23504	25215	36508	0.0
-24952	19608	39.79	0.0
-23701	18569	42.63	0.0
-24234	19916	47803	0.0
-21232	-2615	61726	0.0
-22307	3472	61948	0.0
-22258	1408	68462	0.0
-17923	5039	70506	0.0
-12.71	6.47	69134	0.0
-8145	7472	70585	0.0
-8855	-0.12	71043	0.0
-8253	-4224	64394	0.0
-7134	41.83	-7584	0.0
-1.06	39737	-5292	0.0
-5036	45323	-3.18	0.0
-6984	43596	2994	0.0
-9909	42093	8296	0.0
-4989	47921	31174	0.0
-4436	44143	25785	0.0
-5024	40571	32469	0.0
-5516	33869	35249	0.0
-5401	26743	34.53	0.0
-8344	20719	36299	0.0
-5753	22586	39497	0.0
-4709	18709	45.0	0.0
-6501	16333	49973	0.0
-45.41	38324	-17.77	0.0
-39292	35.22	-15.34	0.0
-38354	41.04	-15703	0.0
-33.02	42441	-14955	0.0
-27861	45808	-14816	0.0
-12.81	67358	-7959	0.0
-11253	59.9	-12133	0.0
-4176	66321	-11579	0.0
-2335	58363	-13062	0.0
-4015	50482	-15099	0.0
-3862	44541	-16737	0.0
-5973	45806	-10741	0.0
-10069	42226	-8471	0.0
-41243	8913	23818	0.0
-46941	9743	20522	0.0
-43.4	13699	25898	0.0
-47313	18105	23819	0.0
-50404	22428	20.38	0.0
-39449	41266	7.57	0.0
-39343	37019	7917	0.0
-42186	40669	3532	0.0
-46858	40465	0.457	0.0
-51739	36394	-4174	0.0
-49717	31.86	-5868	0.0
-50425	36734	-7857	0.0
-49743	37.44	-13376	0.0
-47794	-27188	3794	0.0
-51863	-22757	3544	0.0
-47491	-27412	8.03	0.0
-42781	-23743	11227	0.0
-37.23	-24102	6081	0.0
-38599	-3442	14.8	0.0
-36049	-9.52	13367	0.0
-37064	-1559	13734	0.0
-35464	0.068	12.08	0.0
-35092	1.54	9993	0.0
-35738	2442	7767	0.0
-32873	10055	9883	0.0
-31391	17362	9767	0.0
-31133	23327	8571	0.0
-62102	-30862	38392	0.0
-61584	-36014	39246	0.0
-63995	-34526	35032	0.0
-60.45	-36381	30547	0.0
-56297	-37.57	27848	0.0
-44271	-28352	18065	0.0
-45491	-34067	14435	0.0
-40576	-33.93	15421	0.0
-40567	-37223	14937	0.0
-43373	-36793	12048	0.0
-47984	-33989	10359	0.0
-43531	-33747	8203	0.0
-45085	-30.6	5127	0.0
-44.47	-73011	19092	0.0
-46498	-72518	14548	0.0
-42554	-69938	17001	0.0
-42237	-67254	15078	0.0
-43675	-64938	13552	0.0
-48107	-54349	19979	0.0
-43432	-53157	17226	0.0
-47922	-52288	15089	0.0
-49349	-49338	10953	0.004
-50486	-46893	7046	0.099
-51425	-44508	4153	0.032
-54391	-44752	5814	0.041
-59813	-42043	4.92	0.003
-65994	-38376	5.51	0.0
-27748	-57571	50813	0.0
-26269	-60183	48809	0.004
-27276	-58418	46652	0.001
-29334	-60928	44696	0.009
-29516	-64151	43306	0.017
-41018	-71334	46165	0.0
-36065	-74172	48323	0.0
-38476	-75.79	40697	0.0
-39184	-78834	35243	0.0
-39461	-79446	29927	0.0
-41134	-83.36	25.55	0.0
-42028	-76.92	26683	0.0
-43126	-74808	22977	0.0
-17671	-64044	24296	0.119
-19.35	-68.35	18893	0.069
-18424	-70267	21226	0.105
-14714	-75197	20376	0.259
-9316	-76867	23232	0.299
-19688	-89004	32362	0.003
-11404	-87489	32079	0.081
-14961	-87966	26537	0.08
-14057	-92683	23946	0.064
-14768	-97429	19991	0.001
-15632	-100968	15442	0.0
-19565	-95416	17.7	0.0
-24629	-93028	15483	0.0
-29492	-91746	14647	0.0
-13136	-33.74	46718	0.0
-15811	-32256	42632	0.0
-16676	-37171	45019	0.0
-16446	-39604	44426	0.0
-12785	-40206	45706	0.0
-5315	-58589	42165	0.0
-5917	-54261	40452	0.0
-4636	-58951	38191	0.0
-3959	-58435	34136	0.0
-4402	-60267	30325	0.037
-3735	-59424	27527	0.02
-1702	-67939	25633	0.232
-11796	-66475	25316	0.338
-0.74	19003	12.89	-0.423
-0.653	11497	10916	-0.599
-0.601	12168	14997	-0.507
-0.703	5276	17243	-0.562
-0.641	-0.664	19308	-0.61
-3486	-16576	30371	-0.578
-3.68	-16.1	30099	-0.586
-4699	-22514	29288	-0.444
-4966	-28992	28254	-0.231
-3798	-35558	26265	0.0
-2406	-40323	22639	0.0
-5465	-39614	25167	0.0
-4985	-42693	23.46	0.0
-1389	-46896	23277	0.0
-24005	24948	-18528	0.0
-27.05	17791	-26.68	0.0
-21672	19654	-22.04	0.0
-19758	11617	-25432	0.0
-20959	6952	-20445	0.0
-18067	-10.77	-12636	0.0
-20492	-8575	-11723	0.0
-25475	-14112	-12665	0.0
-34164	-16658	-18209	0.0
-35425	-16072	-20957	0.0
-30072	-14.59	-22095	0.0
-33.31	-18906	-19966	0.001
-31414	-20902	-18564	0.022
-28971	-22626	-17508	0.0
-60887	-1611	-1653	0.0
-58478	-4685	-9.59	0.0
-61286	1021	-7862	0.0
-58485	2643	-14687	0.0
-54359	3544	-21161	0.0
-37419	16625	-27256	0.0
-42254	22063	-29702	0.0
-35.49	22033	-35787	0.0
-33792	14769	-43027	0.0
-35078	5189	-41644	0.0
-36768	0.398	-47396	0.0
-32197	4103	-44594	0.0
-29134	0.23	-45838	0.0
-28221	-2.48	-39685	0.0
-45613	-65148	-0.504	0.0
-46432	-67692	-2837	0.0
-50553	-66566	-4312	0.0
-52162	-64.38	-7408	0.011
-53027	-62467	-11008	0.05
-58714	-32329	-20211	0.0
-57639	-39201	-20.23	0.0
-54198	-34335	-20.79	0.085
-57507	-36957	-26115	0.0
-55447	-39466	-30757	0.001
-49443	-37709	-29664	0.096
-54026	-32587	-32624	0.0
-51353	-26191	-34.99	0.0
-48491	-20465	-36721	0.0
-11294	-83366	9432	0.176
-11722	-80968	6984	0.246
-10.82	-84415	4264	0.172
-4848	-86434	1031	0.008
-1.53	-84773	-4.36	0.015
-22242	-84148	-12961	0.0
-19.75	-84.41	-10122	0.0
-26082	-79982	-8964	0.0
-26755	-75399	-8311	0.0
-28455	-68905	-8359	0.0
-29.23	-63.16	-9674	0.135
-26.97	-64947	-14836	0.002
-31213	-56886	-19411	0.061
-36243	-49.8	-23288	0.403
-2514	-19283	2732	-0.062
-3067	-22461	-2747	0.0
-4301	-25487	-0.271	0.0
-9966	-29059	-2574	0.0
-15927	-33047	-4143	0.001
-12156	-42068	-6547	0.454
-18737	-37567	-2386	0.198
-12496	-38455	-8846	0.263
-14058	-35708	-11106	0.064
-15.49	-33.02	-12782	0.0
-16679	-31459	-14.93	0.0
-21594	-41132	-14471	0.469
-27965	-43.74	-10317	0.579
-31827	-45558	-8433	0.6
-52211	-9564	42216	0.0
-56619	-2991	44338	0.0
-54.94	-5499	48627	0.0
-50.86	0.543	49795	0.0
-46.5	2016	49982	0.0
-43739	-5.7	49062	0.0
-42478	-3276	46281	0.0
-41526	0.001	50342	0.0
-37219	-0.043	52234	0.0
-32638	1264	55227	0.0
-28515	4.16	56685	0.0
-50427	-23077	59883	0.0
-51894	-19924	57457	0.0
-47104	-17201	57434	0.0
-43516	-18745	49482	0.0
-39414	-20137	42264	0.0
-34568	-21101	44614	0.0
-34699	-20015	40849	0.0
-37073	-20378	37411	0.0
-38621	-17477	36489	0.0
-44644	-14186	38176	0.0
-23337	-31395	73.51	0.0
-25324	-35407	68413	0.0
-27.22	-30391	71583	0.0
-31496	-29838	70413	0.0
-35489	-30201	69321	0.0
-30119	-29352	55936	0.0
-35.49	-29187	62901	0.0
-39957	-30019	67.73	0.0
-43907	-28471	65136	0.0
-47372	-25711	62636	0.0
-14375	-13298	66962	0.0
-12366	-15165	71499	0.0
-14455	-16995	68773	0.0
-16.41	-19722	75272	0.0
-16034	-26814	71495	0.0
-22729	-24613	70411	0.0
-17.54	-26956	65994	0.0
-13627	-31105	62118	0.0
-14342	-33212	60463	0.0
-17925	-31.52	65707	0.0
-25531	8.03	54514	0.0
-25107	2183	50972	0.0
-23051	0.485	49872	0.0
-21859	-2.43	52316	0.0
-24657	-9239	50793	0.0
-23119	-7543	53677	0.0
-21425	-5262	57228	0.0
-21231	-9369	61834	0.0
-17503	-10914	64061	0.0
-6041	58655	4518	0.0
-7825	54323	6319	0.0
-5984	59.31	10586	0.0
-4274	58953	16896	0.0
-4366	57261	23455	0.0
-11.33	62071	25382	0.0
-5905	60977	29514	0.0
-3692	55587	31329	0.0
-3089	51621	37859	0.0
-3411	46485	45558	0.0
-6212	41771	52088	0.0
-39135	55691	0.901	0.0
-36541	58195	-3152	0.0
-32389	54237	-0.248	0.0
-25573	53057	-1507	0.0
-21.39	57488	-2043	0.0
-23143	54.11	4993	0.0
-23597	60385	0.625	0.0
-19647	65616	-3432	0.0
-11201	67243	-0.534	0.0
-4779	65841	2958	0.0
-43563	26974	25774	0.0
-42343	27.41	22947	0.0
-47845	32.02	23.3	0.0
-44.48	35159	20298	0.0
-38836	37.5	16523	0.0
-41818	45724	21003	0.0
-38.97	43091	15544	0.0
-37988	41629	11.54	0.0
-40757	46393	8467	0.0
-42301	52247	4052	0.0
-35062	-28788	18422	0.0
-33319	-27843	16.48	0.0
-35822	-23229	17222	0.0
-37462	-16736	18543	0.0
-38146	-12155	15665	0.0
-42322	-8919	9451	0.0
-41621	-6032	12819	0.0
-40207	-4784	15028	0.0
-39836	-0.018	11862	0.0
-39106	6907	7965	0.0
-38.08	12522	4545	0.0
-59999	-23077	25.87	0.0
-63097	-25805	21.46	0.0
-60674	-23426	20275	0.0
-56583	-23706	17617	0.0
-51882	-24422	19065	0.0
-55547	-19842	14689	0.0
-50505	-21255	18365	0.0
-47.27	-24617	18871	0.0
-42941	-26.38	18963	0.0
-38.69	-27994	19121	0.0
-40499	-65898	31034	0.0
-39762	-63213	27213	0.0
-40.33	-62639	29078	0.0
-42.69	-60236	26172	0.0
-45389	-58157	23787	0.0
-54188	-59377	29623	0.0
-51922	-59439	24921	0.0
-49.16	-56503	22263	0.0
-53995	-57058	21097	0.0
-59.02	-55704	19222	0.017
-63444	-52395	18.23	0.031
-31129	-51209	36673	0.0
-31.08	-54496	37531	0.0
-33551	-53884	36.26	0.0
-36305	-57794	40109	0.0
-39463	-62262	45348	0.0
-44045	-58158	41814	0.0
-43465	-62415	47302	0.0
-42548	-67393	48.24	0.0
-42.86	-69231	41995	0.0
-41588	-67556	35709	0.0
-9762	-71.74	36658	0.219
-14814	-71682	33034	0.248
-14091	-73039	36961	0.208
-15806	-77506	37805	0.135
-17202	-83218	41151	0.028
-15578	-78708	47181	0.049
-19429	-81098	45396	0.014
-21428	-85321	39549	0.005
-23978	-83645	32734	0.004
-25689	-79555	26776	0.0
-27154	-75379	22456	0.0
-10912	-46491	57625	0.0
-9719	-45381	53872	0.0
-4466	-47433	55832	0.0
-3621	-52032	52.39	0.0
-6458	-56451	48.39	0.0
-9301	-58.27	53734	0.0
-10235	-58246	49631	0.0
-8868	-58205	45919	0.001
-4.13	-62362	44106	0.003
-2662	-70718	39632	0.064
-2495	15.04	26802	-0.01
-3132	11.14	27679	-0.216
-2849	8.84	29423	-0.272
-2684	2089	31222	-0.466
-2733	-4708	32138	-0.565
-1266	-3364	40364	-0.368
-1132	-7157	35104	-0.548
-2318	-11749	31668	-0.614
-1488	-18337	31329	-0.578
-0.894	-24199	32041	-0.489
-1031	-29414	33594	-0.334
-12055	27821	-19.98	0.0
-13606	21.89	-18171	0.0
-11558	20795	-17641	0.0
-9919	11913	-19285	-0.021
-11361	1132	-14639	-0.021
-5.81	4899	-14748	-0.314
-8805	-0.982	-16264	-0.009
-13446	-6226	-14437	0.0
-15837	-13296	-14662	0.0
-19369	-18723	-14094	0.0
-26.47	-23116	-11475	0.0
-43926	-10584	-12236	0.0
-46902	-2209	-12278	0.0
-44597	-5828	-15.16	0.0
-44385	-0.531	-18226	0.0
-43296	4308	-21018	0.0
-40866	-2701	-15927	0.0
-41639	1.41	-21.17	0.0
-40192	8778	-23957	0.0
-36282	10492	-27214	0.0
-32.84	9507	-29.48	0.0
-28211	7278	-29.24	0.0
-66524	-50506	-1942	0.104
-61112	-51.09	-6.6	0.233
-65908	-45146	-6519	0.005
-65141	-42633	-10806	0.0
-64.59	-38519	-14343	0.0
-60483	-32245	-10348	0.0
-67021	-32441	-12447	0.0
-65807	-33125	-19445	0.0
-63664	-27031	-20685	0.0
-60644	-21.08	-21888	0.0
-60265	-17244	-26991	0.0
-13093	-95288	-0.601	0.0
-10871	-95.42	-4939	0.0
-12901	-97763	-8288	0.0
-11.25	-97706	-15006	0.0
-16818	-93207	-12272	0.0
-23336	-94.98	-19497	0.0
-22877	-90685	-14517	0.0
-21417	-87.47	-14.61	0.0
-28.71	-81.93	-15479	0.0
[truncated: 18,485 more rows]

## Sheet: Fig3b_bottom_gradiometers
channel_name	x_coord	y_coord	z_coord	color_ERF	marker_significance	planar1	planar2
MEG0112_MEG0113	-0.107	0.046	-0.06	51447	0	-53869	48906
MEG0122_MEG0123	-0.102	0.063	-0.026	46506	1	65769	0.151
MEG0132_MEG0133	-0.108	0.03	-0.027	78323	1	-65817	89092
MEG0142_MEG0143	-0.11	0.013	-0.063	16849	0	13097	19905
MEG0212_MEG0213	-0.107	0.033	0.008	151932	1	186447	-106792
MEG0222_MEG0223	-0.099	0.04	0.041	153126	1	-118709	181117
MEG0232_MEG0233	-0.101	0.004	0.041	152253	1	-94288	193576
MEG0242_MEG0243	-0.108	-0.001	0.007	159242	1	147685	-170016
MEG0312_MEG0313	-0.086	0.099	0.009	31466	1	-40974	-17359
MEG0322_MEG0323	-0.089	0.076	0.041	95561	1	-110912	77216
MEG0332_MEG0333	-0.07	0.076	0.071	78098	1	81.55	-74486
MEG0342_MEG0343	-0.1	0.066	0.008	80067	1	83773	-76182
MEG0412_MEG0413	-0.081	0.041	0.072	130727	1	175833	-57114
MEG0422_MEG0423	-0.053	0.041	0.095	109788	1	64707	141138
MEG0432_MEG0433	-0.054	0.006	0.097	105082	1	126904	77328
MEG0442_MEG0443	-0.083	0.006	0.073	111943	1	158211	-5625
MEG0512_MEG0513	-0.064	0.125	0.014	39274	1	-50332	23484
MEG0522_MEG0523	-0.033	0.14	0.017	38332	0	-46.02	28651
MEG0532_MEG0533	-0.034	0.127	0.049	32379	1	-28654	-35718
MEG0542_MEG0543	-0.067	0.109	0.044	52087	1	-69482	-24461
MEG0612_MEG0613	-0.036	0.105	0.075	31352	0	-7622	-43679
MEG0622_MEG0623	0.0	0.078	0.097	54425	0	29644	71031
MEG0632_MEG0633	-0.018	0.044	0.106	124409	1	168.47	-50722
MEG0642_MEG0643	-0.037	0.075	0.092	56408	1	-61666	50607
MEG0712_MEG0713	-0.019	0.01	0.11	174548	1	45226	242.67
MEG0722_MEG0723	0.019	0.01	0.11	146073	0	-29166	-204509
MEG0732_MEG0733	0.019	-0.023	0.106	155.39	1	-195926	99526
MEG0742_MEG0743	-0.019	-0.024	0.106	164479	1	-228539	43323
MEG0812_MEG0813	0.0	0.145	0.019	24383	0	-29874	17222
MEG0822_MEG0823	0.0	0.132	0.05	26733	0	-8.78	-36773
MEG0912_MEG0913	0.033	0.14	0.017	15212	0	-21351	2633
MEG0922_MEG0923	0.064	0.125	0.014	12751	0	-17359	4885
MEG0932_MEG0933	0.067	0.109	0.044	11228	0	12272	-10075
MEG0942_MEG0943	0.034	0.127	0.049	15323	0	-0.201	-21669
MEG1012_MEG1013	0.0	0.109	0.077	9014	0	-8.75	9272
MEG1022_MEG1023	0.036	0.105	0.075	35436	0	-11668	48737
MEG1032_MEG1033	0.037	0.075	0.092	76299	1	105506	22619
MEG1042_MEG1043	0.018	0.044	0.106	104157	1	132941	63436
MEG1112_MEG1113	0.052	0.041	0.095	101202	0	-26482	140.65
MEG1122_MEG1123	0.081	0.041	0.072	133251	1	184204	39755
MEG1132_MEG1133	0.083	0.006	0.073	46254	1	54945	-35494
MEG1142_MEG1143	0.054	0.006	0.097	62237	1	-88013	0.755
MEG1212_MEG1213	0.086	0.099	0.009	14264	0	-15549	12.85
MEG1222_MEG1223	0.1	0.066	0.008	72615	1	81524	62449
MEG1232_MEG1233	0.089	0.076	0.041	68448	1	51616	81891
MEG1242_MEG1243	0.07	0.076	0.071	89119	1	98321	78849
MEG1312_MEG1313	0.099	0.04	0.041	168351	1	62785	229657
MEG1322_MEG1323	0.107	0.033	0.008	170192	1	198782	135708
MEG1332_MEG1333	0.108	-0.001	0.007	142143	0	1375	201016
MEG1342_MEG1343	0.101	0.004	0.041	68842	1	43183	87256
MEG1412_MEG1413	0.102	0.063	-0.026	37705	0	11.61	52044
MEG1422_MEG1423	0.106	0.047	-0.06	24352	0	34366	-2241
MEG1432_MEG1433	0.11	0.013	-0.062	28901	0	40299	6822
MEG1442_MEG1443	0.108	0.03	-0.026	88815	0	70614	103875
MEG1512_MEG1513	-0.109	-0.003	-0.028	109117	1	-140109	64674
MEG1522_MEG1523	-0.102	-0.036	-0.028	109537	1	-152006	29.85
MEG1532_MEG1533	-0.095	-0.052	-0.062	15463	0	13073	-17.53
MEG1542_MEG1543	-0.107	-0.021	-0.062	20973	0	26067	-14.15
MEG1612_MEG1613	-0.102	-0.034	0.006	146921	0	20687	-206745
MEG1622_MEG1623	-0.095	-0.031	0.039	54398	1	-73625	22309
MEG1632_MEG1633	-0.078	-0.063	0.039	72562	1	-74622	-70443
MEG1642_MEG1643	-0.087	-0.064	0.005	128281	0	-32868	-178414
MEG1712_MEG1713	-0.076	-0.08	-0.062	10112	0	13379	-5.05
MEG1722_MEG1723	-0.086	-0.066	-0.028	104774	1	-148104	-4513
MEG1732_MEG1733	-0.063	-0.09	-0.028	93253	1	-131126	-14083
MEG1742_MEG1743	-0.049	-0.099	-0.062	9.01	0	11098	-6261
MEG1812_MEG1813	-0.079	-0.029	0.07	40343	0	13938	55325
MEG1822_MEG1823	-0.052	-0.028	0.093	117305	1	165596	9936
MEG1832_MEG1833	-0.018	-0.054	0.092	146136	1	64837	-196233
MEG1842_MEG1843	-0.055	-0.063	0.071	68485	1	-84336	47621
MEG1912_MEG1913	-0.051	-0.086	0.04	69005	1	-64774	-72991
MEG1922_MEG1923	-0.034	-0.103	0.006	96.27	1	-57231	-123533
MEG1932_MEG1933	-0.033	-0.105	-0.028	67.0	1	-94028	-11702
MEG1942_MEG1943	-0.064	-0.088	0.006	109068	0	-44082	-147812
MEG2012_MEG2013	-0.019	-0.08	0.069	102327	1	-143346	19837
MEG2022_MEG2023	0.019	-0.08	0.069	124354	1	-167619	53212
MEG2032_MEG2033	0.017	-0.097	0.04	92786	0	-5386	-131108
MEG2042_MEG2043	-0.017	-0.097	0.04	91531	1	-54.31	-117.5
MEG2112_MEG2113	0.0	-0.109	0.007	68633	1	-63379	-73512
MEG2122_MEG2123	0.0	-0.111	-0.027	29395	0	-41566	-0.6
MEG2132_MEG2133	0.017	-0.11	-0.062	39017	0	17456	-52344
MEG2142_MEG2143	-0.017	-0.11	-0.062	22458	0	17145	-26736
MEG2212_MEG2213	0.052	-0.028	0.093	129294	1	-126192	-132324
MEG2222_MEG2223	0.079	-0.028	0.07	113152	1	-147319	-62482
MEG2232_MEG2233	0.055	-0.063	0.071	128743	1	-180.26	25614
MEG2242_MEG2243	0.018	-0.054	0.092	153631	1	124754	-177.88
MEG2312_MEG2313	0.051	-0.086	0.04	90373	0	29482	-124.36
MEG2322_MEG2323	0.064	-0.088	0.006	63422	1	-76315	47123
MEG2332_MEG2333	0.033	-0.105	-0.028	3388	0	-1615	4512
MEG2342_MEG2343	0.033	-0.103	0.006	38641	1	-53967	-8589
MEG2412_MEG2413	0.095	-0.031	0.039	106727	1	45061	-144052
MEG2422_MEG2423	0.102	-0.034	0.006	146616	1	-89529	187021
MEG2432_MEG2433	0.087	-0.064	0.006	112017	1	-123281	99486
MEG2442_MEG2443	0.078	-0.063	0.039	130996	0	49297	-178577
MEG2512_MEG2513	0.063	-0.091	-0.028	25335	0	24385	-26.25
MEG2522_MEG2523	0.086	-0.066	-0.028	53957	1	55932	-51907
MEG2532_MEG2533	0.076	-0.08	-0.062	35114	0	-3734	-49518
MEG2542_MEG2543	0.049	-0.099	-0.062	43.84	0	10803	-61051
MEG2612_MEG2613	0.109	-0.003	-0.028	61438	1	85.69	-14366
MEG2622_MEG2623	0.107	-0.021	-0.062	12223	0	-10077	-14045
MEG2632_MEG2633	0.095	-0.052	-0.062	26839	0	-21262	-31443
MEG2642_MEG2643	0.102	-0.036	-0.028	59854	1	80242	-26947

[truncated: 14 more sheets: Fig3b_bottom_magnetometers, Fig3b_bottom_sources, Fig3c_top_gradiometers, Fig3c_top_magnetometers, Fig3c_top_sources, Fig3c_bottom_gradiometers, Fig3c_bottom_magnetometers, Fig3c_bottom_sources, Fig3d_top_gradiometers, Fig3d_top_magnetometers, Fig3d_top_sources, Fig3d_bottom_gradiometers, Fig3d_bottom_magnetometers, Fig3d_Bottom_sources]
