# Supplementary material for: Decoding reveals the neural representation of perceived and imagined musical sounds
Source: PLoS Biol. 2024 Oct 21;22(10):e3002858. doi: 10.1371/journal.pbio.3002858 (PMC11527242; doi:10.1371/journal.pbio.3002858)
Supplement: S4 Fig — (XLSX) [file pbio.3002858.s005.xlsx]

## Sheet: Fig4a_top_gradiometers
channel_name	x_coord	y_coord	z_coord	color_ERF	marker_significance	planar1	planar2
MEG0112_MEG0113	-0.107	0.046	-0.06	22891	1	-1481	-32339
MEG0122_MEG0123	-0.102	0.063	-0.026	6.84	0	-9136	3179
MEG0132_MEG0133	-0.108	0.03	-0.027	33329	1	16016	-44329
MEG0142_MEG0143	-0.11	0.013	-0.063	4061	0	3515	-4542
MEG0212_MEG0213	-0.107	0.033	0.008	74795	1	-82647	66016
MEG0222_MEG0223	-0.099	0.04	0.041	74299	1	65348	-82281
MEG0232_MEG0233	-0.101	0.004	0.041	56778	1	38.46	-70487
MEG0242_MEG0243	-0.108	-0.001	0.007	75058	1	-67244	82132
MEG0312_MEG0313	-0.086	0.099	0.009	10.01	0	13754	3348
MEG0322_MEG0323	-0.089	0.076	0.041	47887	1	56774	-36921
MEG0332_MEG0333	-0.07	0.076	0.071	47659	1	-57201	35649
MEG0342_MEG0343	-0.1	0.066	0.008	35002	1	-30091	39305
MEG0412_MEG0413	-0.081	0.041	0.072	57646	1	-74924	32133
MEG0422_MEG0423	-0.053	0.041	0.095	47265	1	-46528	-47989
MEG0432_MEG0433	-0.054	0.006	0.097	45514	1	-63909	7657
MEG0442_MEG0443	-0.083	0.006	0.073	23999	1	-32145	-10891
MEG0512_MEG0513	-0.064	0.125	0.014	6276	0	-2549	-8502
MEG0522_MEG0523	-0.033	0.14	0.017	10544	0	-14903	-0.507
MEG0532_MEG0533	-0.034	0.127	0.049	18299	0	23708	-10376
MEG0542_MEG0543	-0.067	0.109	0.044	22771	0	31.7	-5669
MEG0612_MEG0613	-0.036	0.105	0.075	23.34	1	-19545	26599
MEG0622_MEG0623	0.0	0.078	0.097	32686	0	6.33	-45789
MEG0632_MEG0633	-0.018	0.044	0.106	65665	1	-91331	16805
MEG0642_MEG0643	-0.037	0.075	0.092	45522	1	43596	-47369
MEG0712_MEG0713	-0.019	0.01	0.11	71687	1	-9985	-100888
MEG0722_MEG0723	0.019	0.01	0.11	61296	0	16639	85074
MEG0732_MEG0733	0.019	-0.023	0.106	63.36	1	85816	-25779
MEG0742_MEG0743	-0.019	-0.024	0.106	49658	1	70114	3.99
MEG0812_MEG0813	0.0	0.145	0.019	8494	0	1346	11937
MEG0822_MEG0823	0.0	0.132	0.05	13455	0	18879	2382
MEG0912_MEG0913	0.033	0.14	0.017	25002	0	28547	20863
MEG0922_MEG0923	0.064	0.125	0.014	30691	0	38398	20235
MEG0932_MEG0933	0.067	0.109	0.044	24717	1	-14892	31625
MEG0942_MEG0943	0.034	0.127	0.049	16293	0	7311	21851
MEG1012_MEG1013	0.0	0.109	0.077	7782	1	-10804	2093
MEG1022_MEG1023	0.036	0.105	0.075	13744	1	13579	-13907
MEG1032_MEG1033	0.037	0.075	0.092	20584	1	-29046	-1926
MEG1042_MEG1043	0.018	0.044	0.106	43552	1	-57906	-20.99
MEG1112_MEG1113	0.052	0.041	0.095	38.78	1	7128	-54378
MEG1122_MEG1123	0.081	0.041	0.072	57.81	1	-79233	-20156
MEG1132_MEG1133	0.083	0.006	0.073	28.23	1	-35195	18847
MEG1142_MEG1143	0.054	0.006	0.097	28459	1	40019	-4279
MEG1212_MEG1213	0.086	0.099	0.009	27452	0	36793	12.39
MEG1222_MEG1223	0.1	0.066	0.008	36088	1	-48719	-15203
MEG1232_MEG1233	0.089	0.076	0.041	35976	1	-43616	-26195
MEG1242_MEG1243	0.07	0.076	0.071	34.97	1	-25286	-42503
MEG1312_MEG1313	0.099	0.04	0.041	83306	1	-31087	-113637
MEG1322_MEG1323	0.107	0.033	0.008	100.86	1	-137673	-37303
MEG1332_MEG1333	0.108	-0.001	0.007	55559	1	-66617	-41662
MEG1342_MEG1343	0.101	0.004	0.041	52661	1	20789	-71514
MEG1412_MEG1413	0.102	0.063	-0.026	45048	0	63614	-3456
MEG1422_MEG1423	0.106	0.047	-0.06	30921	0	3622	43578
MEG1432_MEG1433	0.11	0.013	-0.062	12101	0	-12.33	11867
MEG1442_MEG1443	0.108	0.03	-0.026	55641	1	-9973	-78054
MEG1512_MEG1513	-0.109	-0.003	-0.028	49867	1	58151	-39897
MEG1522_MEG1523	-0.102	-0.036	-0.028	47083	1	66464	-4.02
MEG1532_MEG1533	-0.095	-0.052	-0.062	13135	0	-0.551	18567
MEG1542_MEG1543	-0.107	-0.021	-0.062	6092	0	-0.474	8602
MEG1612_MEG1613	-0.102	-0.034	0.006	54984	0	19764	75205
MEG1622_MEG1623	-0.095	-0.031	0.039	29567	1	12356	39947
MEG1632_MEG1633	-0.078	-0.063	0.039	63519	1	10921	89164
MEG1642_MEG1643	-0.087	-0.064	0.005	46113	1	52.52	38658
MEG1712_MEG1713	-0.076	-0.08	-0.062	14572	1	5603	19831
MEG1722_MEG1723	-0.086	-0.066	-0.028	36.54	1	47572	20179
MEG1732_MEG1733	-0.063	-0.09	-0.028	24985	0	25933	23999
MEG1742_MEG1743	-0.049	-0.099	-0.062	13.58	0	2346	19062
MEG1812_MEG1813	-0.079	-0.029	0.07	45.45	1	45959	-44936
MEG1822_MEG1823	-0.052	-0.028	0.093	49.75	1	-61.19	34726
MEG1832_MEG1833	-0.018	-0.054	0.092	39588	1	21543	51676
MEG1842_MEG1843	-0.055	-0.063	0.071	49566	1	69455	9468
MEG1912_MEG1913	-0.051	-0.086	0.04	46684	1	18448	63391
MEG1922_MEG1923	-0.034	-0.103	0.006	21105	1	29195	-6207
MEG1932_MEG1933	-0.033	-0.105	-0.028	7933	0	4305	10361
MEG1942_MEG1943	-0.064	-0.088	0.006	38449	1	53685	8635
MEG2012_MEG2013	-0.019	-0.08	0.069	31462	1	32224	30682
MEG2022_MEG2023	0.019	-0.08	0.069	32.03	1	45035	-4876
MEG2032_MEG2033	0.017	-0.097	0.04	12495	1	6088	16589
MEG2042_MEG2043	-0.017	-0.097	0.04	17756	1	20987	13786
MEG2112_MEG2113	0.0	-0.109	0.007	5565	1	6453	-4505
MEG2122_MEG2123	0.0	-0.111	-0.027	7302	0	-5271	8879
MEG2132_MEG2133	0.017	-0.11	-0.062	17126	0	14365	19499
MEG2142_MEG2143	-0.017	-0.11	-0.062	15089	0	2327	21212
MEG2212_MEG2213	0.052	-0.028	0.093	50198	1	63417	31906
MEG2222_MEG2223	0.079	-0.028	0.07	36113	1	32.23	39618
MEG2232_MEG2233	0.055	-0.063	0.071	47867	1	67388	6432
MEG2242_MEG2243	0.018	-0.054	0.092	52214	1	-10953	73025
MEG2312_MEG2313	0.051	-0.086	0.04	44605	0	6136	62782
MEG2322_MEG2323	0.064	-0.088	0.006	49576	1	67998	17084
MEG2332_MEG2333	0.033	-0.105	-0.028	28923	0	-8051	40103
MEG2342_MEG2343	0.033	-0.103	0.006	28407	1	39468	7493
MEG2412_MEG2413	0.095	-0.031	0.039	37526	1	39865	35031
MEG2422_MEG2423	0.102	-0.034	0.006	29642	1	26341	-32611
MEG2432_MEG2433	0.087	-0.064	0.006	44589	1	62879	4753
MEG2442_MEG2443	0.078	-0.063	0.039	56.79	1	22.15	77198
MEG2512_MEG2513	0.063	-0.091	-0.028	42682	0	-21749	56307
MEG2522_MEG2523	0.086	-0.066	-0.028	37101	0	-41853	31644
MEG2532_MEG2533	0.076	-0.08	-0.062	18342	1	21319	-14775
MEG2542_MEG2543	0.049	-0.099	-0.062	18608	1	25856	4896
MEG2612_MEG2613	0.109	-0.003	-0.028	52297	1	-62665	-39282
MEG2622_MEG2623	0.107	-0.021	-0.062	12707	0	-8.63	-15763
MEG2632_MEG2633	0.095	-0.052	-0.062	19022	0	2.4	-26794
MEG2642_MEG2643	0.102	-0.036	-0.028	42.81	1	-59.11	-13091

## Sheet: Fig4a_top_magnetometers
channel_name	x_coord	y_coord	z_coord	color_ERF	marker_significance
MEG0111	-0.107	0.046	-0.06	-13106	0
MEG0121	-0.102	0.063	-0.026	103991	0
MEG0131	-0.108	0.03	-0.027	29.9	1
MEG0141	-0.11	0.013	-0.063	-11.72	0
MEG0211	-0.107	0.033	0.008	-113198	1
MEG0221	-0.099	0.04	0.041	-232077	1
MEG0231	-0.101	0.004	0.041	-506194	1
MEG0241	-0.108	-0.001	0.007	-363105	1
MEG0311	-0.086	0.099	0.009	58.74	0
MEG0321	-0.089	0.076	0.041	-44179	0
MEG0331	-0.07	0.076	0.071	-158.64	1
MEG0341	-0.1	0.066	0.008	56135	0
MEG0411	-0.081	0.041	0.072	-365.89	1
MEG0421	-0.053	0.041	0.095	-369361	1
MEG0431	-0.054	0.006	0.097	-430088	1
MEG0441	-0.083	0.006	0.073	-530899	1
MEG0511	-0.064	0.125	0.014	22353	0
MEG0521	-0.033	0.14	0.017	40525	0
MEG0531	-0.034	0.127	0.049	-3362	0
MEG0541	-0.067	0.109	0.044	-12046	0
MEG0611	-0.036	0.105	0.075	-62046	0
MEG0621	0.0	0.078	0.097	-17947	0
MEG0631	-0.018	0.044	0.106	-164965	1
MEG0641	-0.037	0.075	0.092	-166616	1
MEG0711	-0.019	0.01	0.11	-190001	1
MEG0721	0.019	0.01	0.11	99819	0
MEG0731	0.019	-0.023	0.106	24974	0
MEG0741	-0.019	-0.024	0.106	-217874	1
MEG0811	0.0	0.145	0.019	59352	0
MEG0821	0.0	0.132	0.05	7246	0
MEG0911	0.033	0.14	0.017	7746	0
MEG0921	0.064	0.125	0.014	-95302	0
MEG0931	0.067	0.109	0.044	-130475	0
MEG0941	0.034	0.127	0.049	-38254	0
MEG1011	0.0	0.109	0.077	-13224	0
MEG1021	0.036	0.105	0.075	-30261	0
MEG1031	0.037	0.075	0.092	34621	0
MEG1041	0.018	0.044	0.106	82848	0
MEG1111	0.052	0.041	0.095	153599	0
MEG1121	0.081	0.041	0.072	110006	0
MEG1131	0.083	0.006	0.073	315687	0
MEG1141	0.054	0.006	0.097	261551	0
MEG1211	0.086	0.099	0.009	-226732	0
MEG1221	0.1	0.066	0.008	-247534	0
MEG1231	0.089	0.076	0.041	-189127	0
MEG1241	0.07	0.076	0.071	-61201	0
MEG1311	0.099	0.04	0.041	47701	0
MEG1321	0.107	0.033	0.008	46746	0
MEG1331	0.108	-0.001	0.007	400.08	0
MEG1341	0.101	0.004	0.041	382221	0
MEG1411	0.102	0.063	-0.026	-144013	0
MEG1421	0.106	0.047	-0.06	30668	0
MEG1431	0.11	0.013	-0.062	63764	0
MEG1441	0.108	0.03	-0.026	-12842	0
MEG1511	-0.109	-0.003	-0.028	-100968	1
MEG1521	-0.102	-0.036	-0.028	-167766	1
MEG1531	-0.095	-0.052	-0.062	-6228	1
MEG1541	-0.107	-0.021	-0.062	1132	1
MEG1611	-0.102	-0.034	0.006	-407.16	1
MEG1621	-0.095	-0.031	0.039	-557402	1
MEG1631	-0.078	-0.063	0.039	-339785	1
MEG1641	-0.087	-0.064	0.005	-292871	1
MEG1711	-0.076	-0.08	-0.062	-7703	0
MEG1721	-0.086	-0.066	-0.028	-143758	1
MEG1731	-0.063	-0.09	-0.028	-94955	1
MEG1741	-0.049	-0.099	-0.062	-10817	0
MEG1811	-0.079	-0.029	0.07	-499466	1
MEG1821	-0.052	-0.028	0.093	-357264	1
MEG1831	-0.018	-0.054	0.092	-191116	1
MEG1841	-0.055	-0.063	0.071	-269071	1
MEG1911	-0.051	-0.086	0.04	-139009	1
MEG1921	-0.034	-0.103	0.006	-52691	0
MEG1931	-0.033	-0.105	-0.028	-60065	0
MEG1941	-0.064	-0.088	0.006	-153943	1
MEG2011	-0.019	-0.08	0.069	-124.75	1
MEG2021	0.019	-0.08	0.069	-33.93	1
MEG2031	0.017	-0.097	0.04	-42853	0
MEG2041	-0.017	-0.097	0.04	-40029	0
MEG2111	0.0	-0.109	0.007	-32477	0
MEG2121	0.0	-0.111	-0.027	-59794	0
MEG2131	0.017	-0.11	-0.062	-20787	0
MEG2141	-0.017	-0.11	-0.062	-22411	0
MEG2211	0.052	-0.028	0.093	198467	0
MEG2221	0.079	-0.028	0.07	315885	0
MEG2231	0.055	-0.063	0.071	129381	0
MEG2241	0.018	-0.054	0.092	-11869	0
MEG2311	0.051	-0.086	0.04	55.27	0
MEG2321	0.064	-0.088	0.006	140908	0
MEG2331	0.033	-0.105	-0.028	-14657	0
MEG2341	0.033	-0.103	0.006	-0.878	0
MEG2411	0.095	-0.031	0.039	422966	0
MEG2421	0.102	-0.034	0.006	435709	0
MEG2431	0.087	-0.064	0.006	307065	0
MEG2441	0.078	-0.063	0.039	232.9	0
MEG2511	0.063	-0.091	-0.028	111119	0
MEG2521	0.086	-0.066	-0.028	223374	0
MEG2531	0.076	-0.08	-0.062	74695	0
MEG2541	0.049	-0.099	-0.062	25824	0
MEG2611	0.109	-0.003	-0.028	160141	0
MEG2621	0.107	-0.021	-0.062	84227	0
MEG2631	0.095	-0.052	-0.062	101007	0
MEG2641	0.102	-0.036	-0.028	234266	0

## Sheet: Fig4a_top_sources
x_coord	y_coord	z_coord	color_source_activation
-38736	-19343	67.22	0.0
-16662	-69061	61281	0.0
-9718	-9233	46.58	0.116
-24019	43115	23926	0.0
-59862	0.049	8975	0.0
-50646	-49405	47814	-0.044
-36574	-87067	-1.81	-0.041
-20169	-62697	6.16	-0.187
-2513	9415	-4635	0.281
-28959	23362	-6695	0.0
-54472	-22893	-6734	0.0
-35239	-25028	-25624	0.0
-55225	-7426	38724	0.066
-38626	23441	24275	0.0
-30029	11139	56593	0.0
-49769	-28171	53679	0.0
-59981	-25186	27288	0.0
-21809	-35468	70752	0.0
-29118	-52003	39974	-0.138
-12574	-11359	71528	0.0
-14845	-44.44	55359	0.0
-3491	35.5	51831	0.0
-9.46	53126	1697	0.0
-3076	17331	24472	0.161
-41385	52091	-3992	0.0
-11655	26436	-24239	0.0
-35.8	16042	6483	0.0
-34455	-30915	17456	0.0
-46521	-8215	-9518	0.006
-64802	-49.09	15372	-0.007
-43235	-66764	28364	0.0
-62.39	-57489	-2955	-0.074
-25195	-79.71	17412	-0.071
-11969	-69157	33805	-0.001
-11927	-92923	2.21	0.0
-1035	-33157	29891	0.042
-7771	-30731	8554	0.0
-22.52	7678	-34365	0.0
-35039	-25053	-11.03	0.017
-55984	-17.89	-28378	0.0
-44254	-65.23	-21628	-0.002
-18732	-58478	-9165	-0.015
-42179	-13702	49564	0.015
-42189	5159	49274	0.013
-29003	-8089	47769	0.051
-38499	-26187	50165	0.0
-41991	-21219	39219	0.07
-22417	-28795	54065	0.0
-37527	-34821	66703	0.0
-23.05	-14952	66.28	0.0
-11925	-31244	67.19	0.0
-21393	-0.346	56.78	0.0
-15744	62887	13958	0.0
-5.54	50592	25549	0.0
-16779	48423	41004	0.0
-29814	49297	10212	0.0
-18076	60601	-7122	0.0
-40463	38418	31833	0.0
-36167	36514	11698	0.0
-46.51	-14095	15082	0.0
-36896	-10586	14416	0.0
-48968	6786	-2.45	0.0
-65732	-16065	17721	0.0
-48933	-27454	15911	0.0
-53136	-63267	36816	0.0
-44472	-55583	20368	-0.069
-57.07	-53129	31639	0.0
-38901	-50821	36707	-0.114
-38.78	-67405	49588	0.0
-5562	-75.06	47329	0.0
-16549	-88283	38579	0.0
-20007	-68.13	39484	-0.022
-7276	-57077	60778	0.0
-7554	-55914	44395	0.0
-6772	6219	39419	0.22
-3759	-9.7	31461	0.381
-7597	-19805	42215	0.147
-1755	19422	-23804	0.0
-15103	-3609	-13342	0.348
-5666	-16885	-20022	0.213
-40766	-3154	-6546	0.047
-41442	14731	-22619	0.0
-35702	6438	-17824	0.0
-54352	-38028	-5619	0.0
-61366	-38.93	-17786	-0.0
-59809	-18043	-13952	0.0
-20.72	-102328	-8642	0.0
-18293	-89235	-8842	0.0
-44554	-82485	-15.5	0.0
-6381	-46171	4454	-0.281
-13625	-38.54	-1376	-0.135
-15221	-63204	2403	-0.123
-61715	1.61	26818	0.031
-44825	6922	19486	0.0
-37931	2351	30802	0.0
-41383	24034	41175	0.002
-24761	27833	35502	0.138
-40196	-33927	37714	0.0
-59155	-32322	42456	0.0
-50994	-25157	37417	0.0
-55733	-10403	31789	0.084
-20274	-51201	60089	0.0
-26167	-59517	53064	0.0
-33067	-46109	59258	0.0
-32544	-40033	44176	-0.001
-6529	-10453	58132	0.001
-11859	-28832	44871	0.0
-3109	-28465	61384	0.0
-13204	-43347	73732	0.0
-25218	26451	53374	0.0
-12108	11785	65264	0.0
-7043	11849	49961	0.003
-2677	36956	-10769	0.0
-1079	18477	8644	0.0
-4.73	42581	14122	0.0
-9.48	24618	31.53	0.027
-47221	31467	-17223	0.0
-30431	23565	-24153	0.0
-24679	42972	-13.31	0.0
-1384	48809	-25089	0.0
-56549	22315	17944	0.0
-51411	29766	-3005	0.0
-30271	25679	6179	0.0
-53651	-22877	2187	0.0
-62122	-6165	-2541	0.0
-40209	-23374	1539	0.0
-40677	-5865	7048	0.0
-53065	-41236	28788	0.0
-48153	-37258	13417	-0.022
-64.49	-35043	3.1	0.0
-46607	-77434	15473	0.0
-41997	-68723	0.237	-0.09
-45414	-65264	10.94	-0.066
-50015	-48135	5602	-0.201
-26.22	-65951	37731	-0.043
-36.48	-86129	27495	0.0
-30725	-94.52	9562	-0.024
-19235	-63214	20842	-0.183
-12671	-78982	10605	-0.056
-2059	-75361	22179	-0.003
-10707	-98673	14919	0.0
-9391	-38166	45025	0.0
-10381	-54952	30193	-0.14
-2.02	-51281	17763	-0.204
-2101	-14.61	0.631	0.462
-0.913	-7.56	16248	0.393
0.019	-35708	21862	0.0
-24904	3004	-16586	0.013
-32831	-12.4	-23636	0.0
-30444	-6149	-36143	0.0
-20602	-20922	-20205	0.004
-51401	1427	-25406	0.0
-40417	1175	-41391	0.0
-42987	-19811	-32008	0.0
-47311	-60109	-9532	-0.061
-47709	-43582	-26276	-0.001
-34806	-45179	-25537	-0.006
-5403	-79597	-3211	0.0
-27622	-66412	-7203	0.0
-33835	-41834	-11889	0.0
-20.13	-32194	-5968	0.0
-25132	-32408	-9803	0.0
-41.89	-13586	57557	0.0
-39735	-5372	51884	0.065
-34326	-9139	59119	0.0
-36439	-26051	51352	0.0
-34397	-19.39	46869	0.085
-28492	-25775	57427	0.0
-30176	-28768	51059	0.0
-32119	-14996	70719	0.0
-24387	-25006	65328	0.0
-26433	-11.55	55295	0.0
-24898	57597	23621	0.0
-14703	55196	25923	0.0
-23586	48107	35.51	0.0
-27549	48164	18163	0.0
-26527	55348	9541	0.0
-29325	36963	23992	0.0
-36661	48167	20988	0.0
-53896	-8183	6613	0.0
-46334	-4.65	5397	0.0
-58236	4163	1004	0.0
-64162	-8363	9022	0.0
-56.48	-16226	11191	0.0
-52141	-55071	42299	-0.013
-49637	-54428	31716	-0.0
-53541	-50.23	39049	-0.026
-44549	-50455	42057	-0.079
-47044	-57878	43487	-0.038
-9939	-72803	55.12	0.0
-15078	-75594	47883	0.0
-16695	-67.56	49059	0.0
-12714	-60103	61782	0.0
-7567	-62758	55994	0.0
-9498	-1974	42788	0.154
-4683	-7088	43627	0.221
-11417	-13934	42318	0.195
-3285	16673	-11302	0.0
-5307	1.49	-12167	0.385
-2165	-6454	-10377	0.467
-39642	14594	-3004	0.013
-40.71	2546	-11655	0.0
-33059	16704	-10.87	0.001
-48902	-30.78	-6792	0.0
-55646	-27931	-10103	0.0
-51332	-21.29	-11839	0.0
-29721	-96.07	-4951	-0.0
-30293	-94998	-16719	0.0
-41662	-89149	-8337	-0.006
-13.97	-56244	5716	-0.241
-20625	-55263	1876	-0.199
-24313	-65099	3309	-0.109
-59866	-1836	34346	0.061
-49096	4629	30561	0.013
-47669	-0.137	35.82	0.083
-39169	5.26	58423	0.0
-44922	14312	46378	0.0
-35707	22347	52555	0.0
-31564	29653	43111	0.024
-27787	17737	43411	0.134
-41694	-30756	41.32	0.0
-44944	-28821	35918	0.0
-50694	-26232	46232	0.0
-41254	-15.02	34034	0.144
-47.97	-16256	35151	0.061
-46.89	-9908	27956	0.077
-52477	-8363	22707	0.014
-21836	-43864	62275	0.0
-27297	-47927	63659	0.0
-23468	-40851	56738	0.0
-45686	-32.37	59912	0.0
-37099	-38071	54306	0.0
-39108	-34917	45283	0.0
-34262	-36704	38655	0.0
-6936	-8536	65.86	0.0
-4567	-20686	62373	0.0
-3.3	-17649	71784	0.0
-14194	-33933	66137	0.0
-5782	-38203	72225	0.0
-15971	-37.61	76204	0.0
-19198	-49109	71033	0.0
-22525	23704	39643	0.131
-26115	14.0	45777	0.135
-21396	-6546	66291	0.0
-22027	8555	66943	0.0
-13544	-0.131	72464	0.0
-4.81	-0.512	68.37	0.0
-10424	44936	-4191	0.0
-2613	41129	0.487	0.0
-8.72	44462	5723	0.0
-3697	44236	37445	0.0
-3574	37044	27372	0.0
-4306	30219	39.17	0.0
-7817	17081	40896	0.042
-4679	22.4	49742	0.001
-45305	44695	-15135	0.0
-33.83	37197	-11051	0.0
-33888	51022	-14522	0.0
-4886	67658	-3224	0.0
-4768	63054	-19045	0.0
-3709	51037	-9001	0.0
-7667	40236	-12357	0.0
-37817	15127	24705	0.0
-50.78	12838	23769	0.0
-43644	21647	21074	0.0
-42579	45.26	3375	0.0
-46377	36.77	6075	0.0
-45136	39382	-4702	0.0
-49583	32.95	-9442	0.0
-43532	-31246	8007	0.0
-50405	-22.53	8605	0.0
-35842	-25.7	11118	0.0
-37058	2087	11121	0.0
-36809	-8684	11796	0.0
-33895	8211	10647	0.0
-32621	11656	8404	0.0
-32695	20969	9696	0.0
-62657	-28326	33811	0.0
-59828	-38323	34711	0.0
-63.93	-34717	25418	0.0
-39736	-29945	19.19	0.0
-42467	-37271	18508	-0.01
-39819	-35737	11.51	-0.047
-48598	-30424	6673	0.0
-45039	-71291	21906	0.0
-42699	-69826	12556	-0.023
-43.61	-64524	17939	-0.014
-53732	-55179	16827	-0.011
-44982	-51401	12863	-0.204
-54738	-46754	9172	-0.151
-53213	-41277	3189	-0.039
-66567	-41406	8381	-0.035
-28419	-55617	47584	-0.043
-28.3	-62.62	46.64	-0.03
-29966	-59022	41.41	-0.094
-41386	-71514	38523	0.0
-34049	-80576	41.26	0.0
-44593	-76819	31029	0.0
-45154	-80204	22346	0.0
-15706	-65075	27521	-0.106
-15423	-71556	18.47	-0.125
-14641	-75334	24362	-0.001
-22754	-88014	25694	0.0
-10597	-91875	29721	0.0
-17299	-91824	19123	0.0
-22775	-99519	14.62	0.0
-26002	-86715	14869	-0.036
-14.48	-38058	49288	0.0
-16851	-35265	41501	0.0
-14.37	-42587	47839	0.0
-4026	-64119	39467	0.0
-7562	-54115	35726	-0.035
-0.737	-67184	30182	-0.065
-3068	-67.32	21.74	-0.128
-0.602	19273	17045	0.009
-0.843	4641	12.91	0.27
-0.584	5814	21615	0.261
-3874	-22698	29511	0.254
-3261	-22529	28191	0.26
-5814	-34576	27374	0.0
-4923	-43988	21721	-0.001
-1754	-42814	26.93	0.0
-21148	24656	-19193	0.0
-24174	12307	-26117	0.0
-14555	11727	-24612	0.0
-22127	-16341	-12156	0.247
-26548	-12051	-16587	0.13
-37303	-19.39	-18147	0.003
-27.56	-16.55	-21708	0.003
-35042	-25892	-16413	0.001
-56335	0.566	-1677	0.0
-54209	-3806	-16406	0.0
-57746	10.0	-10.33	0.0
-33005	15838	-31679	0.0
-40442	16313	-39042	0.0
-29729	9807	-43246	0.0
-30882	-3181	-47.02	0.0
-23.68	0.64	-43628	0.0
-51762	-64274	-0.701	-0.105
-48703	-66427	-6679	-0.039
-55887	-59993	-7926	-0.108
-56586	-27665	-20919	0.0
-56887	-41601	-23143	0.0
-58561	-31923	-30209	0.0
-48314	-31752	-29238	0.0
-55.83	-19591	-37725	0.0
-10305	-86.62	6613	0.0
-5791	-81745	5234	0.0
-4.13	-90939	-2626	0.0
-29859	-79346	-13641	0.0
-21946	-79815	-7584	-0.0
-27611	-68732	-14686	0.0
-24883	-59273	-15057	0.0
-38514	-54141	-23319	0.0
-3734	-23604	4.74	0.084
-7309	-26009	-4762	0.145
-11887	-33257	-1615	-0.001
-13245	-46111	-7944	-0.209
-22135	-36564	-4.33	-0.002
-19.5	-42577	-13255	-0.032
-23485	-39211	-17018	-0.062
-27934	-49188	-7245	-0.06
-49875	-12271	44393	0.071
-51805	2027	45.32	0.001
-47589	-4288	49503	0.05
-36455	-2732	46865	0.153
-28.16	-1008	50968	0.001
-45782	-20405	60809	0.0
-49885	-15845	53553	0.0
-38246	-20733	45694	0.038
-35816	-18084	39503	0.182
-22491	-30325	66414	0.0
-28687	-34427	67659	0.0
-30939	-28728	63569	0.0
-39192	-27128	62.56	0.0
-15993	-15307	64861	0.0
-12761	-18455	75.55	0.0
-20163	-22208	74909	0.0
-16138	-30323	58818	0.0
-22863	5527	50.66	0.003
-23052	-5144	49083	0.0
-21534	-10945	59098	0.0
-5862	65.16	8964	0.0
-6278	54345	12948	0.0
-5895	63918	22013	0.0
-6696	57027	37265	0.0
-9612	45323	48296	0.0
-35287	54519	4035	0.0
-28.68	54087	-4584	0.0
-24.26	52173	0.706	0.0
-18074	65129	2831	0.0
-47832	31208	26811	0.0
-45.47	30736	19656	0.0
-43217	38903	20399	0.0
-39586	47693	13486	0.0
-37406	-24004	16664	0.0
-35145	-22841	16703	0.0
-40672	-12993	16479	0.0
-42572	-1326	10.93	0.0
-41393	10335	2197	0.0
-61997	-20527	24193	0.0
-60671	-26781	15701	0.0
-54541	-20828	19324	0.0
-46227	-22842	16587	0.0
-42706	-65049	33027	0.0
-39113	-60065	25373	-0.026
-48528	-61251	27307	0.0
-53199	-55842	24976	0.0
-61393	-53852	22459	0.0
-33.43	-50424	34896	-0.164
-34243	-57879	38749	-0.096
-39911	-57211	41483	-0.073
-46004	-67007	44761	-0.011
-6648	-74566	38466	0.0
-16347	-78194	33405	0.0
-16515	-78091	43447	0.0
-22313	-79626	40455	0.0
-25407	-71953	27633	-0.028
-5.58	-48.01	60.38	0.0
-4848	-48239	51166	0.0
-4909	-56497	52722	0.0
-5885	-62208	47724	0.0
-1849	13478	32212	0.226
-3073	4.22	30192	0.328
-1563	-0.308	34181	0.35
-0.685	-14132	36521	0.309
-1753	-26448	38602	0.113
-8594	25726	-23197	0.0
-12749	14469	-16387	0.002
-6836	8387	-19059	0.008
-11.24	-9.53	-14512	0.398
-17278	-22054	-16414	0.076
-41132	-10787	-12563	0.068
-46.63	3836	-15532	0.0
-42274	-3037	-18637	0.0
-38951	5.64	-22583	0.0
-31571	6329	-25335	0.0
-66244	-43871	-1177	-0.052
-61223	-47025	-10074	-0.11
-65194	-37502	-9929	0.0
-68789	-26.21	-15369	0.0
-65655	-14681	-21871	0.0
-13786	-98481	-4734	0.0
-7607	-97561	-12136	0.0
-16.47	-96304	-17785	0.0
-27661	-85868	-19318	0.0
-41167	-76447	-17067	0.0
-6305	-37.76	4532	-0.122
-16408	-38116	3098	-0.131
-9343	-42859	0.576	-0.251
-18685	-51426	-2881	-0.182
-7611	-58237	-2.13	-0.223
-62684	1179	17.74	0.0
-53087	5549	13435	0.0
-52239	6393	22312	0.0
-39177	5104	24984	0.0
-35639	12507	27737	0.0
-38742	5412	38184	0.034
-40181	13107	34562	0.003
-47298	22494	32262	0.0
-39741	30855	34071	0.0
-30995	36479	35328	0.004
-26727	38826	34061	0.0
-45492	-41169	42729	-0.018
-54629	-41335	49441	-0.003
-48577	-34407	41132	0.0
-52.13	-28675	36314	0.0
-55364	-23614	32864	0.0
-57816	-17635	47.54	0.0
-60361	-17391	40.56	0.0
-60827	-16833	31673	0.0
-64148	-7241	26597	0.005
-59006	-7746	17572	0.0
-19767	-58476	65696	0.0
-22301	-64204	56906	0.0
-28534	-58822	64803	0.0
-36689	-56513	59747	-0.0
-35582	-52.16	51562	-0.023
-29037	-38146	53788	0.0
-36358	-43159	53.41	-0.0
-33932	-47751	42745	-0.099
-36755	-45182	38.69	-0.114
-40123	-42855	40604	-0.062
-2456	-9779	49947	0.135
-10118	-19523	44163	0.065
-3936	-22284	51984	0.0
-2.72	-29238	52281	0.0
-7263	-40021	54989	0.0
-3.51	-29922	73452	0.0
-2949	-43148	64411	0.0
-14349	-43.93	64367	0.0
-8489	-52158	71118	0.0
-15.06	-55647	63545	0.0
-19611	36616	35792	0.001
-21796	36.69	45304	0.0
-14334	32243	51767	0.0
-21233	13124	54483	0.001
-17181	20568	60462	0.0
-6624	25341	61.86	0.0
-3402	13599	62862	0.0
-5251	2345	58243	0.001
-7446	1627	48729	0.032
-3359	24294	-7158	0.0
-0.849	14492	1416	0.025
-0.756	29174	-0.728	0.0
-2066	31791	9978	0.0
-2497	28.81	17868	0.0
-11312	42728	16069	0.0
-10892	32838	23141	0.0
-6732	24241	29876	0.03
-10037	15565	35856	0.141
-8352	8.94	42325	0.119
-39536	24258	-8.57	0.0
-33048	20134	-14589	0.0
-39712	27639	-18449	0.0
-24571	32837	-12068	0.0
-18721	35912	-23142	0.0
-22248	59452	-16032	0.0
-13825	49157	-24251	0.0
-9614	39293	-22205	0.0
-1186	35978	-28886	0.0
-5743	28958	-15104	0.0
-50657	8706	8783	0.0
-55202	15352	6623	0.0
-47994	18844	8847	0.0
-44.19	28622	13289	0.0
-54472	27211	5093	0.0
-41739	24352	4857	0.0
-36742	28.15	1654	0.0
-36763	30673	-2805	0.0
-29793	26424	-0.278	0.0
-67005	-18.8	-0.038	0.0
-60207	-14746	-7285	0.0
-61551	-14841	4172	0.0
-51011	-12065	4197	0.0
-45084	-18046	-4217	0.018
-35283	-22865	8803	0.0
-38169	-20283	1467	0.007
-39.95	-15901	-5732	0.195
-41431	-4654	-0.539	0.012
-34395	13432	2903	0.013
-58931	-44903	39861	-0.0
-60.51	-45433	30183	0.0
-57014	-46852	23419	0.0
-51552	-34593	22.54	0.0
-48037	-41636	22362	-0.028
-59187	-39684	16779	-0.042
-62712	-32304	11736	0.0
-65632	-25078	7803	0.0
-60144	-29468	-3419	0.0
-41273	-82996	7.72	-0.036
-45263	-81364	-0.207	-0.033
-50242	-74108	6.04	-0.008
-43366	-65381	5139	-0.132
-54525	-63084	5158	-0.078
-41241	-57451	15581	-0.162
-51328	-56663	10629	-0.111
-58579	-52.91	4288	-0.119
-53993	-43634	0.124	-0.093
-50812	-36724	-1774	0.0
-23518	-64835	48842	-0.007
-22735	-62945	35992	-0.105
-27825	-68889	25541	-0.032
-31.51	-68191	45086	-0.0
-29667	-75382	31832	0.0
-31669	-79782	17239	-0.027
-36.94	-89281	15685	-0.001
-37015	-82656	8838	-0.053
-28.13	-87029	2167	-0.062
-18289	-61593	14493	-0.23
-19656	-71285	6194	-0.158
-14296	-66365	8747	-0.219
-2602	-72501	10086	-0.144
-1012	-85887	10.86	0.0
-3647	-82351	33805	0.0
-5635	-87816	19768	0.0
-3764	-99547	8679	0.0
-11736	-104169	3.08	0.0
-23118	-98165	2207	-0.0
-14696	-23979	39487	0.003
-12052	-29822	41632	0.0
-1888	-34977	42824	0.0
-9064	-48855	42705	0.0
-13188	-45508	35775	0.0
-7863	-45094	33367	0.0
-7348	-54065	25179	-0.141
-4863	-64.29	15715	-0.209
-6292	-60949	7.92	-0.245
-2994	-3782	-1473	0.541
-1349	1.56	5006	0.434
-2998	-7124	9742	0.458
-3285	-20865	12621	0.224
-0.28	-7791	26375	0.407
-0.486	-21714	19476	0.253
-0.29	-32873	12034	-0.0
0.126	-42981	11646	-0.176
-3753	-49315	9968	-0.255
-27344	15728	-16809	0.0
-29563	4722	-18157	0.0
-27971	-1157	-21139	0.0
-19504	-0.346	-14763	0.264
-28181	-7775	-22.18	0.019
-23845	-5242	-26009	0.018
-17.98	-6082	-29412	0.131
-19663	-15988	-32588	0.066
-32.98	-15949	-34.01	0.0
-28412	-25634	-30.23	-0.007
-52455	-12811	-15401	0.0
-54531	-8099	-21811	0.0
-59682	-5766	-30702	0.0
-51741	13947	-25194	0.0
-49.34	3488	-37.77	0.0
-48617	-7.96	-35429	0.0
-43591	-10632	-45507	0.0
-37.08	-9922	-35.84	0.0
-40312	-18357	-25172	0.0
-45719	-74227	-5046	-0.003
-41369	-69267	-8046	0.0
-42994	-59921	-11102	-0.003
-59.81	-54222	-16489	-0.089
-48.42	-51484	-16444	-0.034
-43666	-48325	-16.68	-0.002
-43499	-40378	-24003	0.0
-42777	-30766	-23.5	0.0
-34235	-32297	-29294	-0.016
-15493	-73.84	4456	-0.121
-1682	-68438	3957	-0.169
-11385	-69978	-5389	-0.0
-9.3	-86.13	-14763	0.0
-15894	-74.28	-13034	0.0
-22111	-59372	-8862	0.0
-30193	-53444	-9315	-0.003
-26299	-41462	-17525	-0.04
-34.52	-32051	-19137	0.0
0.992	-20718	-10415	0.221
-11.61	-23407	-12128	0.109
-27794	-29.41	-9493	0.0
-26114	-38406	2343	-0.079
-33418	-37966	-3923	0.0
-36958	-34163	-11712	0.0
-25206	-26.54	-13954	0.0
-26354	-32.7	-22979	-0.092
-42315	-16264	60615	0.0
-42168	-8779	63019	0.0
-39492	-11669	66159	0.0
-38326	-24047	57107	0.0
-39.55	-19657	54392	0.0
-34177	-24783	61826	0.0
-32.5	-26047	55332	0.0
-36834	-18218	69311	0.0
-32267	-23941	66764	0.0
-33689	-10683	65269	0.0
-24699	50092	24202	0.0
-22409	52.85	28613	0.0
-26831	46952	30713	0.0
-25104	44667	19563	0.0
-25088	51168	19142	0.0
-25727	38601	22502	0.0
-27644	41467	18875	0.0
-57832	-3583	5281	0.0
-55026	-2.14	4013	0.0
-59968	1959	4902	0.0
-61479	-3989	8304	0.0
-59.84	-7919	6479	0.0
-52529	-53.11	45908	-0.028
-51804	-52302	39798	-0.027
-53.98	-50.65	45404	-0.034
-47347	-50.02	45132	-0.066
-49892	-53801	46201	-0.042
-13102	-70996	57978	0.0
-13334	-70.1	50758	0.0
-16887	-68743	54009	0.0
-13146	-64824	64261	0.0
-8919	-67.76	62003	0.0
-10109	-5299	44634	0.14
-10189	-7917	43746	0.176
-11018	-11446	44572	0.171
-2893	13128	-7783	0.097
-1939	6226	-9073	0.337
-1771	3079	-6304	0.412
-34566	21978	-5637	0.0
-39069	17.42	-8553	0.0
-29974	19906	-8073	0.004
-49883	-26804	-6886	0.0
-49375	-25968	-9278	0.0
-51153	-22274	-9096	0.0
-31254	-90.51	-4658	-0.011
-33232	-92804	-7606	-0.003
-39399	-89566	-4228	-0.027
-17539	-59213	5802	-0.211
-22246	-59919	4635	-0.171
-23643	-63988	5217	-0.159
-57984	-4833	36445	0.069
-54912	1823	37325	0.056
-56022	-0.28	40033	0.055
-34295	7971	59196	0.0
-38584	14685	55891	0.0
-33325	15881	53627	0.003
-30912	20239	48809	0.018
-31096	13636	49051	0.061
-46013	-30982	47011	0.0
-46.12	-28544	43333	0.0
-50428	-26715	50307	0.0
-47317	-12109	36023	0.14
-43922	-11946	31218	0.098
-50189	-9375	32579	0.144
-52.28	-7078	30033	0.136
-20.57	-38738	64873	0.0
-22049	-42548	58884	0.0
-22283	-38544	61425	0.0
-48413	-30231	57074	0.0
-44287	-35133	52619	0.0
-44909	-32506	49438	0.0
-39952	-32521	43761	0.0
-8319	-8366	71026	0.0
-4158	-12684	69027	0.0
-7295	-12526	73265	0.0
-18695	-30539	74728	0.0
-13.68	-31848	76.13	0.0
-18168	-35631	73032	0.0
-20313	-40668	68582	0.0
-26734	14754	43749	0.152
-28806	11588	48779	0.061
-17184	-8997	68209	0.0
-19469	-2.38	72127	0.0
-13838	-5961	72805	0.0
-10019	-4301	68593	0.0
-11165	47878	-0.968	0.0
-8669	46.84	0.536	0.0
-10371	49073	3286	0.0
-3041	40093	45714	0.0
-5044	36665	39315	0.0
-4641	31892	44776	0.0
-3164	25105	44662	0.001
-4211	28245	50.06	0.0
-44166	48388	-9851	0.0
-38899	47.87	-14829	0.0
-39.91	54177	-10261	0.0
-4928	58769	-0.38	0.0
-4174	59172	-6036	0.0
-6941	51297	-3705	0.0
-10641	47132	-6154	0.0
-37254	19.63	24167	0.0
-40572	18.52	22646	0.0
-39109	22705	22043	0.0
-40216	48692	-0.158	0.0
-40.46	41862	-1275	0.0
-41012	44143	-5483	0.0
-45341	40934	-9689	0.0
-38633	-31.96	13996	0.0
-41253	-28365	13138	0.0
-35114	-28652	14916	0.0
-36826	9142	9504	0.0
-35303	5436	11043	0.0
-34011	12547	10.06	0.0
-32.47	15.12	10358	0.0
-34482	18808	8865	0.0
-61811	-26648	30294	0.0
-65.82	-31717	30.27	0.0
-65487	-28615	25882	0.0
-35972	-31342	19056	0.0
-37949	-34434	16027	-0.015
-37181	-33955	14402	0.0
-40755	-33623	8969	0.0
-48694	-68752	24606	0.0
-45968	-68.49	18708	-0.0
-43842	-64482	22976	-0.0
-59773	-54.08	14399	-0.01
-54013	-51439	12269	-0.082
-60812	-48792	10.59	-0.071
-60231	-44611	8049	-0.106
-65759	-45.44	12198	-0.036
-28348	-53392	43969	-0.105
-27828	-56748	43429	-0.099
-28.97	-55248	40281	-0.128
-41329	-69236	33428	0.0
-41828	-73782	35605	0.0
-47.41	-71521	30889	0.0
-47097	-74644	25.46	0.0
-13499	-66846	30675	-0.032
-17.54	-70883	24.87	-0.043
-16751	-71311	28653	-0.004
-24856	-83507	20883	-0.01
-18568	-88119	21851	0.0
-20998	-86038	17337	-0.005
-21083	-89401	15985	-0.001
-24459	-83078	14593	-0.066
-15892	-41912	52635	0.0
-16622	-41271	48382	0.0
-15021	-44137	51269	0.0
-2537	-72489	35037	-0.0
-1987	-65475	35033	-0.002
-6427	-71039	30.88	0.0
-9.52	-68614	28317	-0.012
-2103	18829	20959	0.061
-0.574	12635	19269	0.161
-1032	12616	23584	0.206
-3.01	-28225	28566	0.106
-5561	-28388	28.7	0.062
-4893	-33567	27604	0.001
-5163	-38457	26034	0.0
-1467	-37922	28056	0.0
-15329	25029	-26119	0.0
-18339	19005	-25007	0.0
-12453	19827	-25185	0.0
-28773	-20856	-11789	0.001
-32345	-19078	-15293	0.038
-37101	-22322	-14836	0.018
-36985	-23061	-17625	0.0
-38799	-26866	-14336	0.0
-49311	-3486	-5619	0.0
-58252	5615	-5467	0.0
-50466	3491	-7118	0.0
-26855	13119	-33.07	0.0
-27612	18412	-39562	0.0
-22803	11494	-42042	0.0
-26367	6177	-45.99	0.0
-20418	4728	-40775	0.0
-57842	-62761	-2149	-0.079
-55856	-63389	-5177	-0.084
-57139	-57.43	-5832	-0.122
-56052	-22427	-23855	0.0
-55101	-29287	-24121	0.0
-56529	-24554	-28061	0.0
-57589	-25303	-33769	0.0
-57324	-18319	-32646	0.0
-10.36	-90047	2808	0.0
-9797	-88271	0.604	0.0
-9503	-91752	-1.94	0.0
-35119	-73838	-19.09	0.0
-27635	-75251	-14979	0.0
-35356	-66805	-18706	0.0
-34066	-61457	-18698	0.0
-41811	-59285	-23719	-0.029
-6.08	-27099	6562	0.0
-6927	-28406	1374	0.023
-8759	-32094	2.99	0.0
-14145	-51952	-9.78	-0.177
-16948	-45351	-13178	-0.132
-21851	-49874	-10114	-0.099
-24674	-46411	-8599	-0.133
-23945	-53788	-7623	-0.028
-45958	-14367	46516	0.027
-51689	-8501	51125	0.004
-48067	-9821	52602	0.002
-33907	-7168	48577	0.121
-37677	-5451	45443	0.172
-32527	-5503	46.57	0.086
-31513	-2442	49853	0.036
-27.53	-4686	47945	0.0
-42523	-23733	55.1	0.0
-42644	-20436	52498	0.0
-39245	-23469	48255	0.001
-36596	-15766	48002	0.066
-33825	-18141	43133	0.167
-38.17	-15801	44095	0.147
-41276	-16406	40586	0.153
-21717	-30461	58078	0.0
-26448	-28.94	64752	0.0
-25871	-28947	56868	0.0
-34502	-28242	50871	0.0
-34669	-29295	55944	0.0
-38921	-27168	55824	0.0
-42382	-23903	61862	0.0
-19258	-15684	65098	0.0
-17846	-17144	69754	0.0
-21886	-16871	71894	0.0
-22188	-26654	57418	0.0
-19654	-26843	61222	0.0
-19335	-29478	56313	0.0
-18027	-31776	58964	0.0
-24.65	-2726	48175	0.0
-25297	-7347	47541	0.001
-24796	-12759	61306	0.0
-23246	-11.34	56949	0.0
-21221	-13.84	61075	0.0
-18855	-13175	61639	0.0
-10487	68752	12717	0.0
-5874	65893	15562	0.0
-10574	65474	19082	0.0
-15715	53165	34017	0.0
-12054	57928	31935	0.0
-11835	52259	38.67	0.0
-6613	51622	43441	0.0
-12.84	46972	43934	0.0
-31985	51597	6.13	0.0
-28831	50.6	1429	0.0
-26963	49826	4612	0.0
-23798	63337	13286	0.0
-23782	62432	6367	0.0
-17525	66526	9046	0.0
-10101	68233	6179	0.0
-44416	34688	28941	0.0
-44534	34973	23952	0.0
-43694	39923	26235	0.0
-34141	52542	18051	0.0
-38822	49.07	17335	0.0
-36597	54796	14151	0.0
-38633	53.66	8036	0.0
-41121	-17937	16008	0.0
-39.35	-17381	18267	0.0
-43693	-13557	16384	0.0
-48396	1099	2137	0.0
-45066	-2544	9193	0.0
-45239	2.63	4.7	0.0
-41298	3.92	6014	0.0
-44568	8702	-1001	0.014
-63331	-17627	21.94	0.0
-58648	-20865	20857	0.0
-59985	-19182	17.88	0.0
-51123	-14248	12687	0.0
-50568	-19539	12095	0.0
-44614	-18623	12514	0.0
-40961	-24.11	15679	0.0
-47894	-65692	34542	-0.0
-45025	-63053	30237	0.0
-51909	-63278	31689	0.0
-51886	-52961	31193	0.0
-51616	-55124	28322	0.0
-53.73	-53152	27518	0.0
-56378	-54.35	23894	0.0
-59226	-53894	27396	0.0
-36378	-50.32	34821	-0.145
-37241	-53808	36141	-0.107
-40722	-54232	37185	-0.074
-51.53	-60523	42874	-0.008
-47981	-62249	45753	-0.018
-50108	-65982	40681	-0.001
-44698	-66564	38041	-0.001
-5528	-75423	42527	0.0
-12395	-75052	40698	0.0
-10573	-78351	44115	0.0
-17534	-72117	43069	0.0
-19415	-76609	45472	0.0
-22.01	-73.11	39326	0.0
-23972	-76164	32.89	0.0
-23024	-69992	33503	-0.003
-4673	-53341	61477	0.0
-4948	-52496	56794	0.0
-5.55	-56533	56872	0.0
-3813	-68494	53194	0.0
-7381	-62.35	51723	0.0
-3021	-68868	48333	0.0
-2804	-69672	43917	0.0
-3775	10749	37277	0.222
-1793	6516	33017	0.3
-1791	3999	38474	0.28
-6081	-13856	42266	0.226
-1607	-10349	41172	0.265
-2294	-16764	42289	0.221
-0.81	-20767	38.28	0.231
-2604	-23635	43979	0.059
-4116	20866	-27.82	0.0
-8666	17591	-22211	0.0
-4533	14403	-22.76	0.0
-4992	-8423	-13288	0.433
-6.62	-3052	-14939	0.4
-8832	-13085	-18526	0.35
-14028	-16365	-18604	0.276
-12381	-20475	-20466	0.1
-41036	-8334	-9542	0.146
-41964	-7.08	-15584	0.006
-41048	-5725	-12714	0.067
-39151	5256	-15.17	0.0
-40229	0.936	-18433	0.0
-37534	4308	-20259	0.0
-35221	7.42	-24682	0.0
-33397	5209	-21.05	0.0
-59.53	-40481	-4048	-0.026
-65346	-39649	-6167	-0.008
-59.09	-37.44	-7882	0.0
-58.15	-22.43	-12643	0.0
-64409	-26132	-10345	0.0
-66619	-20607	-13021	0.0
-67148	-20048	-17725	0.0
-65454	-14213	-14822	0.0
-14783	-102407	-9347	0.0
-14489	-99867	-13903	0.0
-18.55	-100169	-17632	0.0
-37076	-89475	-17418	0.0
-28952	-90.41	-18355	0.0
-36.83	-84475	-19018	0.0
-35733	-80392	-16828	0.0
-41696	-79315	-15507	0.0
-6418	-42522	4609	-0.249
-9628	-41017	2684	-0.232
-7.78	-44.95	2201	-0.276
-21967	-59344	1379	-0.083
-20369	-53645	-0.538	-0.198
-18039	-57516	0.76	-0.147
-12.1	-54213	-0.034	-0.239
-8262	-59335	2402	-0.231
-62463	1946	22712	0.01
-59.31	8.45	20004	0.0
-58579	9107	25254	0.0
-42986	1257	30494	0.0
-43298	4691	27136	0.0
-37656	3646	27978	0.0
-35568	8165	26.67	0.0
-35.37	6874	28888	0.0
-45844	4994	45379	0.014
-42954	2877	39641	0.062
-39.73	6028	42848	0.026
-43758	21074	44438	0.0
-43.71	14108	40046	0.0
-45017	19707	38466	0.0
-42.67	17903	33959	0.0
-46734	23953	38365	0.0
-47152	28369	34477	0.0
-41033	27577	37692	0.0
-27956	27708	39202	0.108
-30394	33337	41295	0.023
-26.78	33977	38733	0.022
-27867	36456	33621	0.005
-23.74	34338	35685	0.015
-42362	-38409	41429	0.0
-45843	-38286	44.74	0.0
-44136	-34116	39053	0.0
-47781	-27103	35998	0.0
-47878	-29034	35146	0.0
-50167	-26367	34593	0.0
-53677	-26614	34064	0.0
-52553	-24077	34299	0.0
-46002	-18342	46588	0.0
-54428	-16218	50921	0.0
-50195	-18535	44598	0.006
-51434	-13454	33251	0.053
-56577	-13423	41644	0.0
-60.03	-11256	39059	0.001
-60985	-16869	36102	0.0
-62908	-9929	35106	0.001
-64885	-11403	30535	0.0
-60244	-7416	29993	0.044
-55.89	-4.99	23693	0.061
-55485	-8004	20407	0.01
-57473	-4136	20881	0.015
-59021	-4.07	17411	0.0
-20316	-54547	63403	0.0
-24175	-59888	67207	0.0
-24524	-54309	66589	0.0
-30034	-45924	62298	0.0
-33882	-51301	65578	0.0
-37841	-50265	62585	0.0
-37088	-54097	56088	-0.011
-39664	-49724	58.71	-0.0
-33164	-34953	68059	0.0
-28386	-36979	58596	0.0
-32692	-36.93	60008	0.0
-33777	-38453	48091	-0.001
-34166	-40382	52369	0.0
-34539	-41755	48437	-0.008
-38631	-46333	49047	-0.027
-37083	-43764	45.65	-0.059
-35.53	-46542	40017	-0.118
-35198	-42204	42868	-0.041
-37065	-34953	37.99	0.0
-37139	-39756	39645	-0.002
-39812	-38967	40046	0.0
-42814	-41711	41592	-0.032
-3349	-10447	54963	0.037
-2232	-16376	50.21	0.096
-2028	-15807	55677	0.0
-5871	-23699	62759	0.0
-6884	-24801	58.01	0.0
-3605	-29152	57374	0.0
-3481	-35.49	52.62	0.0
-3482	-34774	57805	0.0
-13329	-26.08	75707	0.0
-8221	-24783	77232	0.0
-8918	-31319	73203	0.0
-7314	-41242	75903	0.0
-2819	-42461	70.61	0.0
-8146	-44487	69504	0.0
-10501	-43163	64394	0.0
-14261	-43222	68883	0.0
-10735	-47559	68122	0.0
-12.01	-47654	73388	0.0
-18993	-50022	63311	0.0
-16288	-53149	67332	0.0
-17101	-53045	61974	0.0
-17451	-55939	61.45	0.0
-21869	37858	34608	0.006
-21838	31719	34261	0.097
-22657	24045	45304	0.021
-21938	29164	42406	0.031
-24144	31266	49063	0.0
-19599	36709	52211	0.0
-20013	30644	54521	0.0
-22264	3514	52027	0.0
-21619	8842	51.52	0.002
-20898	6922	55358	0.0
-15874	9843	64338	0.0
-19311	14317	62725	0.0
-14481	15414	60.39	0.0
-12528	23095	60007	0.0
-10321	18.94	64582	0.0
-4451	19942	63452	0.0
-7117	14376	67.98	0.0
-6173	-5521	61755	0.0
-2783	0.65	63397	0.0
-3488	-5.38	58249	0.007
-2695	-3509	54019	0.054
-2107	30473	-8886	0.0
-2587	26706	-4405	0.0
-3071	32782	-4827	0.0
-1985	43.15	6683	0.0
-2.08	36439	5013	0.0
-2281	36036	10.69	0.0
-2881	30793	14411	0.0
-1648	35668	16812	0.0
-3993	52282	18351	0.0
-7323	47612	14077	0.0
-6495	45126	19917	0.0
-6918	31121	30227	0.0
-10012	34468	24.82	0.0
-10846	29323	27378	0.002
-9652	28556	26179	0.0
-11424	23654	29908	0.087
-9456	19649	32754	0.098
-11485	19702	33808	0.106
-8081	14348	45951	0.01
-9221	12931	41483	0.069
-6943	10663	44912	0.068
-7801	4547	45367	0.074
-5567	6379	49658	0.021
-46924	25985	-13563	0.0
-44.15	23357	-15661	0.0
-43678	28.5	-17538	0.0
-28688	38604	-12676	0.0
-29457	35497	-9831	0.0
-25331	36533	-12.93	0.0
-22211	33891	-15789	0.0
-23789	39389	-19313	0.0
-21818	55902	-5187	0.0
-25.8	61.79	-7995	0.0
-17878	59271	-10568	0.0
-2371	57104	-24166	0.0
-9644	57506	-23848	0.0
-6891	50702	-27316	0.0
-8758	43902	-26509	0.0
-5199	44599	-27152	0.0
-4477	38271	-29943	0.0
-1221	42578	-26983	0.0
-8011	37601	-10906	0.0
-7704	34591	-13779	0.0
-4471	32482	-13103	0.0
-3254	26401	-11845	0.0
-48387	5465	16002	0.0
-50719	6258	10579	0.0
-48327	7659	15156	0.0
-54907	18.34	22621	0.0
-56057	13398	16146	0.0
-56997	17608	15325	0.0
-50557	17053	8529	0.0
-55262	20234	11506	0.0
-39918	33291	16728	0.0
-41534	29473	16514	0.0
-37978	32399	13447	0.0
-52294	34058	0.222	0.0
-52096	33945	7047	0.0
-53.13	28734	2137	0.0
-48688	25088	3736	0.0
-45385	27042	1809	0.0
-39044	26144	3368	0.0
-43094	28342	-0.614	0.0
-50153	33207	-13929	0.0
-43138	31.68	-7.35	0.0
-45355	29.23	-9927	0.0
-37474	27228	-3504	0.0
-62.01	-19855	3588	0.0
-64901	-15874	2394	0.0
-58.43	-19042	3324	0.0
-43547	-19834	7465	0.0
-51241	-16809	7974	0.0
-44772	-17072	2606	0.0
-47229	-14359	-0.845	0.0
-43133	-21372	-1685	0.025
-36679	-16064	17518	0.0
-35257	-23805	13173	0.0
-37356	-16016	15354	0.0
-39039	-7167	9822	0.0
-41706	-14304	9013	0.0
-42756	-13305	4338	0.0
-39646	-18623	-2644	0.113
-42183	-12029	-0.223	0.006
-41094	-11212	-4361	0.133
-41378	-5328	3501	0.005
-30965	19144	8459	0.0
-33246	12645	5721	0.001
-31948	20912	6084	0.0
-33429	22223	2961	0.0
-29814	26924	3273	0.0
-56824	-35864	47298	0.0
-58088	-43294	45636	-0.009
-59703	-38636	43681	0.0
-56364	-39251	31638	0.0
-59.3	-41426	33.66	0.0
-55455	-43404	30293	0.0
-58205	-46268	26808	0.0
-52839	-44836	27.17	0.0
-54311	-27102	14.61	0.0
-57.42	-32073	17703	0.0
-51424	-33262	16409	-0.002
-43299	-38.72	16538	-0.047
-44565	-38623	21227	-0.002
-47642	-39492	18555	-0.028
-52315	-41412	19589	-0.02
-53.6	-37.63	15467	-0.053
-61018	-35571	14296	-0.013
-54692	-34746	11.98	-0.011
-50515	-26792	3.69	0.0
-56047	-27489	7313	0.0
-58619	-23661	4825	0.0
-67202	-21913	3849	0.0
-43976	-79956	11169	-0.006
-48927	-80981	7803	-0.005
-50162	-76443	12193	0.0
-42691	-66.31	11.38	-0.076
-45305	-68066	9194	-0.047
-45808	-65243	7702	-0.097
-47658	-62387	4.37	-0.138
-50038	-65631	7975	-0.06
-41168	-57383	22822	-0.069
-39045	-58409	20285	-0.114
-40333	-55482	18068	-0.166
-47362	-49578	8841	-0.222
-45974	-53404	10247	-0.207
-49763	-52484	7577	-0.19
-54662	-55487	7704	-0.121
-53588	-50235	4871	-0.177
-57382	-47433	2442	-0.152
-52901	-45753	2888	-0.149
-58372	-38461	2631	-0.0
-52.38	-39005	0.928	-0.003
-56553	-35822	-0.298	0.0
-54137	-33807	-2912	0.0
-63119	-32693	-0.7	0.0
-24062	-61169	54933	0.0
-23.74	-64882	53.7	0.0
-25024	-62017	51197	-0.0
-27.61	-64524	42639	-0.038
-24686	-63044	41.18	-0.079
-24.42	-63447	35737	-0.098
-25236	-65249	30631	-0.085
-27122	-66226	31336	-0.037
-37006	-62879	42912	-0.027
-33863	-62484	41962	-0.036
-34392	-68154	47935	0.0
-34047	-83641	34777	0.0
-29967	-80652	37174	0.0
-30698	-83.05	29606	0.0
-31627	-78.02	23728	-0.001
-33666	-83654	22656	0.0
-34331	-84468	17407	-0.004
-37237	-87654	21.55	0.0
-45802	-78141	18146	0.0
-42.14	-83297	14.6	-0.001
-40723	-79.57	12483	-0.015
-37836	-80671	8141	-0.058
-19283	-61911	17891	-0.209
-18578	-65506	11202	-0.22
-19217	-65.74	16204	-0.204
-8645	-72266	20186	-0.062
-7819	-68122	15042	-0.19
-1439	-72167	16254	-0.114
-1728	-80385	11539	-0.0
-2353	-80428	17297	0.0
-15513	-83.63	37578	0.0
-11343	-80803	33482	0.0
-9137	-85677	37341	0.0
-9049	-96.16	22386	0.0
-5556	-91849	25206	0.0
-9214	-92757	15646	0.0
-4175	-94356	15276	0.0
-7533	-98275	10534	0.0
-6072	-102932	6158	0.0
-10.5	-102.81	9.93	0.0
-27582	-98094	11413	-0.003
-21917	-99098	6772	0.0
-24348	-94.95	5369	-0.003
-24695	-92159	2004	-0.011
-27222	-89885	5508	-0.05
-11744	-24327	44822	0.001
-13687	-21628	41758	0.032
-14692	-26658	41565	0.0
-15124	-37321	41995	0.0
-15381	-32403	39766	0.0
-12164	-34515	42.71	0.0
-7166	-32355	44003	0.0
-5186	-36744	45794	0.0
-3377	-52228	47582	0.0
-5771	-48939	46391	0.0
-5992	-51924	42812	0.0
-10051	-54688	33156	-0.098
-12.34	-50009	35939	-0.013
-13292	-49279	33.0	-0.005
-12.0	-44279	33683	0.0
-11335	-49738	31227	-0.003
-6687	-50591	31859	-0.011
-9445	-54554	27606	-0.156
-14324	-64532	22166	-0.163
-4.5	-65849	18729	-0.174
-14608	-61848	18783	-0.208
-13351	-59802	16895	-0.223
-1035	17137	4.75	0.0
-0.779	7833	3.13	0.291
-0.8	10096	6901	0.203
-0.834	-1649	14721	0.346
-2252	-2415	10273	0.418
-2716	-7452	12658	0.42
-2736	-14241	11277	0.383
-1949	-13964	14001	0.372
-3.3	-2757	31601	0.374
-1121	-1501	28968	0.375
-2753	-8577	30305	0.394
-1079	-29276	25414	0.055
-0.34	-22196	24326	0.271
0.036	-28918	20.8	0.043
-0.807	-28141	16285	0.053
0.36	-34773	16232	0.0
1222	-37557	10205	-0.083
0.702	-39.91	16.76	-0.002
-3594	-45976	19359	-0.063
-4187	-47193	16135	-0.153
-2619	-49989	13199	-0.231
-3701	-56448	6017	-0.272
-2.09	-56298	12031	-0.251
-35245	19696	-21.86	0.0
-29134	18376	-15414	0.0
-31468	16118	-23381	0.0
-23941	7384	-21085	0.0
-27221	8.82	-20.88	0.0
-27177	3709	-17438	0.002
-28883	1318	-19.53	0.0
-27385	0.281	-18812	0.0
-12681	3675	-16365	0.216
-15.16	5456	-19157	0.05
-17511	-1783	-13855	0.315
-35235	-13177	-20639	0.002
-27911	-10427	-19267	0.067
-34422	-9562	-23843	0.0
-30195	-7169	-25322	0.0
-29452	-8894	-26839	0.001
-21.47	-5444	-28357	0.012
-26387	-10296	-25844	0.006
-24408	-18113	-20624	0.025
-18837	-13881	-24143	0.254
-17495	-18969	-26051	0.049
-24.92	-21159	-33121	0.0
-20.65	-24558	-28443	-0.008
-61344	-9842	-6471	0.0
-54922	-14396	-11235	0.0
-56722	-9437	-11.26	0.0
-51353	-2047	-21347	0.0
-51256	-6506	-20599	0.0
-53303	-2833	-23529	0.0
-60568	-3438	-24.26	0.0
-58926	1704	-26753	0.0
-44726	9527	-18668	0.0
-49588	16396	-15747	0.0
-47249	19642	-22852	0.0
-37755	6293	-38836	0.0
-44172	8914	-40496	0.0
-43237	1897	-37432	0.0
-47456	-2938	-35341	0.0
-45.11	-2193	-39888	0.0
-49523	-7555	-42.88	0.0
-42754	-3222	-46136	0.0
-30119	-4895	-40715	0.0
-32932	-8845	-43065	0.0
-31635	-9.67	-37786	0.0
-35432	-13.49	-36184	0.0
-31431	-10.64	-34282	0.0
-42188	-74783	1086	-0.061
-43466	-77547	-2727	-0.022
-43349	-71544	-2284	-0.039
-47841	-63519	-8446	-0.039
-44431	-66066	-6351	-0.007
-42493	-62633	-6961	-0.003
-41.11	-65302	-8869	0.0
-43368	-59071	-8268	0.0
-59.55	-43477	-13073	-0.06
-58115	-49339	-12723	-0.118
-60182	-45606	-17232	-0.05
-54.71	-44995	-27.26	-0.01
-53806	-49303	-23.75	-0.094
-48.77	-46511	-20101	-0.021
-44956	-49002	-14857	0.0
-45573	-43518	-18251	0.0
-43197	-43368	-18773	0.0
-45077	-41104	-24428	0.0
-45.89	-25395	-30684	0.0
-45005	-30397	-25.41	0.0
-43653	-24304	-26126	0.0
-42063	-25057	-23.94	0.0
-41688	-17623	-27382	0.0
-15444	-75199	8628	-0.15
-18879	-73824	5444	-0.153
-14334	-77469	7486	-0.093
-1.22	-80926	1178	0.0
-2059	-75638	6154	-0.088
-2683	-74352	0.418	-0.024
-6205	-69874	-1598	-0.01
-6452	-74.15	-5011	0.0
-11488	-93654	-12012	0.0
-8.01	-91778	-14324	0.0
-14356	-88845	-11548	0.0
-24458	-73687	-6085	0.0
-19852	-77423	-9528	0.0
-23031	-70047	-10276	0.0
-18047	-64372	-13372	0.0
-25267	-60912	-11373	0.0
-27368	-55641	-8583	-0.0
-28936	-59847	-9094	0.0
-28441	-51016	-20332	0.0
-23211	-49825	-15944	0.0
-26.37	-43191	-22364	-0.056
-27015	-36186	-24365	-0.207
-33461	-38538	-27448	-0.17
-2295	-9248	-0.653	0.552
-2501	-12838	-5984	0.47
-2019	-18508	-4921	0.357
-12801	-28258	-5936	0.019
-9.83	-25127	-8844	0.08
-15.64	-26822	-8414	0.001
-18676	-26073	-10163	0.014
-23932	-30882	-7.62	0.0
-16983	-38969	0.889	-0.148
-21212	-38321	3176	-0.13
-21563	-39612	0.139	-0.122
-24288	-34.92	-7018	0.0
-28952	-39335	-4862	-0.014
-31036	-37325	-8174	0.0
-36143	-36853	-7813	0.0
-31.4	-33833	-10897	0.0
-31.67	-30667	-12977	0.0
-25777	-29892	-11826	0.0
-30761	-40747	-13142	0.0
-25014	-35984	-19943	-0.059
-31917	-36085	-16532	0.0
-32021	-31366	-19478	-0.004
-34785	-37133	-15.69	0.0
-40977	-13084	53377	0.001
-45966	-8527	54938	0.003
-44254	-7366	58985	0.0
-36.5	-6866	56138	0.0
-30612	-9392	51338	0.021
-35965	-26649	48735	0.0
-36908	-23728	46901	0.008
-37215	-21952	48948	0.006
-37227	-16581	51.96	0.0
-24532	-26519	53918	0.001
-26253	-28054	52282	0.0
-28207	-26735	51936	0.001
-32041	-27175	50278	0.0
-27015	-13.7	68397	0.0
-26416	-18.77	73529	0.0
-29557	-22112	71.17	0.0
-26492	-25244	61451	0.0
-27233	-10394	50094	0.029
-30035	-11154	55961	0.0
-28846	-11581	62643	0.0
-20367	60384	17866	0.0
-15688	59418	19959	0.0
-19395	55798	24174	0.0
-18844	51956	30.64	0.0
-19348	47887	37032	0.0
-29269	48.11	13866	0.0
-25318	49.09	8738	0.0
-26637	50938	13965	0.0
-25573	56877	17193	0.0
-34354	39.79	28897	0.0
-38261	44252	27074	0.0
-31889	42239	21766	0.0
-31188	46752	20066	0.0
-50546	-11.96	11.58	0.0
-46373	-11726	9917	0.0
-49631	-7263	4351	0.0
-52364	-0.47	1663	0.0
-54165	5764	-2084	0.0
-65877	-13172	13193	0.0
-62.21	-18.1	13014	0.0
-61296	-12855	10061	0.0
-55595	-12272	10971	0.0
-51928	-57793	39393	-0.001
-52164	-58264	34559	0.0
-50366	-54474	36253	-0.005
-51269	-51742	34946	-0.001
-54985	-51302	35075	-0.001
-41304	-50358	39235	-0.097
-43171	-54342	39161	-0.062
-45938	-54154	42618	-0.057
-51256	-56919	44975	-0.021
-6778	-74656	52646	0.0
-10214	-78082	48558	0.0
-12105	-75138	51085	0.0
-16107	-71123	48587	0.0
-18133	-67756	44569	-0.001
-11175	-57705	60066	0.0
-10021	-57987	57326	0.0
-9351	-61902	59856	0.0
-5432	-68704	58031	0.0
-8293	1867	40988	0.198
-4659	-0.274	42256	0.23
-8319	-4477	42408	0.202
-8699	-10896	43025	0.202
-10561	-16606	40727	0.185
-2721	19499	-16494	0.0
-2556	13.18	-16467	0.0
-2617	9878	-11911	0.162
-3659	-1927	-10966	0.441
-3279	-13213	-13411	0.387
-43065	4975	-4187	0.067
-40956	-0.289	-8647	0.011
-42437	8654	-7279	0.054
-40532	11319	-11793	0.0
-36871	12179	-15688	0.0
-50.09	-34501	-6.3	0.0
-54767	-33386	-8318	0.0
-50691	-29575	-9123	0.0
-52087	-24568	-11528	0.0
-54269	-20416	-13985	0.0
-25.54	-100003	-7251	0.0
-24421	-99049	-16084	0.0
-28768	-97501	-11146	0.0
-35073	-92135	-11883	0.0
-44207	-86245	-12051	0.0
-9467	-52865	2521	-0.269
-13.17	-52429	1.67	-0.252
-18426	-56254	3679	-0.211
-23.66	-59991	2942	-0.129
-21828	-65058	1666	-0.062
-60932	0.371	30823	0.051
-57.17	8088	30897	0.006
-56365	5345	35172	0.009
-48524	1625	32519	0.063
-42251	0.013	32555	0.005
-41.24	4906	53148	0.0
-41.83	8552	47204	0.001
-42827	11149	52.85	0.0
-41606	18933	50349	0.0
-38674	24728	47358	0.0
-37.38	28468	42534	0.012
-33391	26867	48404	0.0
-29333	23495	43175	0.061
-26.31	22359	38283	0.148
-39579	-31413	38125	0.0
-42252	-30973	36.8	0.0
-42786	-28931	38249	0.0
-46272	-27576	39451	0.0
-50685	-26852	41.0	0.0
-39655	-19194	34997	0.14
-44806	-19401	37096	0.041
-42334	-15894	32298	0.082
-45247	-13258	29672	0.065
-49046	-11688	27511	0.058
-52763	-10659	25777	0.023
-49568	-8988	25273	0.02
-54099	-6063	26914	0.088
-21.29	-47981	60559	0.0
-24599	-49848	61579	0.0
-23526	-46.69	59525	0.0
-24517	-44699	59114	0.0
-26908	-42903	56736	0.0
-42034	-33969	63453	0.0
-37364	-36366	59138	0.0
-41785	-36028	56625	0.0
-38.81	-37308	49513	-0.0
-33666	-37.31	43662	0.0
-32345	-38616	40638	0.0
-35172	-35179	40708	0.0
-36888	-32894	39267	0.0
-7094	-9522	61.62	0.0
-2992	-14996	60068	0.0
-3295	-13578	64189	0.0
-3194	-19009	66645	0.0
-3777	-23438	67301	0.0
-11172	-34337	62908	0.0
-8269	-35927	66.61	0.0
-10505	-36033	69158	0.0
-9682	-35772	77349	0.0
-14.24	-41462	77789	0.0
-16477	-46678	75764	0.0
-19.84	-43369	73699	0.0
-21161	-46438	66.07	0.0
-23504	25215	36508	0.152
-24952	19608	39.79	0.155
-23701	18569	42.63	0.14
-24234	19916	47803	0.076
-21232	-2615	61726	0.0
-22307	3472	61948	0.0
-22258	1408	68462	0.0
-17923	5039	70506	0.0
-12.71	6.47	69134	0.0
-8145	7472	70585	0.0
-8855	-0.12	71043	0.0
-8253	-4224	64394	0.0
-7134	41.83	-7584	0.0
-1.06	39737	-5292	0.0
-5036	45323	-3.18	0.0
-6984	43596	2994	0.0
-9909	42093	8296	0.0
-4989	47921	31174	0.0
-4436	44143	25785	0.0
-5024	40571	32469	0.0
-5516	33869	35249	0.0
-5401	26743	34.53	0.0
-8344	20719	36299	0.045
-5753	22586	39497	0.017
-4709	18709	45.0	0.021
-6501	16333	49973	0.003
-45.41	38324	-17.77	0.0
-39292	35.22	-15.34	0.0
-38354	41.04	-15703	0.0
-33.02	42441	-14955	0.0
-27861	45808	-14816	0.0
-12.81	67358	-7959	0.0
-11253	59.9	-12133	0.0
-4176	66321	-11579	0.0
-2335	58363	-13062	0.0
-4015	50482	-15099	0.0
-3862	44541	-16737	0.0
-5973	45806	-10741	0.0
-10069	42226	-8471	0.0
-41243	8913	23818	0.0
-46941	9743	20522	0.0
-43.4	13699	25898	0.0
-47313	18105	23819	0.0
-50404	22428	20.38	0.0
-39449	41266	7.57	0.0
-39343	37019	7917	0.0
-42186	40669	3532	0.0
-46858	40465	0.457	0.0
-51739	36394	-4174	0.0
-49717	31.86	-5868	0.0
-50425	36734	-7857	0.0
-49743	37.44	-13376	0.0
-47794	-27188	3794	0.0
-51863	-22757	3544	0.0
-47491	-27412	8.03	0.0
-42781	-23743	11227	0.0
-37.23	-24102	6081	0.0
-38599	-3442	14.8	0.0
-36049	-9.52	13367	0.0
-37064	-1559	13734	0.0
-35464	0.068	12.08	0.0
-35092	1.54	9993	0.0
-35738	2442	7767	0.0
-32873	10055	9883	0.0
-31391	17362	9767	0.0
-31133	23327	8571	0.0
-62102	-30862	38392	0.0
-61584	-36014	39246	0.0
-63995	-34526	35032	0.0
-60.45	-36381	30547	0.0
-56297	-37.57	27848	0.0
-44271	-28352	18065	0.0
-45491	-34067	14435	-0.0
-40576	-33.93	15421	0.0
-40567	-37223	14937	-0.084
-43373	-36793	12048	-0.026
-47984	-33989	10359	0.0
-43531	-33747	8203	-0.001
-45085	-30.6	5127	0.0
-44.47	-73011	19092	0.0
-46498	-72518	14548	-0.0
-42554	-69938	17001	-0.0
-42237	-67254	15078	-0.027
-43675	-64938	13552	-0.053
-48107	-54349	19979	-0.033
-43432	-53157	17226	-0.158
-47922	-52288	15089	-0.129
-49349	-49338	10953	-0.184
-50486	-46893	7046	-0.197
-51425	-44508	4153	-0.152
-54391	-44752	5814	-0.152
-59813	-42043	4.92	-0.062
-65994	-38376	5.51	-0.006
-27748	-57571	50813	0.0
-26269	-60183	48809	-0.018
-27276	-58418	46652	-0.053
-29334	-60928	44696	-0.057
-29516	-64151	43306	-0.023
-41018	-71334	46165	0.0
-36065	-74172	48323	0.0
-38476	-75.79	40697	0.0
-39184	-78834	35243	0.0
-39461	-79446	29927	0.0
-41134	-83.36	25.55	0.0
-42028	-76.92	26683	0.0
-43126	-74808	22977	0.0
-17671	-64044	24296	-0.148
-19.35	-68.35	18893	-0.163
-18424	-70267	21226	-0.121
-14714	-75197	20376	-0.016
-9316	-76867	23232	-0.0
-19688	-89004	32362	0.0
-11404	-87489	32079	0.0
-14961	-87966	26537	0.0
-14057	-92683	23946	0.0
-14768	-97429	19991	0.0
-15632	-100968	15442	0.0
-19565	-95416	17.7	0.0
-24629	-93028	15483	-0.001
-29492	-91746	14647	-0.007
-13136	-33.74	46718	0.0
-15811	-32256	42632	0.0
-16676	-37171	45019	0.0
-16446	-39604	44426	0.0
-12785	-40206	45706	0.0
-5315	-58589	42165	0.0
-5917	-54261	40452	-0.001
-4636	-58951	38191	-0.001
-3959	-58435	34136	-0.023
-4402	-60267	30325	-0.107
-3735	-59424	27527	-0.156
-1702	-67939	25633	-0.086
-11796	-66475	25316	-0.085
-0.74	19003	12.89	0.0
-0.653	11497	10916	0.127
-0.601	12168	14997	0.098
-0.703	5276	17243	0.248
-0.641	-0.664	19308	0.33
-3486	-16576	30371	0.333
-3.68	-16.1	30099	0.339
-4699	-22514	29288	0.243
-4966	-28992	28254	0.051
-3798	-35558	26265	0.0
-2406	-40323	22639	0.0
-5465	-39614	25167	0.0
-4985	-42693	23.46	0.0
-1389	-46896	23277	-0.048
-24005	24948	-18528	0.0
-27.05	17791	-26.68	0.0
-21672	19654	-22.04	0.0
-19758	11617	-25432	0.0
-20959	6952	-20445	0.003
-18067	-10.77	-12636	0.365
-20492	-8575	-11723	0.349
-25475	-14112	-12665	0.253
-34164	-16658	-18209	0.059
-35425	-16072	-20957	0.008
-30072	-14.59	-22095	0.0
-33.31	-18906	-19966	0.008
-31414	-20902	-18564	0.001
-28971	-22626	-17508	0.0
-60887	-1611	-1653	0.0
-58478	-4685	-9.59	0.0
-61286	1021	-7862	0.0
-58485	2643	-14687	0.0
-54359	3544	-21161	0.0
-37419	16625	-27256	0.0
-42254	22063	-29702	0.0
-35.49	22033	-35787	0.0
-33792	14769	-43027	0.0
-35078	5189	-41644	0.0
-36768	0.398	-47396	0.0
-32197	4103	-44594	0.0
-29134	0.23	-45838	0.0
-28221	-2.48	-39685	0.0
-45613	-65148	-0.504	-0.104
-46432	-67692	-2837	-0.043
-50553	-66566	-4312	-0.071
-52162	-64.38	-7408	-0.062
-53027	-62467	-11008	-0.061
-58714	-32329	-20211	0.0
-57639	-39201	-20.23	-0.0
-54198	-34335	-20.79	0.0
-57507	-36957	-26115	0.0
-55447	-39466	-30757	0.0
-49443	-37709	-29664	0.0
-54026	-32587	-32624	0.0
-51353	-26191	-34.99	0.0
-48491	-20465	-36721	0.0
-11294	-83366	9432	-0.004
-11722	-80968	6984	-0.005
-10.82	-84415	4264	0.0
-4848	-86434	1031	0.0
-1.53	-84773	-4.36	0.0
-22242	-84148	-12961	0.0
-19.75	-84.41	-10122	0.0
-26082	-79982	-8964	0.0
-26755	-75399	-8311	0.0
-28455	-68905	-8359	0.0
-29.23	-63.16	-9674	0.0
-26.97	-64947	-14836	0.0
-31213	-56886	-19411	0.0
-36243	-49.8	-23288	0.0
-2514	-19283	2732	0.319
-3067	-22461	-2747	0.194
-4301	-25487	-0.271	0.034
-9966	-29059	-2574	0.029
-15927	-33047	-4143	-0.0
-12156	-42068	-6547	-0.167
-18737	-37567	-2386	-0.054
-12496	-38455	-8846	-0.03
-14058	-35708	-11106	0.0
-15.49	-33.02	-12782	0.0
-16679	-31459	-14.93	0.0
-21594	-41132	-14471	-0.006
-27965	-43.74	-10317	-0.042
-31827	-45558	-8433	-0.032
-52211	-9564	42216	0.072
-56619	-2991	44338	0.012
-54.94	-5499	48627	0.007
-50.86	0.543	49795	0.002
-46.5	2016	49982	0.008
-43739	-5.7	49062	0.089
-42478	-3276	46281	0.136
-41526	0.001	50342	0.065
-37219	-0.043	52234	0.054
-32638	1264	55227	0.002
-28515	4.16	56685	0.0
-50427	-23077	59883	0.0
-51894	-19924	57457	0.0
-47104	-17201	57434	0.0
-43516	-18745	49482	0.002
-39414	-20137	42264	0.089
-34568	-21101	44614	0.099
-34699	-20015	40849	0.152
-37073	-20378	37411	0.147
-38621	-17477	36489	0.179
-44644	-14186	38176	0.16
-23337	-31395	73.51	0.0
-25324	-35407	68413	0.0
-27.22	-30391	71583	0.0
-31496	-29838	70413	0.0
-35489	-30201	69321	0.0
-30119	-29352	55936	0.0
-35.49	-29187	62901	0.0
-39957	-30019	67.73	0.0
-43907	-28471	65136	0.0
-47372	-25711	62636	0.0
-14375	-13298	66962	0.0
-12366	-15165	71499	0.0
-14455	-16995	68773	0.0
-16.41	-19722	75272	0.0
-16034	-26814	71495	0.0
-22729	-24613	70411	0.0
-17.54	-26956	65994	0.0
-13627	-31105	62118	0.0
-14342	-33212	60463	0.0
-17925	-31.52	65707	0.0
-25531	8.03	54514	0.0
-25107	2183	50972	0.001
-23051	0.485	49872	0.0
-21859	-2.43	52316	0.0
-24657	-9239	50793	0.003
-23119	-7543	53677	0.0
-21425	-5262	57228	0.0
-21231	-9369	61834	0.0
-17503	-10914	64061	0.0
-6041	58655	4518	0.0
-7825	54323	6319	0.0
-5984	59.31	10586	0.0
-4274	58953	16896	0.0
-4366	57261	23455	0.0
-11.33	62071	25382	0.0
-5905	60977	29514	0.0
-3692	55587	31329	0.0
-3089	51621	37859	0.0
-3411	46485	45558	0.0
-6212	41771	52088	0.0
-39135	55691	0.901	0.0
-36541	58195	-3152	0.0
-32389	54237	-0.248	0.0
-25573	53057	-1507	0.0
-21.39	57488	-2043	0.0
-23143	54.11	4993	0.0
-23597	60385	0.625	0.0
-19647	65616	-3432	0.0
-11201	67243	-0.534	0.0
-4779	65841	2958	0.0
-43563	26974	25774	0.0
-42343	27.41	22947	0.0
-47845	32.02	23.3	0.0
-44.48	35159	20298	0.0
-38836	37.5	16523	0.0
-41818	45724	21003	0.0
-38.97	43091	15544	0.0
-37988	41629	11.54	0.0
-40757	46393	8467	0.0
-42301	52247	4052	0.0
-35062	-28788	18422	0.0
-33319	-27843	16.48	0.0
-35822	-23229	17222	0.0
-37462	-16736	18543	0.0
-38146	-12155	15665	0.0
-42322	-8919	9451	0.0
-41621	-6032	12819	0.0
-40207	-4784	15028	0.0
-39836	-0.018	11862	0.0
-39106	6907	7965	0.0
-38.08	12522	4545	0.0
-59999	-23077	25.87	0.0
-63097	-25805	21.46	0.0
-60674	-23426	20275	0.0
-56583	-23706	17617	0.0
-51882	-24422	19065	0.0
-55547	-19842	14689	0.0
-50505	-21255	18365	0.0
-47.27	-24617	18871	0.0
-42941	-26.38	18963	0.0
-38.69	-27994	19121	0.0
-40499	-65898	31034	0.0
-39762	-63213	27213	-0.001
-40.33	-62639	29078	-0.0
-42.69	-60236	26172	-0.003
-45389	-58157	23787	-0.003
-54188	-59377	29623	0.0
-51922	-59439	24921	0.0
-49.16	-56503	22263	-0.004
-53995	-57058	21097	0.0
-59.02	-55704	19222	0.0
-63444	-52395	18.23	0.0
-31129	-51209	36673	-0.158
-31.08	-54496	37531	-0.14
-33551	-53884	36.26	-0.135
-36305	-57794	40109	-0.082
-39463	-62262	45348	-0.029
-44045	-58158	41814	-0.051
-43465	-62415	47302	-0.026
-42548	-67393	48.24	-0.002
-42.86	-69231	41995	-0.001
-41588	-67556	35709	0.0
-9762	-71.74	36658	0.0
-14814	-71682	33034	0.0
-14091	-73039	36961	0.0
-15806	-77506	37805	0.0
-17202	-83218	41151	0.0
-15578	-78708	47181	0.0
-19429	-81098	45396	0.0
-21428	-85321	39549	0.0
-23978	-83645	32734	0.0
-25689	-79555	26776	-0.002
-27154	-75379	22456	-0.04
-10912	-46491	57625	0.0
-9719	-45381	53872	0.0
-4466	-47433	55832	0.0
-3621	-52032	52.39	0.0
-6458	-56451	48.39	0.0
-9301	-58.27	53734	0.0
-10235	-58246	49631	0.0
-8868	-58205	45919	-0.0
-4.13	-62362	44106	0.0
-2662	-70718	39632	0.0
-2495	15.04	26802	0.197
-3132	11.14	27679	0.244
-2849	8.84	29423	0.275
-2684	2089	31222	0.343
-2733	-4708	32138	0.38
-1266	-3364	40364	0.281
-1132	-7157	35104	0.356
-2318	-11749	31668	0.372
-1488	-18337	31329	0.316
-0.894	-24199	32041	0.242
-1031	-29414	33594	0.139
-12055	27821	-19.98	0.0
-13606	21.89	-18171	0.0
-11558	20795	-17641	0.0
-9919	11913	-19285	0.0
-11361	1132	-14639	0.317
-5.81	4899	-14748	0.281
-8805	-0.982	-16264	0.351
-13446	-6226	-14437	0.371
-15837	-13296	-14662	0.36
-19369	-18723	-14094	0.153
-26.47	-23116	-11475	0.004
-43926	-10584	-12236	0.037
-46902	-2209	-12278	0.001
-44597	-5828	-15.16	0.006
-44385	-0.531	-18226	0.0
-43296	4308	-21018	0.0
-40866	-2701	-15927	0.0
-41639	1.41	-21.17	0.0
-40192	8778	-23957	0.0
-36282	10492	-27214	0.0
-32.84	9507	-29.48	0.0
-28211	7278	-29.24	0.0
-66524	-50506	-1942	-0.053
-61112	-51.09	-6.6	-0.118
-65908	-45146	-6519	-0.065
-65141	-42633	-10806	-0.035
-64.59	-38519	-14343	0.0
-60483	-32245	-10348	0.0
-67021	-32441	-12447	0.0
-65807	-33125	-19445	0.0
-63664	-27031	-20685	0.0
-60644	-21.08	-21888	0.0
-60265	-17244	-26991	0.0
-13093	-95288	-0.601	0.0
-10871	-95.42	-4939	0.0
-12901	-97763	-8288	0.0
-11.25	-97706	-15006	0.0
-16818	-93207	-12272	0.0
-23336	-94.98	-19497	0.0
-22877	-90685	-14517	0.0
-21417	-87.47	-14.61	0.0
-28.71	-81.93	-15479	0.0
[truncated: 18,485 more rows]

## Sheet: Fig4a_middle_gradiometers
channel_name	x_coord	y_coord	z_coord	color_ERF	marker_significance	planar1	planar2
MEG0112_MEG0113	-0.107	0.046	-0.06	24873	1	-19.37	29362
MEG0122_MEG0123	-0.102	0.063	-0.026	72062	1	84221	57.38
MEG0132_MEG0133	-0.108	0.03	-0.027	58943	1	82412	-12528
MEG0142_MEG0143	-0.11	0.013	-0.063	30385	0	-41938	-9367
MEG0212_MEG0213	-0.107	0.033	0.008	60452	0	-42191	74356
MEG0222_MEG0223	-0.099	0.04	0.041	48828	1	65972	-20398
MEG0232_MEG0233	-0.101	0.004	0.041	34.98	1	36094	-33829
MEG0242_MEG0243	-0.108	-0.001	0.007	65771	0	-56674	73753
MEG0312_MEG0313	-0.086	0.099	0.009	48043	1	66934	11665
MEG0322_MEG0323	-0.089	0.076	0.041	42015	1	26637	53113
MEG0332_MEG0333	-0.07	0.076	0.071	5.96	0	3115	-7832
MEG0342_MEG0343	-0.1	0.066	0.008	71707	1	82713	58671
MEG0412_MEG0413	-0.081	0.041	0.072	11079	0	-12159	9882
MEG0422_MEG0423	-0.053	0.041	0.095	22535	1	-31711	3175
MEG0432_MEG0433	-0.054	0.006	0.097	33675	1	-45989	12372
MEG0442_MEG0443	-0.083	0.006	0.073	12605	0	-14225	-10744
MEG0512_MEG0513	-0.064	0.125	0.014	11447	1	12343	-10476
MEG0522_MEG0523	-0.033	0.14	0.017	25171	0	-13679	-32864
MEG0532_MEG0533	-0.034	0.127	0.049	26067	1	-29.39	-22252
MEG0542_MEG0543	-0.067	0.109	0.044	22605	0	-31954	-0.954
MEG0612_MEG0613	-0.036	0.105	0.075	16.18	1	-19.14	-12541
MEG0622_MEG0623	0.0	0.078	0.097	50527	1	-44181	-56.16
MEG0632_MEG0633	-0.018	0.044	0.106	47988	1	-66473	-13675
MEG0642_MEG0643	-0.037	0.075	0.092	27173	1	-23488	-30415
MEG0712_MEG0713	-0.019	0.01	0.11	53625	1	23368	-72147
MEG0722_MEG0723	0.019	0.01	0.11	47147	0	-23549	62379
MEG0732_MEG0733	0.019	-0.023	0.106	46.52	1	64321	13821
MEG0742_MEG0743	-0.019	-0.024	0.106	54209	1	73922	20317
MEG0812_MEG0813	0.0	0.145	0.019	40187	1	-26893	-50068
MEG0822_MEG0823	0.0	0.132	0.05	31381	1	-25914	-36027
MEG0912_MEG0913	0.033	0.14	0.017	50435	1	-33987	-62708
MEG0922_MEG0923	0.064	0.125	0.014	50014	1	-42333	-56663
MEG0932_MEG0933	0.067	0.109	0.044	36472	1	-32894	-39729
MEG0942_MEG0943	0.034	0.127	0.049	33714	1	-30982	-36242
MEG1012_MEG1013	0.0	0.109	0.077	31374	1	-41657	-15274
MEG1022_MEG1023	0.036	0.105	0.075	36266	1	-43481	-27.2
MEG1032_MEG1033	0.037	0.075	0.092	47.5	1	-51464	-43174
MEG1042_MEG1043	0.018	0.044	0.106	45027	1	-58054	-26166
MEG1112_MEG1113	0.052	0.041	0.095	34428	1	32804	-35979
MEG1122_MEG1123	0.081	0.041	0.072	57699	1	-69497	42762
MEG1132_MEG1133	0.083	0.006	0.073	74443	1	-54654	89.98
MEG1142_MEG1143	0.054	0.006	0.097	43868	1	52.22	-33494
MEG1212_MEG1213	0.086	0.099	0.009	61818	1	-84.46	-22572
MEG1222_MEG1223	0.1	0.066	0.008	88463	1	-121.35	30425
MEG1232_MEG1233	0.089	0.076	0.041	56384	1	0.129	-79739
MEG1242_MEG1243	0.07	0.076	0.071	44.33	1	-62494	4978
MEG1312_MEG1313	0.099	0.04	0.041	82862	1	33989	-112147
MEG1322_MEG1323	0.107	0.033	0.008	92.94	1	-122035	48816
MEG1332_MEG1333	0.108	-0.001	0.007	26.94	1	-33087	18887
MEG1342_MEG1343	0.101	0.004	0.041	71112	1	65767	-76083
MEG1412_MEG1413	0.102	0.063	-0.026	106526	0	108762	-104242
MEG1422_MEG1423	0.106	0.047	-0.06	56693	0	1201	80167
MEG1432_MEG1433	0.11	0.013	-0.062	36599	1	13.62	49935
MEG1442_MEG1443	0.108	0.03	-0.026	45667	0	7.53	-64142
MEG1512_MEG1513	-0.109	-0.003	-0.028	79182	1	98216	-53787
MEG1522_MEG1523	-0.102	-0.036	-0.028	61464	1	84139	-21.82
MEG1532_MEG1533	-0.095	-0.052	-0.062	27.27	0	-3914	38367
MEG1542_MEG1543	-0.107	-0.021	-0.062	26806	0	-34.28	16185
MEG1612_MEG1613	-0.102	-0.034	0.006	40037	1	8574	55969
MEG1622_MEG1623	-0.095	-0.031	0.039	23.39	1	8482	31972
MEG1632_MEG1633	-0.078	-0.063	0.039	66709	1	10765	93725
MEG1642_MEG1643	-0.087	-0.064	0.005	51374	1	68893	23073
MEG1712_MEG1713	-0.076	-0.08	-0.062	26155	0	13601	34397
MEG1722_MEG1723	-0.086	-0.066	-0.028	41.66	1	53375	24945
MEG1732_MEG1733	-0.063	-0.09	-0.028	34045	1	23284	42143
MEG1742_MEG1743	-0.049	-0.099	-0.062	24251	0	25347	23103
MEG1812_MEG1813	-0.079	-0.029	0.07	31256	1	37751	-22994
MEG1822_MEG1823	-0.052	-0.028	0.093	49544	0	-63136	30381
MEG1832_MEG1833	-0.018	-0.054	0.092	49376	1	29571	63257
MEG1842_MEG1843	-0.055	-0.063	0.071	60798	1	81276	28055
MEG1912_MEG1913	-0.051	-0.086	0.04	50954	1	19256	69.44
MEG1922_MEG1923	-0.034	-0.103	0.006	33446	1	47283	-1239
MEG1932_MEG1933	-0.033	-0.105	-0.028	25893	1	8827	35539
MEG1942_MEG1943	-0.064	-0.088	0.006	47133	1	66563	3525
MEG2012_MEG2013	-0.019	-0.08	0.069	41767	1	36381	46533
MEG2022_MEG2023	0.019	-0.08	0.069	29616	1	38735	15931
MEG2032_MEG2033	0.017	-0.097	0.04	33083	1	38705	26284
MEG2042_MEG2043	-0.017	-0.097	0.04	28816	1	28.99	28641
MEG2112_MEG2113	0.0	-0.109	0.007	23661	0	33457	-0.556
MEG2122_MEG2123	0.0	-0.111	-0.027	20605	1	5042	28701
MEG2132_MEG2133	0.017	-0.11	-0.062	31466	1	40675	18048
MEG2142_MEG2143	-0.017	-0.11	-0.062	24787	1	30243	17726
MEG2212_MEG2213	0.052	-0.028	0.093	45231	1	63158	-10135
MEG2222_MEG2223	0.079	-0.028	0.07	63573	1	15633	88536
MEG2232_MEG2233	0.055	-0.063	0.071	49502	1	64905	26235
MEG2242_MEG2243	0.018	-0.054	0.092	43365	0	-4183	61184
MEG2312_MEG2313	0.051	-0.086	0.04	46.04	1	41395	50257
MEG2322_MEG2323	0.064	-0.088	0.006	41497	1	55.95	17709
MEG2332_MEG2333	0.033	-0.105	-0.028	35548	1	15013	47978
MEG2342_MEG2343	0.033	-0.103	0.006	27.12	1	38023	5021
MEG2412_MEG2413	0.095	-0.031	0.039	55715	1	64716	44946
MEG2422_MEG2423	0.102	-0.034	0.006	31392	1	43.6	8.36
MEG2432_MEG2433	0.087	-0.064	0.006	58.03	1	78886	22627
MEG2442_MEG2443	0.078	-0.063	0.039	67106	1	45511	83279
MEG2512_MEG2513	0.063	-0.091	-0.028	50.04	1	26003	65817
MEG2522_MEG2523	0.086	-0.066	-0.028	50401	0	18406	68861
MEG2532_MEG2533	0.076	-0.08	-0.062	33773	1	44408	-17584
MEG2542_MEG2543	0.049	-0.099	-0.062	32.17	1	45.35	3639
MEG2612_MEG2613	0.109	-0.003	-0.028	18808	1	-17735	-19823
MEG2622_MEG2623	0.107	-0.021	-0.062	14697	0	20561	-3041
MEG2632_MEG2633	0.095	-0.052	-0.062	33893	1	39393	-27307
MEG2642_MEG2643	0.102	-0.036	-0.028	20143	1	1305	28457

## Sheet: Fig4a_middle_magnetometers
channel_name	x_coord	y_coord	z_coord	color_ERF	marker_significance
MEG0111	-0.107	0.046	-0.06	283189	0
MEG0121	-0.102	0.063	-0.026	5831	0
MEG0131	-0.108	0.03	-0.027	53165	1
MEG0141	-0.11	0.013	-0.063	183171	0
MEG0211	-0.107	0.033	0.008	-181727	1
MEG0221	-0.099	0.04	0.041	-353315	1
MEG0231	-0.101	0.004	0.041	-475289	1
MEG0241	-0.108	-0.001	0.007	-359569	1
MEG0311	-0.086	0.099	0.009	-525341	1
MEG0321	-0.089	0.076	0.041	-415978	1
MEG0331	-0.07	0.076	0.071	-451491	1
MEG0341	-0.1	0.066	0.008	-220975	1
MEG0411	-0.081	0.041	0.072	-455421	1
MEG0421	-0.053	0.041	0.095	-432885	1
MEG0431	-0.054	0.006	0.097	-416126	1
MEG0441	-0.083	0.006	0.073	-497899	1
MEG0511	-0.064	0.125	0.014	-590977	1
MEG0521	-0.033	0.14	0.017	-581437	1
MEG0531	-0.034	0.127	0.049	-492546	1
MEG0541	-0.067	0.109	0.044	-526215	1
MEG0611	-0.036	0.105	0.075	-452891	1
MEG0621	0.0	0.078	0.097	-298441	1
MEG0631	-0.018	0.044	0.106	-307904	1
MEG0641	-0.037	0.075	0.092	-415.27	1
MEG0711	-0.019	0.01	0.11	-262839	1
MEG0721	0.019	0.01	0.11	-57573	1
MEG0731	0.019	-0.023	0.106	-8053	1
MEG0741	-0.019	-0.024	0.106	-216742	1
MEG0811	0.0	0.145	0.019	-524378	1
MEG0821	0.0	0.132	0.05	-413623	1
MEG0911	0.033	0.14	0.017	-470433	1
MEG0921	0.064	0.125	0.014	-419049	1
MEG0931	0.067	0.109	0.044	-280084	1
MEG0941	0.034	0.127	0.049	-330237	1
MEG1011	0.0	0.109	0.077	-380764	1
MEG1021	0.036	0.105	0.075	-271004	1
MEG1031	0.037	0.075	0.092	-163329	1
MEG1041	0.018	0.044	0.106	-105389	1
MEG1111	0.052	0.041	0.095	-26.24	1
MEG1121	0.081	0.041	0.072	51.9	1
MEG1131	0.083	0.006	0.073	241802	1
MEG1141	0.054	0.006	0.097	58.93	1
MEG1211	0.086	0.099	0.009	-317919	1
MEG1221	0.1	0.066	0.008	-25.55	1
MEG1231	0.089	0.076	0.041	-130943	1
MEG1241	0.07	0.076	0.071	-137726	1
MEG1311	0.099	0.04	0.041	145671	1
MEG1321	0.107	0.033	0.008	323276	1
MEG1331	0.108	-0.001	0.007	573286	1
MEG1341	0.101	0.004	0.041	472.26	1
MEG1411	0.102	0.063	-0.026	205.72	1
MEG1421	0.106	0.047	-0.06	664799	1
MEG1431	0.11	0.013	-0.062	597947	1
MEG1441	0.108	0.03	-0.026	421121	1
MEG1511	-0.109	-0.003	-0.028	-40478	1
MEG1521	-0.102	-0.036	-0.028	-175562	1
MEG1531	-0.095	-0.052	-0.062	1716	0
MEG1541	-0.107	-0.021	-0.062	61349	0
MEG1611	-0.102	-0.034	0.006	-437936	1
MEG1621	-0.095	-0.031	0.039	-509645	1
MEG1631	-0.078	-0.063	0.039	-312134	1
MEG1641	-0.087	-0.064	0.005	-318845	1
MEG1711	-0.076	-0.08	-0.062	3766	0
MEG1721	-0.086	-0.066	-0.028	-174046	1
MEG1731	-0.063	-0.09	-0.028	-99259	1
MEG1741	-0.049	-0.099	-0.062	34011	0
MEG1811	-0.079	-0.029	0.07	-492857	1
MEG1821	-0.052	-0.028	0.093	-379328	1
MEG1831	-0.018	-0.054	0.092	-184607	1
MEG1841	-0.055	-0.063	0.071	-272122	1
MEG1911	-0.051	-0.086	0.04	-107265	0
MEG1921	-0.034	-0.103	0.006	-15.06	0
MEG1931	-0.033	-0.105	-0.028	-11866	0
MEG1941	-0.064	-0.088	0.006	-141649	1
MEG2011	-0.019	-0.08	0.069	-97565	1
MEG2021	0.019	-0.08	0.069	-20933	1
MEG2031	0.017	-0.097	0.04	46017	0
MEG2041	-0.017	-0.097	0.04	11404	0
MEG2111	0.0	-0.109	0.007	66927	0
MEG2121	0.0	-0.111	-0.027	38421	0
MEG2131	0.017	-0.11	-0.062	158266	1
MEG2141	-0.017	-0.11	-0.062	92348	1
MEG2211	0.052	-0.028	0.093	121.28	1
MEG2221	0.079	-0.028	0.07	305942	1
MEG2231	0.055	-0.063	0.071	114991	1
MEG2241	0.018	-0.054	0.092	-8419	1
MEG2311	0.051	-0.086	0.04	116883	1
MEG2321	0.064	-0.088	0.006	221666	1
MEG2331	0.033	-0.105	-0.028	109197	1
MEG2341	0.033	-0.103	0.006	129358	0
MEG2411	0.095	-0.031	0.039	504.21	1
MEG2421	0.102	-0.034	0.006	554778	1
MEG2431	0.087	-0.064	0.006	378129	1
MEG2441	0.078	-0.063	0.039	273188	1
MEG2511	0.063	-0.091	-0.028	236616	1
MEG2521	0.086	-0.066	-0.028	402531	1
MEG2531	0.076	-0.08	-0.062	359045	1
MEG2541	0.049	-0.099	-0.062	264754	1
MEG2611	0.109	-0.003	-0.028	534966	1
MEG2621	0.107	-0.021	-0.062	548617	1
MEG2631	0.095	-0.052	-0.062	461633	1
MEG2641	0.102	-0.036	-0.028	531132	1

## Sheet: Fig4a_middle_sources
x_coord	y_coord	z_coord	color_source_activation
-38736	-19343	67.22	0.0
-16662	-69061	61281	0.0
-9718	-9233	46.58	0.0
-24019	43115	23926	0.0
-59862	0.049	8975	0.0
-50646	-49405	47814	0.0
-36574	-87067	-1.81	0.0
-20169	-62697	6.16	0.0
-2513	9415	-4635	0.015
-28959	23362	-6695	0.0
-54472	-22893	-6734	0.0
-35239	-25028	-25624	0.0
-55225	-7426	38724	0.0
-38626	23441	24275	0.0
-30029	11139	56593	0.0
-49769	-28171	53679	0.0
-59981	-25186	27288	0.0
-21809	-35468	70752	0.0
-29118	-52003	39974	0.0
-12574	-11359	71528	0.0
-14845	-44.44	55359	0.0
-3491	35.5	51831	0.0
-9.46	53126	1697	0.0
-3076	17331	24472	0.0
-41385	52091	-3992	0.0
-11655	26436	-24239	0.0
-35.8	16042	6483	0.0
-34455	-30915	17456	0.0
-46521	-8215	-9518	0.0
-64802	-49.09	15372	0.0
-43235	-66764	28364	0.0
-62.39	-57489	-2955	0.0
-25195	-79.71	17412	0.0
-11969	-69157	33805	0.0
-11927	-92923	2.21	0.0
-1035	-33157	29891	0.0
-7771	-30731	8554	0.0
-22.52	7678	-34365	0.0
-35039	-25053	-11.03	0.0
-55984	-17.89	-28378	0.0
-44254	-65.23	-21628	0.0
-18732	-58478	-9165	0.0
-42179	-13702	49564	0.0
-42189	5159	49274	0.0
-29003	-8089	47769	0.0
-38499	-26187	50165	0.0
-41991	-21219	39219	0.0
-22417	-28795	54065	0.0
-37527	-34821	66703	0.0
-23.05	-14952	66.28	0.0
-11925	-31244	67.19	0.0
-21393	-0.346	56.78	0.0
-15744	62887	13958	0.0
-5.54	50592	25549	0.0
-16779	48423	41004	0.0
-29814	49297	10212	0.0
-18076	60601	-7122	0.0
-40463	38418	31833	0.0
-36167	36514	11698	0.0
-46.51	-14095	15082	0.0
-36896	-10586	14416	0.0
-48968	6786	-2.45	0.0
-65732	-16065	17721	0.0
-48933	-27454	15911	0.0
-53136	-63267	36816	0.0
-44472	-55583	20368	0.0
-57.07	-53129	31639	0.0
-38901	-50821	36707	0.0
-38.78	-67405	49588	0.0
-5562	-75.06	47329	0.0
-16549	-88283	38579	0.0
-20007	-68.13	39484	0.0
-7276	-57077	60778	0.0
-7554	-55914	44395	0.0
-6772	6219	39419	0.0
-3759	-9.7	31461	0.0
-7597	-19805	42215	0.0
-1755	19422	-23804	0.0
-15103	-3609	-13342	0.0
-5666	-16885	-20022	0.427
-40766	-3154	-6546	0.0
-41442	14731	-22619	0.0
-35702	6438	-17824	0.0
-54352	-38028	-5619	0.0
-61366	-38.93	-17786	0.0
-59809	-18043	-13952	0.0
-20.72	-102328	-8642	0.0
-18293	-89235	-8842	0.0
-44554	-82485	-15.5	0.0
-6381	-46171	4454	0.0
-13625	-38.54	-1376	0.0
-15221	-63204	2403	0.0
-61715	1.61	26818	0.0
-44825	6922	19486	0.0
-37931	2351	30802	0.0
-41383	24034	41175	0.0
-24761	27833	35502	0.0
-40196	-33927	37714	0.0
-59155	-32322	42456	0.0
-50994	-25157	37417	0.0
-55733	-10403	31789	0.0
-20274	-51201	60089	0.0
-26167	-59517	53064	0.0
-33067	-46109	59258	0.0
-32544	-40033	44176	0.0
-6529	-10453	58132	0.0
-11859	-28832	44871	0.0
-3109	-28465	61384	0.0
-13204	-43347	73732	0.0
-25218	26451	53374	0.0
-12108	11785	65264	0.0
-7043	11849	49961	0.0
-2677	36956	-10769	0.0
-1079	18477	8644	0.0
-4.73	42581	14122	0.0
-9.48	24618	31.53	0.0
-47221	31467	-17223	0.0
-30431	23565	-24153	0.0
-24679	42972	-13.31	0.0
-1384	48809	-25089	0.0
-56549	22315	17944	0.0
-51411	29766	-3005	0.0
-30271	25679	6179	0.0
-53651	-22877	2187	0.0
-62122	-6165	-2541	0.0
-40209	-23374	1539	0.0
-40677	-5865	7048	0.0
-53065	-41236	28788	0.0
-48153	-37258	13417	0.0
-64.49	-35043	3.1	0.0
-46607	-77434	15473	0.0
-41997	-68723	0.237	0.0
-45414	-65264	10.94	0.0
-50015	-48135	5602	0.0
-26.22	-65951	37731	0.0
-36.48	-86129	27495	0.0
-30725	-94.52	9562	0.0
-19235	-63214	20842	0.0
-12671	-78982	10605	0.0
-2059	-75361	22179	0.0
-10707	-98673	14919	0.0
-9391	-38166	45025	0.0
-10381	-54952	30193	0.0
-2.02	-51281	17763	0.0
-2101	-14.61	0.631	0.377
-0.913	-7.56	16248	0.21
0.019	-35708	21862	0.0
-24904	3004	-16586	0.0
-32831	-12.4	-23636	0.0
-30444	-6149	-36143	0.031
-20602	-20922	-20205	0.299
-51401	1427	-25406	0.0
-40417	1175	-41391	0.0
-42987	-19811	-32008	0.0
-47311	-60109	-9532	0.0
-47709	-43582	-26276	0.0
-34806	-45179	-25537	0.0
-5403	-79597	-3211	0.0
-27622	-66412	-7203	0.0
-33835	-41834	-11889	0.0
-20.13	-32194	-5968	0.0
-25132	-32408	-9803	0.0
-41.89	-13586	57557	0.0
-39735	-5372	51884	0.0
-34326	-9139	59119	0.0
-36439	-26051	51352	0.0
-34397	-19.39	46869	0.0
-28492	-25775	57427	0.0
-30176	-28768	51059	0.0
-32119	-14996	70719	0.0
-24387	-25006	65328	0.0
-26433	-11.55	55295	0.0
-24898	57597	23621	0.0
-14703	55196	25923	0.0
-23586	48107	35.51	0.0
-27549	48164	18163	0.0
-26527	55348	9541	0.0
-29325	36963	23992	0.0
-36661	48167	20988	0.0
-53896	-8183	6613	0.0
-46334	-4.65	5397	0.0
-58236	4163	1004	0.0
-64162	-8363	9022	0.0
-56.48	-16226	11191	0.0
-52141	-55071	42299	0.0
-49637	-54428	31716	0.0
-53541	-50.23	39049	0.0
-44549	-50455	42057	0.0
-47044	-57878	43487	0.0
-9939	-72803	55.12	0.0
-15078	-75594	47883	0.0
-16695	-67.56	49059	0.0
-12714	-60103	61782	0.0
-7567	-62758	55994	0.0
-9498	-1974	42788	0.0
-4683	-7088	43627	0.0
-11417	-13934	42318	0.0
-3285	16673	-11302	0.0
-5307	1.49	-12167	0.026
-2165	-6454	-10377	0.348
-39642	14594	-3004	0.0
-40.71	2546	-11655	0.0
-33059	16704	-10.87	0.0
-48902	-30.78	-6792	0.0
-55646	-27931	-10103	0.0
-51332	-21.29	-11839	0.0
-29721	-96.07	-4951	0.0
-30293	-94998	-16719	0.0
-41662	-89149	-8337	0.0
-13.97	-56244	5716	0.0
-20625	-55263	1876	0.0
-24313	-65099	3309	0.0
-59866	-1836	34346	0.0
-49096	4629	30561	0.0
-47669	-0.137	35.82	0.0
-39169	5.26	58423	0.0
-44922	14312	46378	0.0
-35707	22347	52555	0.0
-31564	29653	43111	0.0
-27787	17737	43411	0.0
-41694	-30756	41.32	0.0
-44944	-28821	35918	0.0
-50694	-26232	46232	0.0
-41254	-15.02	34034	0.0
-47.97	-16256	35151	0.0
-46.89	-9908	27956	0.0
-52477	-8363	22707	0.0
-21836	-43864	62275	0.0
-27297	-47927	63659	0.0
-23468	-40851	56738	0.0
-45686	-32.37	59912	0.0
-37099	-38071	54306	0.0
-39108	-34917	45283	0.0
-34262	-36704	38655	0.0
-6936	-8536	65.86	0.0
-4567	-20686	62373	0.0
-3.3	-17649	71784	0.0
-14194	-33933	66137	0.0
-5782	-38203	72225	0.0
-15971	-37.61	76204	0.0
-19198	-49109	71033	0.0
-22525	23704	39643	0.0
-26115	14.0	45777	0.0
-21396	-6546	66291	0.0
-22027	8555	66943	0.0
-13544	-0.131	72464	0.0
-4.81	-0.512	68.37	0.0
-10424	44936	-4191	0.0
-2613	41129	0.487	0.0
-8.72	44462	5723	0.0
-3697	44236	37445	0.0
-3574	37044	27372	0.0
-4306	30219	39.17	0.0
-7817	17081	40896	0.0
-4679	22.4	49742	0.0
-45305	44695	-15135	0.0
-33.83	37197	-11051	0.0
-33888	51022	-14522	0.0
-4886	67658	-3224	0.0
-4768	63054	-19045	0.0
-3709	51037	-9001	0.0
-7667	40236	-12357	0.0
-37817	15127	24705	0.0
-50.78	12838	23769	0.0
-43644	21647	21074	0.0
-42579	45.26	3375	0.0
-46377	36.77	6075	0.0
-45136	39382	-4702	0.0
-49583	32.95	-9442	0.0
-43532	-31246	8007	0.0
-50405	-22.53	8605	0.0
-35842	-25.7	11118	0.0
-37058	2087	11121	0.0
-36809	-8684	11796	0.0
-33895	8211	10647	0.0
-32621	11656	8404	0.0
-32695	20969	9696	0.0
-62657	-28326	33811	0.0
-59828	-38323	34711	0.0
-63.93	-34717	25418	0.0
-39736	-29945	19.19	0.0
-42467	-37271	18508	0.0
-39819	-35737	11.51	0.0
-48598	-30424	6673	0.0
-45039	-71291	21906	0.0
-42699	-69826	12556	0.0
-43.61	-64524	17939	0.0
-53732	-55179	16827	0.0
-44982	-51401	12863	0.0
-54738	-46754	9172	0.0
-53213	-41277	3189	0.0
-66567	-41406	8381	0.0
-28419	-55617	47584	0.0
-28.3	-62.62	46.64	0.0
-29966	-59022	41.41	0.0
-41386	-71514	38523	0.0
-34049	-80576	41.26	0.0
-44593	-76819	31029	0.0
-45154	-80204	22346	0.0
-15706	-65075	27521	0.0
-15423	-71556	18.47	0.0
-14641	-75334	24362	0.0
-22754	-88014	25694	0.0
-10597	-91875	29721	0.0
-17299	-91824	19123	0.0
-22775	-99519	14.62	0.0
-26002	-86715	14869	0.0
-14.48	-38058	49288	0.0
-16851	-35265	41501	0.0
-14.37	-42587	47839	0.0
-4026	-64119	39467	0.0
-7562	-54115	35726	0.0
-0.737	-67184	30182	0.0
-3068	-67.32	21.74	0.0
-0.602	19273	17045	0.0
-0.843	4641	12.91	0.039
-0.584	5814	21615	0.096
-3874	-22698	29511	0.0
-3261	-22529	28191	0.0
-5814	-34576	27374	0.0
-4923	-43988	21721	0.0
-1754	-42814	26.93	0.0
-21148	24656	-19193	0.0
-24174	12307	-26117	0.0
-14555	11727	-24612	0.0
-22127	-16341	-12156	0.187
-26548	-12051	-16587	0.081
-37303	-19.39	-18147	0.0
-27.56	-16.55	-21708	0.111
-35042	-25892	-16413	0.0
-56335	0.566	-1677	0.0
-54209	-3806	-16406	0.0
-57746	10.0	-10.33	0.0
-33005	15838	-31679	0.0
-40442	16313	-39042	0.0
-29729	9807	-43246	0.0
-30882	-3181	-47.02	0.0
-23.68	0.64	-43628	0.0
-51762	-64274	-0.701	0.0
-48703	-66427	-6679	0.0
-55887	-59993	-7926	0.0
-56586	-27665	-20919	0.0
-56887	-41601	-23143	0.0
-58561	-31923	-30209	0.0
-48314	-31752	-29238	0.0
-55.83	-19591	-37725	0.0
-10305	-86.62	6613	0.0
-5791	-81745	5234	0.0
-4.13	-90939	-2626	0.0
-29859	-79346	-13641	0.0
-21946	-79815	-7584	0.0
-27611	-68732	-14686	0.0
-24883	-59273	-15057	0.0
-38514	-54141	-23319	0.0
-3734	-23604	4.74	0.054
-7309	-26009	-4762	0.103
-11887	-33257	-1615	0.0
-13245	-46111	-7944	0.0
-22135	-36564	-4.33	0.0
-19.5	-42577	-13255	0.0
-23485	-39211	-17018	0.0
-27934	-49188	-7245	0.0
-49875	-12271	44393	0.0
-51805	2027	45.32	0.0
-47589	-4288	49503	0.0
-36455	-2732	46865	0.0
-28.16	-1008	50968	0.0
-45782	-20405	60809	0.0
-49885	-15845	53553	0.0
-38246	-20733	45694	0.0
-35816	-18084	39503	0.0
-22491	-30325	66414	0.0
-28687	-34427	67659	0.0
-30939	-28728	63569	0.0
-39192	-27128	62.56	0.0
-15993	-15307	64861	0.0
-12761	-18455	75.55	0.0
-20163	-22208	74909	0.0
-16138	-30323	58818	0.0
-22863	5527	50.66	0.0
-23052	-5144	49083	0.0
-21534	-10945	59098	0.0
-5862	65.16	8964	0.0
-6278	54345	12948	0.0
-5895	63918	22013	0.0
-6696	57027	37265	0.0
-9612	45323	48296	0.0
-35287	54519	4035	0.0
-28.68	54087	-4584	0.0
-24.26	52173	0.706	0.0
-18074	65129	2831	0.0
-47832	31208	26811	0.0
-45.47	30736	19656	0.0
-43217	38903	20399	0.0
-39586	47693	13486	0.0
-37406	-24004	16664	0.0
-35145	-22841	16703	0.0
-40672	-12993	16479	0.0
-42572	-1326	10.93	0.0
-41393	10335	2197	0.0
-61997	-20527	24193	0.0
-60671	-26781	15701	0.0
-54541	-20828	19324	0.0
-46227	-22842	16587	0.0
-42706	-65049	33027	0.0
-39113	-60065	25373	0.0
-48528	-61251	27307	0.0
-53199	-55842	24976	0.0
-61393	-53852	22459	0.0
-33.43	-50424	34896	0.0
-34243	-57879	38749	0.0
-39911	-57211	41483	0.0
-46004	-67007	44761	0.0
-6648	-74566	38466	0.0
-16347	-78194	33405	0.0
-16515	-78091	43447	0.0
-22313	-79626	40455	0.0
-25407	-71953	27633	0.0
-5.58	-48.01	60.38	0.0
-4848	-48239	51166	0.0
-4909	-56497	52722	0.0
-5885	-62208	47724	0.0
-1849	13478	32212	0.0
-3073	4.22	30192	0.0
-1563	-0.308	34181	0.002
-0.685	-14132	36521	0.021
-1753	-26448	38602	0.0
-8594	25726	-23197	0.0
-12749	14469	-16387	0.0
-6836	8387	-19059	0.0
-11.24	-9.53	-14512	0.008
-17278	-22054	-16414	0.35
-41132	-10787	-12563	0.0
-46.63	3836	-15532	0.0
-42274	-3037	-18637	0.0
-38951	5.64	-22583	0.0
-31571	6329	-25335	0.0
-66244	-43871	-1177	0.0
-61223	-47025	-10074	0.0
-65194	-37502	-9929	0.0
-68789	-26.21	-15369	0.0
-65655	-14681	-21871	0.0
-13786	-98481	-4734	0.0
-7607	-97561	-12136	0.0
-16.47	-96304	-17785	0.0
-27661	-85868	-19318	0.0
-41167	-76447	-17067	0.0
-6305	-37.76	4532	0.0
-16408	-38116	3098	0.0
-9343	-42859	0.576	0.0
-18685	-51426	-2881	0.0
-7611	-58237	-2.13	0.0
-62684	1179	17.74	0.0
-53087	5549	13435	0.0
-52239	6393	22312	0.0
-39177	5104	24984	0.0
-35639	12507	27737	0.0
-38742	5412	38184	0.0
-40181	13107	34562	0.0
-47298	22494	32262	0.0
-39741	30855	34071	0.0
-30995	36479	35328	0.0
-26727	38826	34061	0.0
-45492	-41169	42729	0.0
-54629	-41335	49441	0.0
-48577	-34407	41132	0.0
-52.13	-28675	36314	0.0
-55364	-23614	32864	0.0
-57816	-17635	47.54	0.0
-60361	-17391	40.56	0.0
-60827	-16833	31673	0.0
-64148	-7241	26597	0.0
-59006	-7746	17572	0.0
-19767	-58476	65696	0.0
-22301	-64204	56906	0.0
-28534	-58822	64803	0.0
-36689	-56513	59747	0.0
-35582	-52.16	51562	0.0
-29037	-38146	53788	0.0
-36358	-43159	53.41	0.0
-33932	-47751	42745	0.0
-36755	-45182	38.69	0.0
-40123	-42855	40604	0.0
-2456	-9779	49947	0.0
-10118	-19523	44163	0.0
-3936	-22284	51984	0.0
-2.72	-29238	52281	0.0
-7263	-40021	54989	0.0
-3.51	-29922	73452	0.0
-2949	-43148	64411	0.0
-14349	-43.93	64367	0.0
-8489	-52158	71118	0.0
-15.06	-55647	63545	0.0
-19611	36616	35792	0.0
-21796	36.69	45304	0.0
-14334	32243	51767	0.0
-21233	13124	54483	0.0
-17181	20568	60462	0.0
-6624	25341	61.86	0.0
-3402	13599	62862	0.0
-5251	2345	58243	0.0
-7446	1627	48729	0.0
-3359	24294	-7158	0.0
-0.849	14492	1416	0.002
-0.756	29174	-0.728	0.0
-2066	31791	9978	0.0
-2497	28.81	17868	0.0
-11312	42728	16069	0.0
-10892	32838	23141	0.0
-6732	24241	29876	0.0
-10037	15565	35856	0.0
-8352	8.94	42325	0.0
-39536	24258	-8.57	0.0
-33048	20134	-14589	0.0
-39712	27639	-18449	0.0
-24571	32837	-12068	0.0
-18721	35912	-23142	0.0
-22248	59452	-16032	0.0
-13825	49157	-24251	0.0
-9614	39293	-22205	0.0
-1186	35978	-28886	0.0
-5743	28958	-15104	0.0
-50657	8706	8783	0.0
-55202	15352	6623	0.0
-47994	18844	8847	0.0
-44.19	28622	13289	0.0
-54472	27211	5093	0.0
-41739	24352	4857	0.0
-36742	28.15	1654	0.0
-36763	30673	-2805	0.0
-29793	26424	-0.278	0.0
-67005	-18.8	-0.038	0.0
-60207	-14746	-7285	0.0
-61551	-14841	4172	0.0
-51011	-12065	4197	0.0
-45084	-18046	-4217	0.0
-35283	-22865	8803	0.0
-38169	-20283	1467	0.0
-39.95	-15901	-5732	0.0
-41431	-4654	-0.539	0.0
-34395	13432	2903	0.0
-58931	-44903	39861	0.0
-60.51	-45433	30183	0.0
-57014	-46852	23419	0.0
-51552	-34593	22.54	0.0
-48037	-41636	22362	0.0
-59187	-39684	16779	0.0
-62712	-32304	11736	0.0
-65632	-25078	7803	0.0
-60144	-29468	-3419	0.0
-41273	-82996	7.72	0.0
-45263	-81364	-0.207	0.0
-50242	-74108	6.04	0.0
-43366	-65381	5139	0.0
-54525	-63084	5158	0.0
-41241	-57451	15581	0.0
-51328	-56663	10629	0.0
-58579	-52.91	4288	0.0
-53993	-43634	0.124	0.0
-50812	-36724	-1774	0.0
-23518	-64835	48842	0.0
-22735	-62945	35992	0.0
-27825	-68889	25541	0.0
-31.51	-68191	45086	0.0
-29667	-75382	31832	0.0
-31669	-79782	17239	0.0
-36.94	-89281	15685	0.0
-37015	-82656	8838	0.0
-28.13	-87029	2167	0.0
-18289	-61593	14493	0.0
-19656	-71285	6194	0.0
-14296	-66365	8747	0.0
-2602	-72501	10086	0.0
-1012	-85887	10.86	0.0
-3647	-82351	33805	0.0
-5635	-87816	19768	0.0
-3764	-99547	8679	0.0
-11736	-104169	3.08	0.0
-23118	-98165	2207	0.0
-14696	-23979	39487	0.0
-12052	-29822	41632	0.0
-1888	-34977	42824	0.0
-9064	-48855	42705	0.0
-13188	-45508	35775	0.0
-7863	-45094	33367	0.0
-7348	-54065	25179	0.0
-4863	-64.29	15715	0.0
-6292	-60949	7.92	0.0
-2994	-3782	-1473	0.264
-1349	1.56	5006	0.15
-2998	-7124	9742	0.134
-3285	-20865	12621	0.026
-0.28	-7791	26375	0.042
-0.486	-21714	19476	0.021
-0.29	-32873	12034	0.0
0.126	-42981	11646	0.0
-3753	-49315	9968	0.0
-27344	15728	-16809	0.0
-29563	4722	-18157	0.0
-27971	-1157	-21139	0.0
-19504	-0.346	-14763	0.0
-28181	-7775	-22.18	0.07
-23845	-5242	-26009	0.086
-17.98	-6082	-29412	0.093
-19663	-15988	-32588	0.408
-32.98	-15949	-34.01	0.067
-28412	-25634	-30.23	0.005
-52455	-12811	-15401	0.0
-54531	-8099	-21811	0.0
-59682	-5766	-30702	0.0
-51741	13947	-25194	0.0
-49.34	3488	-37.77	0.0
-48617	-7.96	-35429	0.0
-43591	-10632	-45507	0.0
-37.08	-9922	-35.84	0.0
-40312	-18357	-25172	0.0
-45719	-74227	-5046	0.0
-41369	-69267	-8046	0.0
-42994	-59921	-11102	0.0
-59.81	-54222	-16489	0.0
-48.42	-51484	-16444	0.0
-43666	-48325	-16.68	0.0
-43499	-40378	-24003	0.0
-42777	-30766	-23.5	0.0
-34235	-32297	-29294	0.0
-15493	-73.84	4456	0.0
-1682	-68438	3957	0.0
-11385	-69978	-5389	0.0
-9.3	-86.13	-14763	0.0
-15894	-74.28	-13034	0.0
-22111	-59372	-8862	0.0
-30193	-53444	-9315	0.0
-26299	-41462	-17525	0.0
-34.52	-32051	-19137	0.0
0.992	-20718	-10415	0.395
-11.61	-23407	-12128	0.333
-27794	-29.41	-9493	0.0
-26114	-38406	2343	0.0
-33418	-37966	-3923	0.0
-36958	-34163	-11712	0.0
-25206	-26.54	-13954	0.0
-26354	-32.7	-22979	0.0
-42315	-16264	60615	0.0
-42168	-8779	63019	0.0
-39492	-11669	66159	0.0
-38326	-24047	57107	0.0
-39.55	-19657	54392	0.0
-34177	-24783	61826	0.0
-32.5	-26047	55332	0.0
-36834	-18218	69311	0.0
-32267	-23941	66764	0.0
-33689	-10683	65269	0.0
-24699	50092	24202	0.0
-22409	52.85	28613	0.0
-26831	46952	30713	0.0
-25104	44667	19563	0.0
-25088	51168	19142	0.0
-25727	38601	22502	0.0
-27644	41467	18875	0.0
-57832	-3583	5281	0.0
-55026	-2.14	4013	0.0
-59968	1959	4902	0.0
-61479	-3989	8304	0.0
-59.84	-7919	6479	0.0
-52529	-53.11	45908	0.0
-51804	-52302	39798	0.0
-53.98	-50.65	45404	0.0
-47347	-50.02	45132	0.0
-49892	-53801	46201	0.0
-13102	-70996	57978	0.0
-13334	-70.1	50758	0.0
-16887	-68743	54009	0.0
-13146	-64824	64261	0.0
-8919	-67.76	62003	0.0
-10109	-5299	44634	0.0
-10189	-7917	43746	0.0
-11018	-11446	44572	0.0
-2893	13128	-7783	0.0
-1939	6226	-9073	0.119
-1771	3079	-6304	0.177
-34566	21978	-5637	0.0
-39069	17.42	-8553	0.0
-29974	19906	-8073	0.0
-49883	-26804	-6886	0.0
-49375	-25968	-9278	0.0
-51153	-22274	-9096	0.0
-31254	-90.51	-4658	0.0
-33232	-92804	-7606	0.0
-39399	-89566	-4228	0.0
-17539	-59213	5802	0.0
-22246	-59919	4635	0.0
-23643	-63988	5217	0.0
-57984	-4833	36445	0.0
-54912	1823	37325	0.0
-56022	-0.28	40033	0.0
-34295	7971	59196	0.0
-38584	14685	55891	0.0
-33325	15881	53627	0.0
-30912	20239	48809	0.0
-31096	13636	49051	0.0
-46013	-30982	47011	0.0
-46.12	-28544	43333	0.0
-50428	-26715	50307	0.0
-47317	-12109	36023	0.0
-43922	-11946	31218	0.0
-50189	-9375	32579	0.0
-52.28	-7078	30033	0.0
-20.57	-38738	64873	0.0
-22049	-42548	58884	0.0
-22283	-38544	61425	0.0
-48413	-30231	57074	0.0
-44287	-35133	52619	0.0
-44909	-32506	49438	0.0
-39952	-32521	43761	0.0
-8319	-8366	71026	0.0
-4158	-12684	69027	0.0
-7295	-12526	73265	0.0
-18695	-30539	74728	0.0
-13.68	-31848	76.13	0.0
-18168	-35631	73032	0.0
-20313	-40668	68582	0.0
-26734	14754	43749	0.0
-28806	11588	48779	0.0
-17184	-8997	68209	0.0
-19469	-2.38	72127	0.0
-13838	-5961	72805	0.0
-10019	-4301	68593	0.0
-11165	47878	-0.968	0.0
-8669	46.84	0.536	0.0
-10371	49073	3286	0.0
-3041	40093	45714	0.0
-5044	36665	39315	0.0
-4641	31892	44776	0.0
-3164	25105	44662	0.0
-4211	28245	50.06	0.0
-44166	48388	-9851	0.0
-38899	47.87	-14829	0.0
-39.91	54177	-10261	0.0
-4928	58769	-0.38	0.0
-4174	59172	-6036	0.0
-6941	51297	-3705	0.0
-10641	47132	-6154	0.0
-37254	19.63	24167	0.0
-40572	18.52	22646	0.0
-39109	22705	22043	0.0
-40216	48692	-0.158	0.0
-40.46	41862	-1275	0.0
-41012	44143	-5483	0.0
-45341	40934	-9689	0.0
-38633	-31.96	13996	0.0
-41253	-28365	13138	0.0
-35114	-28652	14916	0.0
-36826	9142	9504	0.0
-35303	5436	11043	0.0
-34011	12547	10.06	0.0
-32.47	15.12	10358	0.0
-34482	18808	8865	0.0
-61811	-26648	30294	0.0
-65.82	-31717	30.27	0.0
-65487	-28615	25882	0.0
-35972	-31342	19056	0.0
-37949	-34434	16027	0.0
-37181	-33955	14402	0.0
-40755	-33623	8969	0.0
-48694	-68752	24606	0.0
-45968	-68.49	18708	0.0
-43842	-64482	22976	0.0
-59773	-54.08	14399	0.0
-54013	-51439	12269	0.0
-60812	-48792	10.59	0.0
-60231	-44611	8049	0.0
-65759	-45.44	12198	0.0
-28348	-53392	43969	0.0
-27828	-56748	43429	0.0
-28.97	-55248	40281	0.0
-41329	-69236	33428	0.0
-41828	-73782	35605	0.0
-47.41	-71521	30889	0.0
-47097	-74644	25.46	0.0
-13499	-66846	30675	0.0
-17.54	-70883	24.87	0.0
-16751	-71311	28653	0.0
-24856	-83507	20883	0.0
-18568	-88119	21851	0.0
-20998	-86038	17337	0.0
-21083	-89401	15985	0.0
-24459	-83078	14593	0.0
-15892	-41912	52635	0.0
-16622	-41271	48382	0.0
-15021	-44137	51269	0.0
-2537	-72489	35037	0.0
-1987	-65475	35033	0.0
-6427	-71039	30.88	0.0
-9.52	-68614	28317	0.0
-2103	18829	20959	0.0
-0.574	12635	19269	0.01
-1032	12616	23584	0.004
-3.01	-28225	28566	0.0
-5561	-28388	28.7	0.0
-4893	-33567	27604	0.0
-5163	-38457	26034	0.0
-1467	-37922	28056	0.0
-15329	25029	-26119	0.0
-18339	19005	-25007	0.0
-12453	19827	-25185	0.0
-28773	-20856	-11789	0.0
-32345	-19078	-15293	0.0
-37101	-22322	-14836	0.0
-36985	-23061	-17625	0.0
-38799	-26866	-14336	0.0
-49311	-3486	-5619	0.0
-58252	5615	-5467	0.0
-50466	3491	-7118	0.0
-26855	13119	-33.07	0.0
-27612	18412	-39562	0.0
-22803	11494	-42042	0.0
-26367	6177	-45.99	0.0
-20418	4728	-40775	0.0
-57842	-62761	-2149	0.0
-55856	-63389	-5177	0.0
-57139	-57.43	-5832	0.0
-56052	-22427	-23855	0.0
-55101	-29287	-24121	0.0
-56529	-24554	-28061	0.0
-57589	-25303	-33769	0.0
-57324	-18319	-32646	0.0
-10.36	-90047	2808	0.0
-9797	-88271	0.604	0.0
-9503	-91752	-1.94	0.0
-35119	-73838	-19.09	0.0
-27635	-75251	-14979	0.0
-35356	-66805	-18706	0.0
-34066	-61457	-18698	0.0
-41811	-59285	-23719	0.0
-6.08	-27099	6562	0.0
-6927	-28406	1374	0.0
-8759	-32094	2.99	0.0
-14145	-51952	-9.78	0.0
-16948	-45351	-13178	0.0
-21851	-49874	-10114	0.0
-24674	-46411	-8599	0.0
-23945	-53788	-7623	0.0
-45958	-14367	46516	0.0
-51689	-8501	51125	0.0
-48067	-9821	52602	0.0
-33907	-7168	48577	0.0
-37677	-5451	45443	0.0
-32527	-5503	46.57	0.0
-31513	-2442	49853	0.0
-27.53	-4686	47945	0.0
-42523	-23733	55.1	0.0
-42644	-20436	52498	0.0
-39245	-23469	48255	0.0
-36596	-15766	48002	0.0
-33825	-18141	43133	0.0
-38.17	-15801	44095	0.0
-41276	-16406	40586	0.0
-21717	-30461	58078	0.0
-26448	-28.94	64752	0.0
-25871	-28947	56868	0.0
-34502	-28242	50871	0.0
-34669	-29295	55944	0.0
-38921	-27168	55824	0.0
-42382	-23903	61862	0.0
-19258	-15684	65098	0.0
-17846	-17144	69754	0.0
-21886	-16871	71894	0.0
-22188	-26654	57418	0.0
-19654	-26843	61222	0.0
-19335	-29478	56313	0.0
-18027	-31776	58964	0.0
-24.65	-2726	48175	0.0
-25297	-7347	47541	0.0
-24796	-12759	61306	0.0
-23246	-11.34	56949	0.0
-21221	-13.84	61075	0.0
-18855	-13175	61639	0.0
-10487	68752	12717	0.0
-5874	65893	15562	0.0
-10574	65474	19082	0.0
-15715	53165	34017	0.0
-12054	57928	31935	0.0
-11835	52259	38.67	0.0
-6613	51622	43441	0.0
-12.84	46972	43934	0.0
-31985	51597	6.13	0.0
-28831	50.6	1429	0.0
-26963	49826	4612	0.0
-23798	63337	13286	0.0
-23782	62432	6367	0.0
-17525	66526	9046	0.0
-10101	68233	6179	0.0
-44416	34688	28941	0.0
-44534	34973	23952	0.0
-43694	39923	26235	0.0
-34141	52542	18051	0.0
-38822	49.07	17335	0.0
-36597	54796	14151	0.0
-38633	53.66	8036	0.0
-41121	-17937	16008	0.0
-39.35	-17381	18267	0.0
-43693	-13557	16384	0.0
-48396	1099	2137	0.0
-45066	-2544	9193	0.0
-45239	2.63	4.7	0.0
-41298	3.92	6014	0.0
-44568	8702	-1001	0.0
-63331	-17627	21.94	0.0
-58648	-20865	20857	0.0
-59985	-19182	17.88	0.0
-51123	-14248	12687	0.0
-50568	-19539	12095	0.0
-44614	-18623	12514	0.0
-40961	-24.11	15679	0.0
-47894	-65692	34542	0.0
-45025	-63053	30237	0.0
-51909	-63278	31689	0.0
-51886	-52961	31193	0.0
-51616	-55124	28322	0.0
-53.73	-53152	27518	0.0
-56378	-54.35	23894	0.0
-59226	-53894	27396	0.0
-36378	-50.32	34821	0.0
-37241	-53808	36141	0.0
-40722	-54232	37185	0.0
-51.53	-60523	42874	0.0
-47981	-62249	45753	0.0
-50108	-65982	40681	0.0
-44698	-66564	38041	0.0
-5528	-75423	42527	0.0
-12395	-75052	40698	0.0
-10573	-78351	44115	0.0
-17534	-72117	43069	0.0
-19415	-76609	45472	0.0
-22.01	-73.11	39326	0.0
-23972	-76164	32.89	0.0
-23024	-69992	33503	0.0
-4673	-53341	61477	0.0
-4948	-52496	56794	0.0
-5.55	-56533	56872	0.0
-3813	-68494	53194	0.0
-7381	-62.35	51723	0.0
-3021	-68868	48333	0.0
-2804	-69672	43917	0.0
-3775	10749	37277	0.0
-1793	6516	33017	0.0
-1791	3999	38474	0.0
-6081	-13856	42266	0.0
-1607	-10349	41172	0.0
-2294	-16764	42289	0.0
-0.81	-20767	38.28	0.016
-2604	-23635	43979	0.0
-4116	20866	-27.82	0.0
-8666	17591	-22211	0.0
-4533	14403	-22.76	0.0
-4992	-8423	-13288	0.268
-6.62	-3052	-14939	0.009
-8832	-13085	-18526	0.302
-14028	-16365	-18604	0.418
-12381	-20475	-20466	0.426
-41036	-8334	-9542	0.0
-41964	-7.08	-15584	0.0
-41048	-5725	-12714	0.0
-39151	5256	-15.17	0.0
-40229	0.936	-18433	0.0
-37534	4308	-20259	0.0
-35221	7.42	-24682	0.0
-33397	5209	-21.05	0.0
-59.53	-40481	-4048	0.0
-65346	-39649	-6167	0.0
-59.09	-37.44	-7882	0.0
-58.15	-22.43	-12643	0.0
-64409	-26132	-10345	0.0
-66619	-20607	-13021	0.0
-67148	-20048	-17725	0.0
-65454	-14213	-14822	0.0
-14783	-102407	-9347	0.0
-14489	-99867	-13903	0.0
-18.55	-100169	-17632	0.0
-37076	-89475	-17418	0.0
-28952	-90.41	-18355	0.0
-36.83	-84475	-19018	0.0
-35733	-80392	-16828	0.0
-41696	-79315	-15507	0.0
-6418	-42522	4609	0.0
-9628	-41017	2684	0.0
-7.78	-44.95	2201	0.0
-21967	-59344	1379	0.0
-20369	-53645	-0.538	0.0
-18039	-57516	0.76	0.0
-12.1	-54213	-0.034	0.0
-8262	-59335	2402	0.0
-62463	1946	22712	0.0
-59.31	8.45	20004	0.0
-58579	9107	25254	0.0
-42986	1257	30494	0.0
-43298	4691	27136	0.0
-37656	3646	27978	0.0
-35568	8165	26.67	0.0
-35.37	6874	28888	0.0
-45844	4994	45379	0.0
-42954	2877	39641	0.0
-39.73	6028	42848	0.0
-43758	21074	44438	0.0
-43.71	14108	40046	0.0
-45017	19707	38466	0.0
-42.67	17903	33959	0.0
-46734	23953	38365	0.0
-47152	28369	34477	0.0
-41033	27577	37692	0.0
-27956	27708	39202	0.0
-30394	33337	41295	0.0
-26.78	33977	38733	0.0
-27867	36456	33621	0.0
-23.74	34338	35685	0.0
-42362	-38409	41429	0.0
-45843	-38286	44.74	0.0
-44136	-34116	39053	0.0
-47781	-27103	35998	0.0
-47878	-29034	35146	0.0
-50167	-26367	34593	0.0
-53677	-26614	34064	0.0
-52553	-24077	34299	0.0
-46002	-18342	46588	0.0
-54428	-16218	50921	0.0
-50195	-18535	44598	0.0
-51434	-13454	33251	0.0
-56577	-13423	41644	0.0
-60.03	-11256	39059	0.0
-60985	-16869	36102	0.0
-62908	-9929	35106	0.0
-64885	-11403	30535	0.0
-60244	-7416	29993	0.0
-55.89	-4.99	23693	0.0
-55485	-8004	20407	0.0
-57473	-4136	20881	0.0
-59021	-4.07	17411	0.0
-20316	-54547	63403	0.0
-24175	-59888	67207	0.0
-24524	-54309	66589	0.0
-30034	-45924	62298	0.0
-33882	-51301	65578	0.0
-37841	-50265	62585	0.0
-37088	-54097	56088	0.0
-39664	-49724	58.71	0.0
-33164	-34953	68059	0.0
-28386	-36979	58596	0.0
-32692	-36.93	60008	0.0
-33777	-38453	48091	0.0
-34166	-40382	52369	0.0
-34539	-41755	48437	0.0
-38631	-46333	49047	0.0
-37083	-43764	45.65	0.0
-35.53	-46542	40017	0.0
-35198	-42204	42868	0.0
-37065	-34953	37.99	0.0
-37139	-39756	39645	0.0
-39812	-38967	40046	0.0
-42814	-41711	41592	0.0
-3349	-10447	54963	0.0
-2232	-16376	50.21	0.0
-2028	-15807	55677	0.0
-5871	-23699	62759	0.0
-6884	-24801	58.01	0.0
-3605	-29152	57374	0.0
-3481	-35.49	52.62	0.0
-3482	-34774	57805	0.0
-13329	-26.08	75707	0.0
-8221	-24783	77232	0.0
-8918	-31319	73203	0.0
-7314	-41242	75903	0.0
-2819	-42461	70.61	0.0
-8146	-44487	69504	0.0
-10501	-43163	64394	0.0
-14261	-43222	68883	0.0
-10735	-47559	68122	0.0
-12.01	-47654	73388	0.0
-18993	-50022	63311	0.0
-16288	-53149	67332	0.0
-17101	-53045	61974	0.0
-17451	-55939	61.45	0.0
-21869	37858	34608	0.0
-21838	31719	34261	0.0
-22657	24045	45304	0.0
-21938	29164	42406	0.0
-24144	31266	49063	0.0
-19599	36709	52211	0.0
-20013	30644	54521	0.0
-22264	3514	52027	0.0
-21619	8842	51.52	0.0
-20898	6922	55358	0.0
-15874	9843	64338	0.0
-19311	14317	62725	0.0
-14481	15414	60.39	0.0
-12528	23095	60007	0.0
-10321	18.94	64582	0.0
-4451	19942	63452	0.0
-7117	14376	67.98	0.0
-6173	-5521	61755	0.0
-2783	0.65	63397	0.0
-3488	-5.38	58249	0.0
-2695	-3509	54019	0.0
-2107	30473	-8886	0.0
-2587	26706	-4405	0.0
-3071	32782	-4827	0.0
-1985	43.15	6683	0.0
-2.08	36439	5013	0.0
-2281	36036	10.69	0.0
-2881	30793	14411	0.0
-1648	35668	16812	0.0
-3993	52282	18351	0.0
-7323	47612	14077	0.0
-6495	45126	19917	0.0
-6918	31121	30227	0.0
-10012	34468	24.82	0.0
-10846	29323	27378	0.0
-9652	28556	26179	0.0
-11424	23654	29908	0.0
-9456	19649	32754	0.0
-11485	19702	33808	0.0
-8081	14348	45951	0.0
-9221	12931	41483	0.0
-6943	10663	44912	0.0
-7801	4547	45367	0.0
-5567	6379	49658	0.0
-46924	25985	-13563	0.0
-44.15	23357	-15661	0.0
-43678	28.5	-17538	0.0
-28688	38604	-12676	0.0
-29457	35497	-9831	0.0
-25331	36533	-12.93	0.0
-22211	33891	-15789	0.0
-23789	39389	-19313	0.0
-21818	55902	-5187	0.0
-25.8	61.79	-7995	0.0
-17878	59271	-10568	0.0
-2371	57104	-24166	0.0
-9644	57506	-23848	0.0
-6891	50702	-27316	0.0
-8758	43902	-26509	0.0
-5199	44599	-27152	0.0
-4477	38271	-29943	0.0
-1221	42578	-26983	0.0
-8011	37601	-10906	0.0
-7704	34591	-13779	0.0
-4471	32482	-13103	0.0
-3254	26401	-11845	0.0
-48387	5465	16002	0.0
-50719	6258	10579	0.0
-48327	7659	15156	0.0
-54907	18.34	22621	0.0
-56057	13398	16146	0.0
-56997	17608	15325	0.0
-50557	17053	8529	0.0
-55262	20234	11506	0.0
-39918	33291	16728	0.0
-41534	29473	16514	0.0
-37978	32399	13447	0.0
-52294	34058	0.222	0.0
-52096	33945	7047	0.0
-53.13	28734	2137	0.0
-48688	25088	3736	0.0
-45385	27042	1809	0.0
-39044	26144	3368	0.0
-43094	28342	-0.614	0.0
-50153	33207	-13929	0.0
-43138	31.68	-7.35	0.0
-45355	29.23	-9927	0.0
-37474	27228	-3504	0.0
-62.01	-19855	3588	0.0
-64901	-15874	2394	0.0
-58.43	-19042	3324	0.0
-43547	-19834	7465	0.0
-51241	-16809	7974	0.0
-44772	-17072	2606	0.0
-47229	-14359	-0.845	0.0
-43133	-21372	-1685	0.0
-36679	-16064	17518	0.0
-35257	-23805	13173	0.0
-37356	-16016	15354	0.0
-39039	-7167	9822	0.0
-41706	-14304	9013	0.0
-42756	-13305	4338	0.0
-39646	-18623	-2644	0.0
-42183	-12029	-0.223	0.0
-41094	-11212	-4361	0.0
-41378	-5328	3501	0.0
-30965	19144	8459	0.0
-33246	12645	5721	0.0
-31948	20912	6084	0.0
-33429	22223	2961	0.0
-29814	26924	3273	0.0
-56824	-35864	47298	0.0
-58088	-43294	45636	0.0
-59703	-38636	43681	0.0
-56364	-39251	31638	0.0
-59.3	-41426	33.66	0.0
-55455	-43404	30293	0.0
-58205	-46268	26808	0.0
-52839	-44836	27.17	0.0
-54311	-27102	14.61	0.0
-57.42	-32073	17703	0.0
-51424	-33262	16409	0.0
-43299	-38.72	16538	0.0
-44565	-38623	21227	0.0
-47642	-39492	18555	0.0
-52315	-41412	19589	0.0
-53.6	-37.63	15467	0.0
-61018	-35571	14296	0.0
-54692	-34746	11.98	0.0
-50515	-26792	3.69	0.0
-56047	-27489	7313	0.0
-58619	-23661	4825	0.0
-67202	-21913	3849	0.0
-43976	-79956	11169	0.0
-48927	-80981	7803	0.0
-50162	-76443	12193	0.0
-42691	-66.31	11.38	0.0
-45305	-68066	9194	0.0
-45808	-65243	7702	0.0
-47658	-62387	4.37	0.0
-50038	-65631	7975	0.0
-41168	-57383	22822	0.0
-39045	-58409	20285	0.0
-40333	-55482	18068	0.0
-47362	-49578	8841	0.0
-45974	-53404	10247	0.0
-49763	-52484	7577	0.0
-54662	-55487	7704	0.0
-53588	-50235	4871	0.0
-57382	-47433	2442	0.0
-52901	-45753	2888	0.0
-58372	-38461	2631	0.0
-52.38	-39005	0.928	0.0
-56553	-35822	-0.298	0.0
-54137	-33807	-2912	0.0
-63119	-32693	-0.7	0.0
-24062	-61169	54933	0.0
-23.74	-64882	53.7	0.0
-25024	-62017	51197	0.0
-27.61	-64524	42639	0.0
-24686	-63044	41.18	0.0
-24.42	-63447	35737	0.0
-25236	-65249	30631	0.0
-27122	-66226	31336	0.0
-37006	-62879	42912	0.0
-33863	-62484	41962	0.0
-34392	-68154	47935	0.0
-34047	-83641	34777	0.0
-29967	-80652	37174	0.0
-30698	-83.05	29606	0.0
-31627	-78.02	23728	0.0
-33666	-83654	22656	0.0
-34331	-84468	17407	0.0
-37237	-87654	21.55	0.0
-45802	-78141	18146	0.0
-42.14	-83297	14.6	0.0
-40723	-79.57	12483	0.0
-37836	-80671	8141	0.0
-19283	-61911	17891	0.0
-18578	-65506	11202	0.0
-19217	-65.74	16204	0.0
-8645	-72266	20186	0.0
-7819	-68122	15042	0.0
-1439	-72167	16254	0.0
-1728	-80385	11539	0.0
-2353	-80428	17297	0.0
-15513	-83.63	37578	0.0
-11343	-80803	33482	0.0
-9137	-85677	37341	0.0
-9049	-96.16	22386	0.0
-5556	-91849	25206	0.0
-9214	-92757	15646	0.0
-4175	-94356	15276	0.0
-7533	-98275	10534	0.0
-6072	-102932	6158	0.0
-10.5	-102.81	9.93	0.0
-27582	-98094	11413	0.0
-21917	-99098	6772	0.0
-24348	-94.95	5369	0.0
-24695	-92159	2004	0.0
-27222	-89885	5508	0.0
-11744	-24327	44822	0.0
-13687	-21628	41758	0.0
-14692	-26658	41565	0.0
-15124	-37321	41995	0.0
-15381	-32403	39766	0.0
-12164	-34515	42.71	0.0
-7166	-32355	44003	0.0
-5186	-36744	45794	0.0
-3377	-52228	47582	0.0
-5771	-48939	46391	0.0
-5992	-51924	42812	0.0
-10051	-54688	33156	0.0
-12.34	-50009	35939	0.0
-13292	-49279	33.0	0.0
-12.0	-44279	33683	0.0
-11335	-49738	31227	0.0
-6687	-50591	31859	0.0
-9445	-54554	27606	0.0
-14324	-64532	22166	0.0
-4.5	-65849	18729	0.0
-14608	-61848	18783	0.0
-13351	-59802	16895	0.0
-1035	17137	4.75	0.0
-0.779	7833	3.13	0.028
-0.8	10096	6901	0.021
-0.834	-1649	14721	0.206
-2252	-2415	10273	0.154
-2716	-7452	12658	0.135
-2736	-14241	11277	0.113
-1949	-13964	14001	0.139
-3.3	-2757	31601	0.0
-1121	-1501	28968	0.009
-2753	-8577	30305	0.0
-1079	-29276	25414	0.001
-0.34	-22196	24326	0.031
0.036	-28918	20.8	0.001
-0.807	-28141	16285	0.0
0.36	-34773	16232	0.0
1222	-37557	10205	0.0
0.702	-39.91	16.76	0.0
-3594	-45976	19359	0.0
-4187	-47193	16135	0.0
-2619	-49989	13199	0.0
-3701	-56448	6017	0.0
-2.09	-56298	12031	0.0
-35245	19696	-21.86	0.0
-29134	18376	-15414	0.0
-31468	16118	-23381	0.0
-23941	7384	-21085	0.0
-27221	8.82	-20.88	0.0
-27177	3709	-17438	0.0
-28883	1318	-19.53	0.0
-27385	0.281	-18812	0.0
-12681	3675	-16365	0.0
-15.16	5456	-19157	0.0
-17511	-1783	-13855	0.0
-35235	-13177	-20639	0.0
-27911	-10427	-19267	0.105
-34422	-9562	-23843	0.0
-30195	-7169	-25322	0.013
-29452	-8894	-26839	0.026
-21.47	-5444	-28357	0.079
-26387	-10296	-25844	0.221
-24408	-18113	-20624	0.139
-18837	-13881	-24143	0.393
-17495	-18969	-26051	0.416
-24.92	-21159	-33121	0.244
-20.65	-24558	-28443	0.252
-61344	-9842	-6471	0.0
-54922	-14396	-11235	0.0
-56722	-9437	-11.26	0.0
-51353	-2047	-21347	0.0
-51256	-6506	-20599	0.0
-53303	-2833	-23529	0.0
-60568	-3438	-24.26	0.0
-58926	1704	-26753	0.0
-44726	9527	-18668	0.0
-49588	16396	-15747	0.0
-47249	19642	-22852	0.0
-37755	6293	-38836	0.0
-44172	8914	-40496	0.0
-43237	1897	-37432	0.0
-47456	-2938	-35341	0.0
-45.11	-2193	-39888	0.0
-49523	-7555	-42.88	0.0
-42754	-3222	-46136	0.0
-30119	-4895	-40715	0.0
-32932	-8845	-43065	0.0
-31635	-9.67	-37786	0.066
-35432	-13.49	-36184	0.007
-31431	-10.64	-34282	0.143
-42188	-74783	1086	0.0
-43466	-77547	-2727	0.0
-43349	-71544	-2284	0.0
-47841	-63519	-8446	0.0
-44431	-66066	-6351	0.0
-42493	-62633	-6961	0.0
-41.11	-65302	-8869	0.0
-43368	-59071	-8268	0.0
-59.55	-43477	-13073	0.0
-58115	-49339	-12723	0.0
-60182	-45606	-17232	0.0
-54.71	-44995	-27.26	0.0
-53806	-49303	-23.75	0.0
-48.77	-46511	-20101	0.0
-44956	-49002	-14857	0.0
-45573	-43518	-18251	0.0
-43197	-43368	-18773	0.0
-45077	-41104	-24428	0.0
-45.89	-25395	-30684	0.0
-45005	-30397	-25.41	0.0
-43653	-24304	-26126	0.0
-42063	-25057	-23.94	0.0
-41688	-17623	-27382	0.0
-15444	-75199	8628	0.0
-18879	-73824	5444	0.0
-14334	-77469	7486	0.0
-1.22	-80926	1178	0.0
-2059	-75638	6154	0.0
-2683	-74352	0.418	0.0
-6205	-69874	-1598	0.0
-6452	-74.15	-5011	0.0
-11488	-93654	-12012	0.0
-8.01	-91778	-14324	0.0
-14356	-88845	-11548	0.0
-24458	-73687	-6085	0.0
-19852	-77423	-9528	0.0
-23031	-70047	-10276	0.0
-18047	-64372	-13372	0.0
-25267	-60912	-11373	0.0
-27368	-55641	-8583	0.0
-28936	-59847	-9094	0.0
-28441	-51016	-20332	0.0
-23211	-49825	-15944	0.0
-26.37	-43191	-22364	0.0
-27015	-36186	-24365	0.0
-33461	-38538	-27448	0.0
-2295	-9248	-0.653	0.371
-2501	-12838	-5984	0.42
-2019	-18508	-4921	0.417
-12801	-28258	-5936	0.079
-9.83	-25127	-8844	0.251
-15.64	-26822	-8414	0.145
-18676	-26073	-10163	0.166
-23932	-30882	-7.62	0.0
-16983	-38969	0.889	0.0
-21212	-38321	3176	0.0
-21563	-39612	0.139	0.0
-24288	-34.92	-7018	0.0
-28952	-39335	-4862	0.0
-31036	-37325	-8174	0.0
-36143	-36853	-7813	0.0
-31.4	-33833	-10897	0.0
-31.67	-30667	-12977	0.0
-25777	-29892	-11826	0.0
-30761	-40747	-13142	0.0
-25014	-35984	-19943	0.0
-31917	-36085	-16532	0.0
-32021	-31366	-19478	0.0
-34785	-37133	-15.69	0.0
-40977	-13084	53377	0.0
-45966	-8527	54938	0.0
-44254	-7366	58985	0.0
-36.5	-6866	56138	0.0
-30612	-9392	51338	0.0
-35965	-26649	48735	0.0
-36908	-23728	46901	0.0
-37215	-21952	48948	0.0
-37227	-16581	51.96	0.0
-24532	-26519	53918	0.0
-26253	-28054	52282	0.0
-28207	-26735	51936	0.0
-32041	-27175	50278	0.0
-27015	-13.7	68397	0.0
-26416	-18.77	73529	0.0
-29557	-22112	71.17	0.0
-26492	-25244	61451	0.0
-27233	-10394	50094	0.0
-30035	-11154	55961	0.0
-28846	-11581	62643	0.0
-20367	60384	17866	0.0
-15688	59418	19959	0.0
-19395	55798	24174	0.0
-18844	51956	30.64	0.0
-19348	47887	37032	0.0
-29269	48.11	13866	0.0
-25318	49.09	8738	0.0
-26637	50938	13965	0.0
-25573	56877	17193	0.0
-34354	39.79	28897	0.0
-38261	44252	27074	0.0
-31889	42239	21766	0.0
-31188	46752	20066	0.0
-50546	-11.96	11.58	0.0
-46373	-11726	9917	0.0
-49631	-7263	4351	0.0
-52364	-0.47	1663	0.0
-54165	5764	-2084	0.0
-65877	-13172	13193	0.0
-62.21	-18.1	13014	0.0
-61296	-12855	10061	0.0
-55595	-12272	10971	0.0
-51928	-57793	39393	0.0
-52164	-58264	34559	0.0
-50366	-54474	36253	0.0
-51269	-51742	34946	0.0
-54985	-51302	35075	0.0
-41304	-50358	39235	0.0
-43171	-54342	39161	0.0
-45938	-54154	42618	0.0
-51256	-56919	44975	0.0
-6778	-74656	52646	0.0
-10214	-78082	48558	0.0
-12105	-75138	51085	0.0
-16107	-71123	48587	0.0
-18133	-67756	44569	0.0
-11175	-57705	60066	0.0
-10021	-57987	57326	0.0
-9351	-61902	59856	0.0
-5432	-68704	58031	0.0
-8293	1867	40988	0.0
-4659	-0.274	42256	0.0
-8319	-4477	42408	0.0
-8699	-10896	43025	0.0
-10561	-16606	40727	0.0
-2721	19499	-16494	0.0
-2556	13.18	-16467	0.001
-2617	9878	-11911	0.005
-3659	-1927	-10966	0.163
-3279	-13213	-13411	0.432
-43065	4975	-4187	0.0
-40956	-0.289	-8647	0.0
-42437	8654	-7279	0.0
-40532	11319	-11793	0.0
-36871	12179	-15688	0.0
-50.09	-34501	-6.3	0.0
-54767	-33386	-8318	0.0
-50691	-29575	-9123	0.0
-52087	-24568	-11528	0.0
-54269	-20416	-13985	0.0
-25.54	-100003	-7251	0.0
-24421	-99049	-16084	0.0
-28768	-97501	-11146	0.0
-35073	-92135	-11883	0.0
-44207	-86245	-12051	0.0
-9467	-52865	2521	0.0
-13.17	-52429	1.67	0.0
-18426	-56254	3679	0.0
-23.66	-59991	2942	0.0
-21828	-65058	1666	0.0
-60932	0.371	30823	0.0
-57.17	8088	30897	0.0
-56365	5345	35172	0.0
-48524	1625	32519	0.0
-42251	0.013	32555	0.0
-41.24	4906	53148	0.0
-41.83	8552	47204	0.0
-42827	11149	52.85	0.0
-41606	18933	50349	0.0
-38674	24728	47358	0.0
-37.38	28468	42534	0.0
-33391	26867	48404	0.0
-29333	23495	43175	0.0
-26.31	22359	38283	0.0
-39579	-31413	38125	0.0
-42252	-30973	36.8	0.0
-42786	-28931	38249	0.0
-46272	-27576	39451	0.0
-50685	-26852	41.0	0.0
-39655	-19194	34997	0.0
-44806	-19401	37096	0.0
-42334	-15894	32298	0.0
-45247	-13258	29672	0.0
-49046	-11688	27511	0.0
-52763	-10659	25777	0.0
-49568	-8988	25273	0.0
-54099	-6063	26914	0.0
-21.29	-47981	60559	0.0
-24599	-49848	61579	0.0
-23526	-46.69	59525	0.0
-24517	-44699	59114	0.0
-26908	-42903	56736	0.0
-42034	-33969	63453	0.0
-37364	-36366	59138	0.0
-41785	-36028	56625	0.0
-38.81	-37308	49513	0.0
-33666	-37.31	43662	0.0
-32345	-38616	40638	0.0
-35172	-35179	40708	0.0
-36888	-32894	39267	0.0
-7094	-9522	61.62	0.0
-2992	-14996	60068	0.0
-3295	-13578	64189	0.0
-3194	-19009	66645	0.0
-3777	-23438	67301	0.0
-11172	-34337	62908	0.0
-8269	-35927	66.61	0.0
-10505	-36033	69158	0.0
-9682	-35772	77349	0.0
-14.24	-41462	77789	0.0
-16477	-46678	75764	0.0
-19.84	-43369	73699	0.0
-21161	-46438	66.07	0.0
-23504	25215	36508	0.0
-24952	19608	39.79	0.0
-23701	18569	42.63	0.0
-24234	19916	47803	0.0
-21232	-2615	61726	0.0
-22307	3472	61948	0.0
-22258	1408	68462	0.0
-17923	5039	70506	0.0
-12.71	6.47	69134	0.0
-8145	7472	70585	0.0
-8855	-0.12	71043	0.0
-8253	-4224	64394	0.0
-7134	41.83	-7584	0.0
-1.06	39737	-5292	0.0
-5036	45323	-3.18	0.0
-6984	43596	2994	0.0
-9909	42093	8296	0.0
-4989	47921	31174	0.0
-4436	44143	25785	0.0
-5024	40571	32469	0.0
-5516	33869	35249	0.0
-5401	26743	34.53	0.0
-8344	20719	36299	0.0
-5753	22586	39497	0.0
-4709	18709	45.0	0.0
-6501	16333	49973	0.0
-45.41	38324	-17.77	0.0
-39292	35.22	-15.34	0.0
-38354	41.04	-15703	0.0
-33.02	42441	-14955	0.0
-27861	45808	-14816	0.0
-12.81	67358	-7959	0.0
-11253	59.9	-12133	0.0
-4176	66321	-11579	0.0
-2335	58363	-13062	0.0
-4015	50482	-15099	0.0
-3862	44541	-16737	0.0
-5973	45806	-10741	0.0
-10069	42226	-8471	0.0
-41243	8913	23818	0.0
-46941	9743	20522	0.0
-43.4	13699	25898	0.0
-47313	18105	23819	0.0
-50404	22428	20.38	0.0
-39449	41266	7.57	0.0
-39343	37019	7917	0.0
-42186	40669	3532	0.0
-46858	40465	0.457	0.0
-51739	36394	-4174	0.0
-49717	31.86	-5868	0.0
-50425	36734	-7857	0.0
-49743	37.44	-13376	0.0
-47794	-27188	3794	0.0
-51863	-22757	3544	0.0
-47491	-27412	8.03	0.0
-42781	-23743	11227	0.0
-37.23	-24102	6081	0.0
-38599	-3442	14.8	0.0
-36049	-9.52	13367	0.0
-37064	-1559	13734	0.0
-35464	0.068	12.08	0.0
-35092	1.54	9993	0.0
-35738	2442	7767	0.0
-32873	10055	9883	0.0
-31391	17362	9767	0.0
-31133	23327	8571	0.0
-62102	-30862	38392	0.0
-61584	-36014	39246	0.0
-63995	-34526	35032	0.0
-60.45	-36381	30547	0.0
-56297	-37.57	27848	0.0
-44271	-28352	18065	0.0
-45491	-34067	14435	0.0
-40576	-33.93	15421	0.0
-40567	-37223	14937	0.0
-43373	-36793	12048	0.0
-47984	-33989	10359	0.0
-43531	-33747	8203	0.0
-45085	-30.6	5127	0.0
-44.47	-73011	19092	0.0
-46498	-72518	14548	0.0
-42554	-69938	17001	0.0
-42237	-67254	15078	0.0
-43675	-64938	13552	0.0
-48107	-54349	19979	0.0
-43432	-53157	17226	0.0
-47922	-52288	15089	0.0
-49349	-49338	10953	0.0
-50486	-46893	7046	0.0
-51425	-44508	4153	0.0
-54391	-44752	5814	0.0
-59813	-42043	4.92	0.0
-65994	-38376	5.51	0.0
-27748	-57571	50813	0.0
-26269	-60183	48809	0.0
-27276	-58418	46652	0.0
-29334	-60928	44696	0.0
-29516	-64151	43306	0.0
-41018	-71334	46165	0.0
-36065	-74172	48323	0.0
-38476	-75.79	40697	0.0
-39184	-78834	35243	0.0
-39461	-79446	29927	0.0
-41134	-83.36	25.55	0.0
-42028	-76.92	26683	0.0
-43126	-74808	22977	0.0
-17671	-64044	24296	0.0
-19.35	-68.35	18893	0.0
-18424	-70267	21226	0.0
-14714	-75197	20376	0.0
-9316	-76867	23232	0.0
-19688	-89004	32362	0.0
-11404	-87489	32079	0.0
-14961	-87966	26537	0.0
-14057	-92683	23946	0.0
-14768	-97429	19991	0.0
-15632	-100968	15442	0.0
-19565	-95416	17.7	0.0
-24629	-93028	15483	0.0
-29492	-91746	14647	0.0
-13136	-33.74	46718	0.0
-15811	-32256	42632	0.0
-16676	-37171	45019	0.0
-16446	-39604	44426	0.0
-12785	-40206	45706	0.0
-5315	-58589	42165	0.0
-5917	-54261	40452	0.0
-4636	-58951	38191	0.0
-3959	-58435	34136	0.0
-4402	-60267	30325	0.0
-3735	-59424	27527	0.0
-1702	-67939	25633	0.0
-11796	-66475	25316	0.0
-0.74	19003	12.89	0.0
-0.653	11497	10916	0.016
-0.601	12168	14997	0.013
-0.703	5276	17243	0.078
-0.641	-0.664	19308	0.206
-3486	-16576	30371	0.0
-3.68	-16.1	30099	0.0
-4699	-22514	29288	0.0
-4966	-28992	28254	0.0
-3798	-35558	26265	0.0
-2406	-40323	22639	0.0
-5465	-39614	25167	0.0
-4985	-42693	23.46	0.0
-1389	-46896	23277	0.0
-24005	24948	-18528	0.0
-27.05	17791	-26.68	0.0
-21672	19654	-22.04	0.0
-19758	11617	-25432	0.0
-20959	6952	-20445	0.0
-18067	-10.77	-12636	0.151
-20492	-8575	-11723	0.084
-25475	-14112	-12665	0.014
-34164	-16658	-18209	0.0
-35425	-16072	-20957	0.0
-30072	-14.59	-22095	0.0
-33.31	-18906	-19966	0.0
-31414	-20902	-18564	0.0
-28971	-22626	-17508	0.0
-60887	-1611	-1653	0.0
-58478	-4685	-9.59	0.0
-61286	1021	-7862	0.0
-58485	2643	-14687	0.0
-54359	3544	-21161	0.0
-37419	16625	-27256	0.0
-42254	22063	-29702	0.0
-35.49	22033	-35787	0.0
-33792	14769	-43027	0.0
-35078	5189	-41644	0.0
-36768	0.398	-47396	0.0
-32197	4103	-44594	0.0
-29134	0.23	-45838	0.0
-28221	-2.48	-39685	0.0
-45613	-65148	-0.504	0.0
-46432	-67692	-2837	0.0
-50553	-66566	-4312	0.0
-52162	-64.38	-7408	0.0
-53027	-62467	-11008	0.0
-58714	-32329	-20211	0.0
-57639	-39201	-20.23	0.0
-54198	-34335	-20.79	0.0
-57507	-36957	-26115	0.0
-55447	-39466	-30757	0.0
-49443	-37709	-29664	0.0
-54026	-32587	-32624	0.0
-51353	-26191	-34.99	0.0
-48491	-20465	-36721	0.0
-11294	-83366	9432	0.0
-11722	-80968	6984	0.0
-10.82	-84415	4264	0.0
-4848	-86434	1031	0.0
-1.53	-84773	-4.36	0.0
-22242	-84148	-12961	0.0
-19.75	-84.41	-10122	0.0
-26082	-79982	-8964	0.0
-26755	-75399	-8311	0.0
-28455	-68905	-8359	0.0
-29.23	-63.16	-9674	0.0
-26.97	-64947	-14836	0.0
-31213	-56886	-19411	0.0
-36243	-49.8	-23288	0.0
-2514	-19283	2732	0.285
-3067	-22461	-2747	0.263
-4301	-25487	-0.271	0.059
-9966	-29059	-2574	0.016
-15927	-33047	-4143	0.0
-12156	-42068	-6547	0.0
-18737	-37567	-2386	0.0
-12496	-38455	-8846	0.0
-14058	-35708	-11106	0.0
-15.49	-33.02	-12782	0.0
-16679	-31459	-14.93	0.0
-21594	-41132	-14471	0.0
-27965	-43.74	-10317	0.0
-31827	-45558	-8433	0.0
-52211	-9564	42216	0.0
-56619	-2991	44338	0.0
-54.94	-5499	48627	0.0
-50.86	0.543	49795	0.0
-46.5	2016	49982	0.0
-43739	-5.7	49062	0.0
-42478	-3276	46281	0.0
-41526	0.001	50342	0.0
-37219	-0.043	52234	0.0
-32638	1264	55227	0.0
-28515	4.16	56685	0.0
-50427	-23077	59883	0.0
-51894	-19924	57457	0.0
-47104	-17201	57434	0.0
-43516	-18745	49482	0.0
-39414	-20137	42264	0.0
-34568	-21101	44614	0.0
-34699	-20015	40849	0.0
-37073	-20378	37411	0.0
-38621	-17477	36489	0.0
-44644	-14186	38176	0.0
-23337	-31395	73.51	0.0
-25324	-35407	68413	0.0
-27.22	-30391	71583	0.0
-31496	-29838	70413	0.0
-35489	-30201	69321	0.0
-30119	-29352	55936	0.0
-35.49	-29187	62901	0.0
-39957	-30019	67.73	0.0
-43907	-28471	65136	0.0
-47372	-25711	62636	0.0
-14375	-13298	66962	0.0
-12366	-15165	71499	0.0
-14455	-16995	68773	0.0
-16.41	-19722	75272	0.0
-16034	-26814	71495	0.0
-22729	-24613	70411	0.0
-17.54	-26956	65994	0.0
-13627	-31105	62118	0.0
-14342	-33212	60463	0.0
-17925	-31.52	65707	0.0
-25531	8.03	54514	0.0
-25107	2183	50972	0.0
-23051	0.485	49872	0.0
-21859	-2.43	52316	0.0
-24657	-9239	50793	0.0
-23119	-7543	53677	0.0
-21425	-5262	57228	0.0
-21231	-9369	61834	0.0
-17503	-10914	64061	0.0
-6041	58655	4518	0.0
-7825	54323	6319	0.0
-5984	59.31	10586	0.0
-4274	58953	16896	0.0
-4366	57261	23455	0.0
-11.33	62071	25382	0.0
-5905	60977	29514	0.0
-3692	55587	31329	0.0
-3089	51621	37859	0.0
-3411	46485	45558	0.0
-6212	41771	52088	0.0
-39135	55691	0.901	0.0
-36541	58195	-3152	0.0
-32389	54237	-0.248	0.0
-25573	53057	-1507	0.0
-21.39	57488	-2043	0.0
-23143	54.11	4993	0.0
-23597	60385	0.625	0.0
-19647	65616	-3432	0.0
-11201	67243	-0.534	0.0
-4779	65841	2958	0.0
-43563	26974	25774	0.0
-42343	27.41	22947	0.0
-47845	32.02	23.3	0.0
-44.48	35159	20298	0.0
-38836	37.5	16523	0.0
-41818	45724	21003	0.0
-38.97	43091	15544	0.0
-37988	41629	11.54	0.0
-40757	46393	8467	0.0
-42301	52247	4052	0.0
-35062	-28788	18422	0.0
-33319	-27843	16.48	0.0
-35822	-23229	17222	0.0
-37462	-16736	18543	0.0
-38146	-12155	15665	0.0
-42322	-8919	9451	0.0
-41621	-6032	12819	0.0
-40207	-4784	15028	0.0
-39836	-0.018	11862	0.0
-39106	6907	7965	0.0
-38.08	12522	4545	0.0
-59999	-23077	25.87	0.0
-63097	-25805	21.46	0.0
-60674	-23426	20275	0.0
-56583	-23706	17617	0.0
-51882	-24422	19065	0.0
-55547	-19842	14689	0.0
-50505	-21255	18365	0.0
-47.27	-24617	18871	0.0
-42941	-26.38	18963	0.0
-38.69	-27994	19121	0.0
-40499	-65898	31034	0.0
-39762	-63213	27213	0.0
-40.33	-62639	29078	0.0
-42.69	-60236	26172	0.0
-45389	-58157	23787	0.0
-54188	-59377	29623	0.0
-51922	-59439	24921	0.0
-49.16	-56503	22263	0.0
-53995	-57058	21097	0.0
-59.02	-55704	19222	0.0
-63444	-52395	18.23	0.0
-31129	-51209	36673	0.0
-31.08	-54496	37531	0.0
-33551	-53884	36.26	0.0
-36305	-57794	40109	0.0
-39463	-62262	45348	0.0
-44045	-58158	41814	0.0
-43465	-62415	47302	0.0
-42548	-67393	48.24	0.0
-42.86	-69231	41995	0.0
-41588	-67556	35709	0.0
-9762	-71.74	36658	0.0
-14814	-71682	33034	0.0
-14091	-73039	36961	0.0
-15806	-77506	37805	0.0
-17202	-83218	41151	0.0
-15578	-78708	47181	0.0
-19429	-81098	45396	0.0
-21428	-85321	39549	0.0
-23978	-83645	32734	0.0
-25689	-79555	26776	0.0
-27154	-75379	22456	0.0
-10912	-46491	57625	0.0
-9719	-45381	53872	0.0
-4466	-47433	55832	0.0
-3621	-52032	52.39	0.0
-6458	-56451	48.39	0.0
-9301	-58.27	53734	0.0
-10235	-58246	49631	0.0
-8868	-58205	45919	0.0
-4.13	-62362	44106	0.0
-2662	-70718	39632	0.0
-2495	15.04	26802	0.0
-3132	11.14	27679	0.0
-2849	8.84	29423	0.0
-2684	2089	31222	0.0
-2733	-4708	32138	0.0
-1266	-3364	40364	0.0
-1132	-7157	35104	0.0
-2318	-11749	31668	0.0
-1488	-18337	31329	0.008
-0.894	-24199	32041	0.014
-1031	-29414	33594	0.0
-12055	27821	-19.98	0.0
-13606	21.89	-18171	0.0
-11558	20795	-17641	0.0
-9919	11913	-19285	0.0
-11361	1132	-14639	0.0
-5.81	4899	-14748	0.003
-8805	-0.982	-16264	0.002
-13446	-6226	-14437	0.0
-15837	-13296	-14662	0.282
-19369	-18723	-14094	0.337
-26.47	-23116	-11475	0.0
-43926	-10584	-12236	0.0
-46902	-2209	-12278	0.0
-44597	-5828	-15.16	0.0
-44385	-0.531	-18226	0.0
-43296	4308	-21018	0.0
-40866	-2701	-15927	0.0
-41639	1.41	-21.17	0.0
-40192	8778	-23957	0.0
-36282	10492	-27214	0.0
-32.84	9507	-29.48	0.0
-28211	7278	-29.24	0.0
-66524	-50506	-1942	0.0
-61112	-51.09	-6.6	0.0
-65908	-45146	-6519	0.0
-65141	-42633	-10806	0.0
-64.59	-38519	-14343	0.0
-60483	-32245	-10348	0.0
-67021	-32441	-12447	0.0
-65807	-33125	-19445	0.0
-63664	-27031	-20685	0.0
-60644	-21.08	-21888	0.0
-60265	-17244	-26991	0.0
-13093	-95288	-0.601	0.0
-10871	-95.42	-4939	0.0
-12901	-97763	-8288	0.0
-11.25	-97706	-15006	0.0
-16818	-93207	-12272	0.0
-23336	-94.98	-19497	0.0
-22877	-90685	-14517	0.0
-21417	-87.47	-14.61	0.0
-28.71	-81.93	-15479	0.0
[truncated: 18,485 more rows]

## Sheet: Fig4a_bottom_gradiometers
channel_name	x_coord	y_coord	z_coord	color_ERF	marker_significance	planar1	planar2
MEG0112_MEG0113	-0.107	0.046	-0.06	45426	0	-17889	61701
MEG0122_MEG0123	-0.102	0.063	-0.026	76333	0	93358	54201
MEG0132_MEG0133	-0.108	0.03	-0.027	52056	0	66396	31802
MEG0142_MEG0143	-0.11	0.013	-0.063	32.32	0	-45452	-4824
MEG0212_MEG0213	-0.107	0.033	0.008	29208	0	40456	8.34
MEG0222_MEG0223	-0.099	0.04	0.041	43.76	0	0.624	61883
MEG0232_MEG0233	-0.101	0.004	0.041	25975	0	-2366	36657
MEG0242_MEG0243	-0.108	-0.001	0.007	9537	0	10.57	-8379
MEG0312_MEG0313	-0.086	0.099	0.009	38061	0	53.18	8316
MEG0322_MEG0323	-0.089	0.076	0.041	67135	1	-30136	90034
MEG0332_MEG0333	-0.07	0.076	0.071	52576	0	60315	-43481
MEG0342_MEG0343	-0.1	0.066	0.008	80931	0	112804	19367
MEG0412_MEG0413	-0.081	0.041	0.072	47088	0	62766	-22251
MEG0422_MEG0423	-0.053	0.041	0.095	37665	0	14817	51164
MEG0432_MEG0433	-0.054	0.006	0.097	13103	0	17.92	4715
MEG0442_MEG0443	-0.083	0.006	0.073	12672	0	17.92	0.147
MEG0512_MEG0513	-0.064	0.125	0.014	10622	0	14892	-1974
MEG0522_MEG0523	-0.033	0.14	0.017	22896	0	1225	-32357
MEG0532_MEG0533	-0.034	0.127	0.049	38474	1	-53098	-11877
MEG0542_MEG0543	-0.067	0.109	0.044	45133	1	-63654	4714
MEG0612_MEG0613	-0.036	0.105	0.075	27678	0	0.405	-39.14
MEG0622_MEG0623	0.0	0.078	0.097	36462	0	-50511	-10371
MEG0632_MEG0633	-0.018	0.044	0.106	27811	0	24857	-30.48
MEG0642_MEG0643	-0.037	0.075	0.092	48927	1	-67085	16954
MEG0712_MEG0713	-0.019	0.01	0.11	31132	0	33352	28741
MEG0722_MEG0723	0.019	0.01	0.11	32636	0	-40189	-22695
MEG0732_MEG0733	0.019	-0.023	0.106	31861	0	-21494	39601
MEG0742_MEG0743	-0.019	-0.024	0.106	11854	0	3808	16326
MEG0812_MEG0813	0.0	0.145	0.019	48177	1	-28239	-62004
MEG0822_MEG0823	0.0	0.132	0.05	41723	1	-44793	-38409
MEG0912_MEG0913	0.033	0.14	0.017	73806	1	-62534	-83571
MEG0922_MEG0923	0.064	0.125	0.014	78837	1	-80731	-76897
MEG0932_MEG0933	0.067	0.109	0.044	52036	1	-18002	-71354
MEG0942_MEG0943	0.034	0.127	0.049	49199	1	-38292	-58093
MEG1012_MEG1013	0.0	0.109	0.077	25035	0	-30853	-17367
MEG1022_MEG1023	0.036	0.105	0.075	41428	0	-57.06	-13293
MEG1032_MEG1033	0.037	0.075	0.092	33196	0	-22418	-41249
MEG1042_MEG1043	0.018	0.044	0.106	3662	0	-0.149	-5176
MEG1112_MEG1113	0.052	0.041	0.095	22336	0	25677	18399
MEG1122_MEG1123	0.081	0.041	0.072	45.02	0	9736	62918
MEG1132_MEG1133	0.083	0.006	0.073	52147	0	-19458	71133
MEG1142_MEG1143	0.054	0.006	0.097	22387	0	12201	-29215
MEG1212_MEG1213	0.086	0.099	0.009	89232	1	-121253	-34962
MEG1222_MEG1223	0.1	0.066	0.008	60651	0	-72631	45629
MEG1232_MEG1233	0.089	0.076	0.041	48891	0	43745	-53544
MEG1242_MEG1243	0.07	0.076	0.071	42655	0	-37208	47481
MEG1312_MEG1313	0.099	0.04	0.041	46028	0	65076	1489
MEG1322_MEG1323	0.107	0.033	0.008	61891	0	15638	86119
MEG1332_MEG1333	0.108	-0.001	0.007	48941	0	33529	60549
MEG1342_MEG1343	0.101	0.004	0.041	31968	0	44978	-4569
MEG1412_MEG1413	0.102	0.063	-0.026	78.09	0	45148	-100786
MEG1422_MEG1423	0.106	0.047	-0.06	25929	0	-2422	36589
MEG1432_MEG1433	0.11	0.013	-0.062	32577	0	25.95	38067
MEG1442_MEG1443	0.108	0.03	-0.026	15.81	0	17503	13912
MEG1512_MEG1513	-0.109	-0.003	-0.028	29984	0	40065	-13889
MEG1522_MEG1523	-0.102	-0.036	-0.028	17738	0	17675	-17.8
MEG1532_MEG1533	-0.095	-0.052	-0.062	14201	0	-3363	19.8
MEG1542_MEG1543	-0.107	-0.021	-0.062	24498	0	-33806	7583
MEG1612_MEG1613	-0.102	-0.034	0.006	15736	0	-11.19	-19237
MEG1622_MEG1623	-0.095	-0.031	0.039	6269	0	-3874	-7975
MEG1632_MEG1633	-0.078	-0.063	0.039	3227	0	-0.156	4562
MEG1642_MEG1643	-0.087	-0.064	0.005	15983	0	16372	-15584
MEG1712_MEG1713	-0.076	-0.08	-0.062	11.75	0	7998	14566
MEG1722_MEG1723	-0.086	-0.066	-0.028	5.31	0	5803	4766
MEG1732_MEG1733	-0.063	-0.09	-0.028	12965	0	-2648	18144
MEG1742_MEG1743	-0.049	-0.099	-0.062	16514	0	23001	4041
MEG1812_MEG1813	-0.079	-0.029	0.07	16565	0	-8208	21942
MEG1822_MEG1823	-0.052	-0.028	0.093	3366	0	-1946	-4345
MEG1832_MEG1833	-0.018	-0.054	0.092	9964	0	8028	11581
MEG1842_MEG1843	-0.055	-0.063	0.071	15576	0	11821	18588
MEG1912_MEG1913	-0.051	-0.086	0.04	4315	0	0.808	6049
MEG1922_MEG1923	-0.034	-0.103	0.006	13264	0	18088	4968
MEG1932_MEG1933	-0.033	-0.105	-0.028	18088	0	4522	25178
MEG1942_MEG1943	-0.064	-0.088	0.006	9797	0	12879	-5.11
MEG2012_MEG2013	-0.019	-0.08	0.069	11588	0	4157	15852
MEG2022_MEG2023	0.019	-0.08	0.069	15372	0	-6.3	20807
MEG2032_MEG2033	0.017	-0.097	0.04	24061	0	32617	9695
MEG2042_MEG2043	-0.017	-0.097	0.04	11932	0	8003	14855
MEG2112_MEG2113	0.0	-0.109	0.007	19298	0	27005	3949
MEG2122_MEG2123	0.0	-0.111	-0.027	15799	0	10312	19821
MEG2132_MEG2133	0.017	-0.11	-0.062	18632	0	26.31	-1451
MEG2142_MEG2143	-0.017	-0.11	-0.062	19893	0	27916	-3487
MEG2212_MEG2213	0.052	-0.028	0.093	29728	0	-0.26	-42041
MEG2222_MEG2223	0.079	-0.028	0.07	36527	0	-16597	48918
MEG2232_MEG2233	0.055	-0.063	0.071	14112	0	-2484	19802
MEG2242_MEG2243	0.018	-0.054	0.092	9645	0	6.77	-11841
MEG2312_MEG2313	0.051	-0.086	0.04	26458	0	35259	-12524
MEG2322_MEG2323	0.064	-0.088	0.006	8531	0	-12048	0.626
MEG2332_MEG2333	0.033	-0.105	-0.028	17234	0	23065	7875
MEG2342_MEG2343	0.033	-0.103	0.006	2025	0	-1445	-2472
MEG2412_MEG2413	0.095	-0.031	0.039	18919	0	24.85	9915
MEG2422_MEG2423	0.102	-0.034	0.006	31437	0	17259	40971
MEG2432_MEG2433	0.087	-0.064	0.006	16966	0	16006	17874
MEG2442_MEG2443	0.078	-0.063	0.039	17069	0	23361	6081
MEG2512_MEG2513	0.063	-0.091	-0.028	34429	0	47752	9.51
MEG2522_MEG2523	0.086	-0.066	-0.028	50081	0	60259	37217
MEG2532_MEG2533	0.076	-0.08	-0.062	16446	0	23088	-2809
MEG2542_MEG2543	0.049	-0.099	-0.062	13813	0	19494	-1257
MEG2612_MEG2613	0.109	-0.003	-0.028	34622	0	44.93	19459
MEG2622_MEG2623	0.107	-0.021	-0.062	22516	0	29191	12723
MEG2632_MEG2633	0.095	-0.052	-0.062	26.16	0	36992	-0.512
MEG2642_MEG2643	0.102	-0.036	-0.028	51847	0	60415	41548

## Sheet: Fig4a_bottom_magnetometers
channel_name	x_coord	y_coord	z_coord	color_ERF	marker_significance
MEG0111	-0.107	0.046	-0.06	296295	0
MEG0121	-0.102	0.063	-0.026	-98.16	0
MEG0131	-0.108	0.03	-0.027	23265	0
MEG0141	-0.11	0.013	-0.063	194891	0
MEG0211	-0.107	0.033	0.008	-68529	0
MEG0221	-0.099	0.04	0.041	-121238	0
MEG0231	-0.101	0.004	0.041	30905	0
MEG0241	-0.108	-0.001	0.007	3537	0
MEG0311	-0.086	0.099	0.009	-584081	0
MEG0321	-0.089	0.076	0.041	-371799	0
MEG0331	-0.07	0.076	0.071	-292851	0
MEG0341	-0.1	0.066	0.008	-277.11	0
MEG0411	-0.081	0.041	0.072	-89532	0
MEG0421	-0.053	0.041	0.095	-63523	0
MEG0431	-0.054	0.006	0.097	13962	0
MEG0441	-0.083	0.006	0.073	33.0	0
MEG0511	-0.064	0.125	0.014	-613331	0
MEG0521	-0.033	0.14	0.017	-621961	0
MEG0531	-0.034	0.127	0.049	-489184	0
MEG0541	-0.067	0.109	0.044	-514169	0
MEG0611	-0.036	0.105	0.075	-390845	0
MEG0621	0.0	0.078	0.097	-280494	0
MEG0631	-0.018	0.044	0.106	-142939	0
MEG0641	-0.037	0.075	0.092	-248654	0
MEG0711	-0.019	0.01	0.11	-72838	0
MEG0721	0.019	0.01	0.11	-157392	0
MEG0731	0.019	-0.023	0.106	-33027	0
MEG0741	-0.019	-0.024	0.106	1131	0
MEG0811	0.0	0.145	0.019	-583.73	0
MEG0821	0.0	0.132	0.05	-420868	0
MEG0911	0.033	0.14	0.017	-478.18	0
MEG0921	0.064	0.125	0.014	-323747	0
MEG0931	0.067	0.109	0.044	-149609	0
MEG0941	0.034	0.127	0.049	-291983	0
MEG1011	0.0	0.109	0.077	-367.54	0
MEG1021	0.036	0.105	0.075	-240743	0
MEG1031	0.037	0.075	0.092	-197951	0
MEG1041	0.018	0.044	0.106	-188237	0
MEG1111	0.052	0.041	0.095	-179838	0
MEG1121	0.081	0.041	0.072	-58106	0
MEG1131	0.083	0.006	0.073	-73885	0
MEG1141	0.054	0.006	0.097	-202621	0
MEG1211	0.086	0.099	0.009	-91186	0
MEG1221	0.1	0.066	0.008	221985	0
MEG1231	0.089	0.076	0.041	58184	0
MEG1241	0.07	0.076	0.071	-76525	0
MEG1311	0.099	0.04	0.041	97969	0
MEG1321	0.107	0.033	0.008	276529	0
MEG1331	0.108	-0.001	0.007	173206	0
MEG1341	0.101	0.004	0.041	90039	0
MEG1411	0.102	0.063	-0.026	349733	0
MEG1421	0.106	0.047	-0.06	634131	0
MEG1431	0.11	0.013	-0.062	534183	0
MEG1441	0.108	0.03	-0.026	433962	0
MEG1511	-0.109	-0.003	-0.028	60489	0
MEG1521	-0.102	-0.036	-0.028	-7796	0
MEG1531	-0.095	-0.052	-0.062	7944	0
MEG1541	-0.107	-0.021	-0.062	60217	0
MEG1611	-0.102	-0.034	0.006	-30776	0
MEG1621	-0.095	-0.031	0.039	47757	0
MEG1631	-0.078	-0.063	0.039	27.65	0
MEG1641	-0.087	-0.064	0.005	-25974	0
MEG1711	-0.076	-0.08	-0.062	11469	0
MEG1721	-0.086	-0.066	-0.028	-30288	0
MEG1731	-0.063	-0.09	-0.028	-4305	0
MEG1741	-0.049	-0.099	-0.062	44828	0
MEG1811	-0.079	-0.029	0.07	6609	0
MEG1821	-0.052	-0.028	0.093	-22064	0
MEG1831	-0.018	-0.054	0.092	6509	0
MEG1841	-0.055	-0.063	0.071	-3051	0
MEG1911	-0.051	-0.086	0.04	31743	0
MEG1921	-0.034	-0.103	0.006	37632	0
MEG1931	-0.033	-0.105	-0.028	48199	0
MEG1941	-0.064	-0.088	0.006	12294	0
MEG2011	-0.019	-0.08	0.069	27185	0
MEG2021	0.019	-0.08	0.069	12997	0
MEG2031	0.017	-0.097	0.04	88869	0
MEG2041	-0.017	-0.097	0.04	51433	0
MEG2111	0.0	-0.109	0.007	99403	0
MEG2121	0.0	-0.111	-0.027	98215	0
MEG2131	0.017	-0.11	-0.062	179054	0
MEG2141	-0.017	-0.11	-0.062	114758	0
MEG2211	0.052	-0.028	0.093	-77186	0
MEG2221	0.079	-0.028	0.07	-9943	0
MEG2231	0.055	-0.063	0.071	-14.39	0
MEG2241	0.018	-0.054	0.092	3.45	0
MEG2311	0.051	-0.086	0.04	61613	0
MEG2321	0.064	-0.088	0.006	80758	0
MEG2331	0.033	-0.105	-0.028	123854	0
MEG2341	0.033	-0.103	0.006	130236	0
MEG2411	0.095	-0.031	0.039	81244	0
MEG2421	0.102	-0.034	0.006	119069	0
MEG2431	0.087	-0.064	0.006	71064	0
MEG2441	0.078	-0.063	0.039	40288	0
MEG2511	0.063	-0.091	-0.028	125497	0
MEG2521	0.086	-0.066	-0.028	179157	0
MEG2531	0.076	-0.08	-0.062	284.35	0
MEG2541	0.049	-0.099	-0.062	238.93	0
MEG2611	0.109	-0.003	-0.028	374825	0
MEG2621	0.107	-0.021	-0.062	464.39	0
MEG2631	0.095	-0.052	-0.062	360626	0
MEG2641	0.102	-0.036	-0.028	296866	0

## Sheet: Fig4a_bottom_sources
x_coord	y_coord	z_coord	color_source_activation
-38736	-19343	67.22	0.0
-16662	-69061	61281	0.0
-9718	-9233	46.58	0.0
-24019	43115	23926	0.0
-59862	0.049	8975	-0.002
-50646	-49405	47814	0.0
-36574	-87067	-1.81	0.0
-20169	-62697	6.16	0.0
-2513	9415	-4635	-0.0
-28959	23362	-6695	-0.338
-54472	-22893	-6734	0.0
-35239	-25028	-25624	0.0
-55225	-7426	38724	0.0
-38626	23441	24275	-0.357
-30029	11139	56593	0.0
-49769	-28171	53679	0.0
-59981	-25186	27288	0.0
-21809	-35468	70752	0.0
-29118	-52003	39974	0.0
-12574	-11359	71528	0.0
-14845	-44.44	55359	0.0
-3491	35.5	51831	0.0
-9.46	53126	1697	0.0
-3076	17331	24472	-0.007
-41385	52091	-3992	0.0
-11655	26436	-24239	0.0
-35.8	16042	6483	-0.579
-34455	-30915	17456	0.0
-46521	-8215	-9518	0.0
-64802	-49.09	15372	0.0
-43235	-66764	28364	0.0
-62.39	-57489	-2955	0.0
-25195	-79.71	17412	0.0
-11969	-69157	33805	0.0
-11927	-92923	2.21	0.0
-1035	-33157	29891	0.0
-7771	-30731	8554	0.0
-22.52	7678	-34365	0.0
-35039	-25053	-11.03	0.0
-55984	-17.89	-28378	0.0
-44254	-65.23	-21628	0.0
-18732	-58478	-9165	0.0
-42179	-13702	49564	-0.036
-42189	5159	49274	-0.112
-29003	-8089	47769	-0.024
-38499	-26187	50165	0.0
-41991	-21219	39219	0.0
-22417	-28795	54065	0.0
-37527	-34821	66703	0.0
-23.05	-14952	66.28	0.0
-11925	-31244	67.19	0.0
-21393	-0.346	56.78	0.0
-15744	62887	13958	0.0
-5.54	50592	25549	0.0
-16779	48423	41004	0.0
-29814	49297	10212	0.0
-18076	60601	-7122	0.0
-40463	38418	31833	-0.0
-36167	36514	11698	0.0
-46.51	-14095	15082	0.0
-36896	-10586	14416	-0.005
-48968	6786	-2.45	-0.001
-65732	-16065	17721	0.0
-48933	-27454	15911	0.0
-53136	-63267	36816	0.0
-44472	-55583	20368	0.0
-57.07	-53129	31639	0.0
-38901	-50821	36707	0.0
-38.78	-67405	49588	0.0
-5562	-75.06	47329	0.0
-16549	-88283	38579	0.0
-20007	-68.13	39484	0.0
-7276	-57077	60778	0.0
-7554	-55914	44395	0.0
-6772	6219	39419	-0.027
-3759	-9.7	31461	0.0
-7597	-19805	42215	0.0
-1755	19422	-23804	0.0
-15103	-3609	-13342	0.0
-5666	-16885	-20022	0.0
-40766	-3154	-6546	-0.01
-41442	14731	-22619	-0.12
-35702	6438	-17824	-0.03
-54352	-38028	-5619	0.0
-61366	-38.93	-17786	0.0
-59809	-18043	-13952	0.0
-20.72	-102328	-8642	0.0
-18293	-89235	-8842	0.0
-44554	-82485	-15.5	0.0
-6381	-46171	4454	0.0
-13625	-38.54	-1376	0.0
-15221	-63204	2403	0.0
-61715	1.61	26818	0.0
-44825	6922	19486	-0.422
-37931	2351	30802	-0.368
-41383	24034	41175	-0.001
-24761	27833	35502	-0.115
-40196	-33927	37714	0.0
-59155	-32322	42456	0.0
-50994	-25157	37417	0.0
-55733	-10403	31789	0.0
-20274	-51201	60089	0.0
-26167	-59517	53064	0.0
-33067	-46109	59258	0.0
-32544	-40033	44176	0.0
-6529	-10453	58132	0.0
-11859	-28832	44871	0.0
-3109	-28465	61384	0.0
-13204	-43347	73732	0.0
-25218	26451	53374	-0.024
-12108	11785	65264	0.0
-7043	11849	49961	0.0
-2677	36956	-10769	0.0
-1079	18477	8644	0.0
-4.73	42581	14122	0.0
-9.48	24618	31.53	-0.003
-47221	31467	-17223	-0.056
-30431	23565	-24153	-0.04
-24679	42972	-13.31	0.0
-1384	48809	-25089	0.0
-56549	22315	17944	-0.076
-51411	29766	-3005	0.0
-30271	25679	6179	-0.38
-53651	-22877	2187	0.0
-62122	-6165	-2541	0.0
-40209	-23374	1539	0.0
-40677	-5865	7048	0.0
-53065	-41236	28788	0.0
-48153	-37258	13417	0.0
-64.49	-35043	3.1	0.0
-46607	-77434	15473	0.0
-41997	-68723	0.237	0.0
-45414	-65264	10.94	0.0
-50015	-48135	5602	0.0
-26.22	-65951	37731	0.0
-36.48	-86129	27495	0.0
-30725	-94.52	9562	0.0
-19235	-63214	20842	0.0
-12671	-78982	10605	0.0
-2059	-75361	22179	0.0
-10707	-98673	14919	0.0
-9391	-38166	45025	0.0
-10381	-54952	30193	0.0
-2.02	-51281	17763	0.0
-2101	-14.61	0.631	-0.0
-0.913	-7.56	16248	0.0
0.019	-35708	21862	0.0
-24904	3004	-16586	-0.001
-32831	-12.4	-23636	0.0
-30444	-6149	-36143	0.0
-20602	-20922	-20205	0.0
-51401	1427	-25406	0.0
-40417	1175	-41391	0.0
-42987	-19811	-32008	0.0
-47311	-60109	-9532	0.0
-47709	-43582	-26276	0.0
-34806	-45179	-25537	0.0
-5403	-79597	-3211	0.0
-27622	-66412	-7203	0.0
-33835	-41834	-11889	0.0
-20.13	-32194	-5968	0.0
-25132	-32408	-9803	0.0
-41.89	-13586	57557	0.0
-39735	-5372	51884	-0.195
-34326	-9139	59119	0.0
-36439	-26051	51352	0.0
-34397	-19.39	46869	0.0
-28492	-25775	57427	0.0
-30176	-28768	51059	0.0
-32119	-14996	70719	0.0
-24387	-25006	65328	0.0
-26433	-11.55	55295	0.0
-24898	57597	23621	0.0
-14703	55196	25923	0.0
-23586	48107	35.51	0.0
-27549	48164	18163	0.0
-26527	55348	9541	0.0
-29325	36963	23992	0.0
-36661	48167	20988	0.0
-53896	-8183	6613	0.0
-46334	-4.65	5397	-0.001
-58236	4163	1004	0.0
-64162	-8363	9022	0.0
-56.48	-16226	11191	0.0
-52141	-55071	42299	0.0
-49637	-54428	31716	0.0
-53541	-50.23	39049	0.0
-44549	-50455	42057	0.0
-47044	-57878	43487	0.0
-9939	-72803	55.12	0.0
-15078	-75594	47883	0.0
-16695	-67.56	49059	0.0
-12714	-60103	61782	0.0
-7567	-62758	55994	0.0
-9498	-1974	42788	0.0
-4683	-7088	43627	0.0
-11417	-13934	42318	0.0
-3285	16673	-11302	0.0
-5307	1.49	-12167	0.0
-2165	-6454	-10377	0.0
-39642	14594	-3004	-0.309
-40.71	2546	-11655	-0.017
-33059	16704	-10.87	-0.456
-48902	-30.78	-6792	0.0
-55646	-27931	-10103	0.0
-51332	-21.29	-11839	0.0
-29721	-96.07	-4951	0.0
-30293	-94998	-16719	0.0
-41662	-89149	-8337	0.0
-13.97	-56244	5716	0.0
-20625	-55263	1876	0.0
-24313	-65099	3309	0.0
-59866	-1836	34346	0.0
-49096	4629	30561	-0.069
-47669	-0.137	35.82	-0.078
-39169	5.26	58423	-0.033
-44922	14312	46378	-0.001
-35707	22347	52555	-0.0
-31564	29653	43111	-0.069
-27787	17737	43411	-0.212
-41694	-30756	41.32	0.0
-44944	-28821	35918	0.0
-50694	-26232	46232	0.0
-41254	-15.02	34034	-0.029
-47.97	-16256	35151	0.0
-46.89	-9908	27956	-0.097
-52477	-8363	22707	-0.016
-21836	-43864	62275	0.0
-27297	-47927	63659	0.0
-23468	-40851	56738	0.0
-45686	-32.37	59912	0.0
-37099	-38071	54306	0.0
-39108	-34917	45283	0.0
-34262	-36704	38655	0.0
-6936	-8536	65.86	0.0
-4567	-20686	62373	0.0
-3.3	-17649	71784	0.0
-14194	-33933	66137	0.0
-5782	-38203	72225	0.0
-15971	-37.61	76204	0.0
-19198	-49109	71033	0.0
-22525	23704	39643	-0.144
-26115	14.0	45777	-0.182
-21396	-6546	66291	0.0
-22027	8555	66943	0.0
-13544	-0.131	72464	0.0
-4.81	-0.512	68.37	0.0
-10424	44936	-4191	0.0
-2613	41129	0.487	0.0
-8.72	44462	5723	0.0
-3697	44236	37445	0.0
-3574	37044	27372	0.0
-4306	30219	39.17	0.0
-7817	17081	40896	0.0
-4679	22.4	49742	0.0
-45305	44695	-15135	0.0
-33.83	37197	-11051	0.0
-33888	51022	-14522	0.0
-4886	67658	-3224	0.0
-4768	63054	-19045	0.0
-3709	51037	-9001	0.0
-7667	40236	-12357	0.0
-37817	15127	24705	-0.452
-50.78	12838	23769	-0.127
-43644	21647	21074	-0.332
-42579	45.26	3375	0.0
-46377	36.77	6075	0.0
-45136	39382	-4702	0.0
-49583	32.95	-9442	0.0
-43532	-31246	8007	0.0
-50405	-22.53	8605	0.0
-35842	-25.7	11118	0.0
-37058	2087	11121	-0.445
-36809	-8684	11796	-0.027
-33895	8211	10647	-0.565
-32621	11656	8404	-0.601
-32695	20969	9696	-0.539
-62657	-28326	33811	0.0
-59828	-38323	34711	0.0
-63.93	-34717	25418	0.0
-39736	-29945	19.19	0.0
-42467	-37271	18508	0.0
-39819	-35737	11.51	0.0
-48598	-30424	6673	0.0
-45039	-71291	21906	0.0
-42699	-69826	12556	0.0
-43.61	-64524	17939	0.0
-53732	-55179	16827	0.0
-44982	-51401	12863	0.0
-54738	-46754	9172	0.0
-53213	-41277	3189	0.0
-66567	-41406	8381	0.0
-28419	-55617	47584	0.0
-28.3	-62.62	46.64	0.0
-29966	-59022	41.41	0.0
-41386	-71514	38523	0.0
-34049	-80576	41.26	0.0
-44593	-76819	31029	0.0
-45154	-80204	22346	0.0
-15706	-65075	27521	0.0
-15423	-71556	18.47	0.0
-14641	-75334	24362	0.0
-22754	-88014	25694	0.0
-10597	-91875	29721	0.0
-17299	-91824	19123	0.0
-22775	-99519	14.62	0.0
-26002	-86715	14869	0.0
-14.48	-38058	49288	0.0
-16851	-35265	41501	0.0
-14.37	-42587	47839	0.0
-4026	-64119	39467	0.0
-7562	-54115	35726	0.0
-0.737	-67184	30182	0.0
-3068	-67.32	21.74	0.0
-0.602	19273	17045	0.0
-0.843	4641	12.91	0.0
-0.584	5814	21615	0.0
-3874	-22698	29511	0.0
-3261	-22529	28191	0.0
-5814	-34576	27374	0.0
-4923	-43988	21721	0.0
-1754	-42814	26.93	0.0
-21148	24656	-19193	-0.0
-24174	12307	-26117	0.0
-14555	11727	-24612	0.0
-22127	-16341	-12156	0.0
-26548	-12051	-16587	0.0
-37303	-19.39	-18147	0.0
-27.56	-16.55	-21708	0.0
-35042	-25892	-16413	0.0
-56335	0.566	-1677	0.0
-54209	-3806	-16406	0.0
-57746	10.0	-10.33	0.0
-33005	15838	-31679	0.0
-40442	16313	-39042	0.0
-29729	9807	-43246	0.0
-30882	-3181	-47.02	0.0
-23.68	0.64	-43628	0.0
-51762	-64274	-0.701	0.0
-48703	-66427	-6679	0.0
-55887	-59993	-7926	0.0
-56586	-27665	-20919	0.0
-56887	-41601	-23143	0.0
-58561	-31923	-30209	0.0
-48314	-31752	-29238	0.0
-55.83	-19591	-37725	0.0
-10305	-86.62	6613	0.0
-5791	-81745	5234	0.0
-4.13	-90939	-2626	0.0
-29859	-79346	-13641	0.0
-21946	-79815	-7584	0.0
-27611	-68732	-14686	0.0
-24883	-59273	-15057	0.0
-38514	-54141	-23319	0.0
-3734	-23604	4.74	-0.0
-7309	-26009	-4762	0.0
-11887	-33257	-1615	0.0
-13245	-46111	-7944	0.0
-22135	-36564	-4.33	0.0
-19.5	-42577	-13255	0.0
-23485	-39211	-17018	0.0
-27934	-49188	-7245	0.0
-49875	-12271	44393	0.0
-51805	2027	45.32	0.0
-47589	-4288	49503	-0.018
-36455	-2732	46865	-0.284
-28.16	-1008	50968	-0.007
-45782	-20405	60809	0.0
-49885	-15845	53553	0.0
-38246	-20733	45694	0.0
-35816	-18084	39503	0.0
-22491	-30325	66414	0.0
-28687	-34427	67659	0.0
-30939	-28728	63569	0.0
-39192	-27128	62.56	0.0
-15993	-15307	64861	0.0
-12761	-18455	75.55	0.0
-20163	-22208	74909	0.0
-16138	-30323	58818	0.0
-22863	5527	50.66	-0.003
-23052	-5144	49083	0.0
-21534	-10945	59098	0.0
-5862	65.16	8964	0.0
-6278	54345	12948	0.0
-5895	63918	22013	0.0
-6696	57027	37265	0.0
-9612	45323	48296	0.0
-35287	54519	4035	0.0
-28.68	54087	-4584	0.0
-24.26	52173	0.706	0.0
-18074	65129	2831	0.0
-47832	31208	26811	-0.0
-45.47	30736	19656	-0.002
-43217	38903	20399	0.0
-39586	47693	13486	0.0
-37406	-24004	16664	0.0
-35145	-22841	16703	0.0
-40672	-12993	16479	0.0
-42572	-1326	10.93	-0.278
-41393	10335	2197	-0.32
-61997	-20527	24193	0.0
-60671	-26781	15701	0.0
-54541	-20828	19324	0.0
-46227	-22842	16587	0.0
-42706	-65049	33027	0.0
-39113	-60065	25373	0.0
-48528	-61251	27307	0.0
-53199	-55842	24976	0.0
-61393	-53852	22459	0.0
-33.43	-50424	34896	0.0
-34243	-57879	38749	0.0
-39911	-57211	41483	0.0
-46004	-67007	44761	0.0
-6648	-74566	38466	0.0
-16347	-78194	33405	0.0
-16515	-78091	43447	0.0
-22313	-79626	40455	0.0
-25407	-71953	27633	0.0
-5.58	-48.01	60.38	0.0
-4848	-48239	51166	0.0
-4909	-56497	52722	0.0
-5885	-62208	47724	0.0
-1849	13478	32212	0.0
-3073	4.22	30192	-0.007
-1563	-0.308	34181	0.0
-0.685	-14132	36521	0.0
-1753	-26448	38602	0.0
-8594	25726	-23197	0.0
-12749	14469	-16387	0.0
-6836	8387	-19059	0.0
-11.24	-9.53	-14512	0.0
-17278	-22054	-16414	0.0
-41132	-10787	-12563	0.0
-46.63	3836	-15532	0.0
-42274	-3037	-18637	0.0
-38951	5.64	-22583	0.0
-31571	6329	-25335	0.0
-66244	-43871	-1177	0.0
-61223	-47025	-10074	0.0
-65194	-37502	-9929	0.0
-68789	-26.21	-15369	0.0
-65655	-14681	-21871	0.0
-13786	-98481	-4734	0.0
-7607	-97561	-12136	0.0
-16.47	-96304	-17785	0.0
-27661	-85868	-19318	0.0
-41167	-76447	-17067	0.0
-6305	-37.76	4532	0.0
-16408	-38116	3098	0.0
-9343	-42859	0.576	0.0
-18685	-51426	-2881	0.0
-7611	-58237	-2.13	0.0
-62684	1179	17.74	-0.0
-53087	5549	13435	-0.27
-52239	6393	22312	-0.165
-39177	5104	24984	-0.456
-35639	12507	27737	-0.45
-38742	5412	38184	-0.246
-40181	13107	34562	-0.13
-47298	22494	32262	-0.019
-39741	30855	34071	-0.05
-30995	36479	35328	-0.02
-26727	38826	34061	0.0
-45492	-41169	42729	0.0
-54629	-41335	49441	0.0
-48577	-34407	41132	0.0
-52.13	-28675	36314	0.0
-55364	-23614	32864	0.0
-57816	-17635	47.54	0.0
-60361	-17391	40.56	0.0
-60827	-16833	31673	0.0
-64148	-7241	26597	0.0
-59006	-7746	17572	0.0
-19767	-58476	65696	0.0
-22301	-64204	56906	0.0
-28534	-58822	64803	0.0
-36689	-56513	59747	0.0
-35582	-52.16	51562	0.0
-29037	-38146	53788	0.0
-36358	-43159	53.41	0.0
-33932	-47751	42745	0.0
-36755	-45182	38.69	0.0
-40123	-42855	40604	0.0
-2456	-9779	49947	0.0
-10118	-19523	44163	0.0
-3936	-22284	51984	0.0
-2.72	-29238	52281	0.0
-7263	-40021	54989	0.0
-3.51	-29922	73452	0.0
-2949	-43148	64411	0.0
-14349	-43.93	64367	0.0
-8489	-52158	71118	0.0
-15.06	-55647	63545	0.0
-19611	36616	35792	0.0
-21796	36.69	45304	0.0
-14334	32243	51767	0.0
-21233	13124	54483	0.0
-17181	20568	60462	0.0
-6624	25341	61.86	0.0
-3402	13599	62862	0.0
-5251	2345	58243	0.0
-7446	1627	48729	0.0
-3359	24294	-7158	0.0
-0.849	14492	1416	0.0
-0.756	29174	-0.728	0.0
-2066	31791	9978	0.0
-2497	28.81	17868	0.0
-11312	42728	16069	0.0
-10892	32838	23141	0.0
-6732	24241	29876	-0.004
-10037	15565	35856	-0.046
-8352	8.94	42325	0.0
-39536	24258	-8.57	-0.068
-33048	20134	-14589	-0.414
-39712	27639	-18449	-0.164
-24571	32837	-12068	0.0
-18721	35912	-23142	0.0
-22248	59452	-16032	0.0
-13825	49157	-24251	0.0
-9614	39293	-22205	0.0
-1186	35978	-28886	0.0
-5743	28958	-15104	0.0
-50657	8706	8783	-0.334
-55202	15352	6623	-0.21
-47994	18844	8847	-0.385
-44.19	28622	13289	-0.104
-54472	27211	5093	-0.023
-41739	24352	4857	-0.309
-36742	28.15	1654	-0.115
-36763	30673	-2805	-0.002
-29793	26424	-0.278	-0.285
-67005	-18.8	-0.038	0.0
-60207	-14746	-7285	0.0
-61551	-14841	4172	0.0
-51011	-12065	4197	0.0
-45084	-18046	-4217	0.0
-35283	-22865	8803	0.0
-38169	-20283	1467	0.0
-39.95	-15901	-5732	0.0
-41431	-4654	-0.539	-0.0
-34395	13432	2903	-0.549
-58931	-44903	39861	0.0
-60.51	-45433	30183	0.0
-57014	-46852	23419	0.0
-51552	-34593	22.54	0.0
-48037	-41636	22362	0.0
-59187	-39684	16779	0.0
-62712	-32304	11736	0.0
-65632	-25078	7803	0.0
-60144	-29468	-3419	0.0
-41273	-82996	7.72	0.0
-45263	-81364	-0.207	0.0
-50242	-74108	6.04	0.0
-43366	-65381	5139	0.0
-54525	-63084	5158	0.0
-41241	-57451	15581	0.0
-51328	-56663	10629	0.0
-58579	-52.91	4288	0.0
-53993	-43634	0.124	0.0
-50812	-36724	-1774	0.0
-23518	-64835	48842	0.0
-22735	-62945	35992	0.0
-27825	-68889	25541	0.0
-31.51	-68191	45086	0.0
-29667	-75382	31832	0.0
-31669	-79782	17239	0.0
-36.94	-89281	15685	0.0
-37015	-82656	8838	0.0
-28.13	-87029	2167	0.0
-18289	-61593	14493	0.0
-19656	-71285	6194	0.0
-14296	-66365	8747	0.0
-2602	-72501	10086	0.0
-1012	-85887	10.86	0.0
-3647	-82351	33805	0.0
-5635	-87816	19768	0.0
-3764	-99547	8679	0.0
-11736	-104169	3.08	0.0
-23118	-98165	2207	0.0
-14696	-23979	39487	0.0
-12052	-29822	41632	0.0
-1888	-34977	42824	0.0
-9064	-48855	42705	0.0
-13188	-45508	35775	0.0
-7863	-45094	33367	0.0
-7348	-54065	25179	0.0
-4863	-64.29	15715	0.0
-6292	-60949	7.92	0.0
-2994	-3782	-1473	-0.009
-1349	1.56	5006	0.0
-2998	-7124	9742	-0.017
-3285	-20865	12621	-0.157
-0.28	-7791	26375	0.0
-0.486	-21714	19476	-0.003
-0.29	-32873	12034	0.0
0.126	-42981	11646	0.0
-3753	-49315	9968	0.0
-27344	15728	-16809	-0.147
-29563	4722	-18157	0.0
-27971	-1157	-21139	0.0
-19504	-0.346	-14763	0.0
-28181	-7775	-22.18	0.0
-23845	-5242	-26009	0.0
-17.98	-6082	-29412	0.0
-19663	-15988	-32588	0.0
-32.98	-15949	-34.01	0.0
-28412	-25634	-30.23	0.0
-52455	-12811	-15401	0.0
-54531	-8099	-21811	0.0
-59682	-5766	-30702	0.0
-51741	13947	-25194	0.0
-49.34	3488	-37.77	0.0
-48617	-7.96	-35429	0.0
-43591	-10632	-45507	0.0
-37.08	-9922	-35.84	0.0
-40312	-18357	-25172	0.0
-45719	-74227	-5046	0.0
-41369	-69267	-8046	0.0
-42994	-59921	-11102	0.0
-59.81	-54222	-16489	0.0
-48.42	-51484	-16444	0.0
-43666	-48325	-16.68	0.0
-43499	-40378	-24003	0.0
-42777	-30766	-23.5	0.0
-34235	-32297	-29294	0.0
-15493	-73.84	4456	0.0
-1682	-68438	3957	0.0
-11385	-69978	-5389	0.0
-9.3	-86.13	-14763	0.0
-15894	-74.28	-13034	0.0
-22111	-59372	-8862	0.0
-30193	-53444	-9315	0.0
-26299	-41462	-17525	0.0
-34.52	-32051	-19137	0.0
0.992	-20718	-10415	0.0
-11.61	-23407	-12128	0.0
-27794	-29.41	-9493	0.0
-26114	-38406	2343	0.0
-33418	-37966	-3923	0.0
-36958	-34163	-11712	0.0
-25206	-26.54	-13954	0.0
-26354	-32.7	-22979	0.0
-42315	-16264	60615	0.0
-42168	-8779	63019	0.0
-39492	-11669	66159	0.0
-38326	-24047	57107	0.0
-39.55	-19657	54392	0.0
-34177	-24783	61826	0.0
-32.5	-26047	55332	0.0
-36834	-18218	69311	0.0
-32267	-23941	66764	0.0
-33689	-10683	65269	0.0
-24699	50092	24202	0.0
-22409	52.85	28613	0.0
-26831	46952	30713	0.0
-25104	44667	19563	0.0
-25088	51168	19142	0.0
-25727	38601	22502	0.0
-27644	41467	18875	0.0
-57832	-3583	5281	0.0
-55026	-2.14	4013	0.0
-59968	1959	4902	-0.003
-61479	-3989	8304	0.0
-59.84	-7919	6479	0.0
-52529	-53.11	45908	0.0
-51804	-52302	39798	0.0
-53.98	-50.65	45404	0.0
-47347	-50.02	45132	0.0
-49892	-53801	46201	0.0
-13102	-70996	57978	0.0
-13334	-70.1	50758	0.0
-16887	-68743	54009	0.0
-13146	-64824	64261	0.0
-8919	-67.76	62003	0.0
-10109	-5299	44634	0.0
-10189	-7917	43746	0.0
-11018	-11446	44572	0.0
-2893	13128	-7783	0.0
-1939	6226	-9073	0.0
-1771	3079	-6304	0.0
-34566	21978	-5637	-0.391
-39069	17.42	-8553	-0.326
-29974	19906	-8073	-0.463
-49883	-26804	-6886	0.0
-49375	-25968	-9278	0.0
-51153	-22274	-9096	0.0
-31254	-90.51	-4658	0.0
-33232	-92804	-7606	0.0
-39399	-89566	-4228	0.0
-17539	-59213	5802	0.0
-22246	-59919	4635	0.0
-23643	-63988	5217	0.0
-57984	-4833	36445	0.0
-54912	1823	37325	0.0
-56022	-0.28	40033	0.0
-34295	7971	59196	0.0
-38584	14685	55891	0.0
-33325	15881	53627	-0.007
-30912	20239	48809	-0.123
-31096	13636	49051	-0.111
-46013	-30982	47011	0.0
-46.12	-28544	43333	0.0
-50428	-26715	50307	0.0
-47317	-12109	36023	-0.002
-43922	-11946	31218	-0.067
-50189	-9375	32579	-0.008
-52.28	-7078	30033	-0.002
-20.57	-38738	64873	0.0
-22049	-42548	58884	0.0
-22283	-38544	61425	0.0
-48413	-30231	57074	0.0
-44287	-35133	52619	0.0
-44909	-32506	49438	0.0
-39952	-32521	43761	0.0
-8319	-8366	71026	0.0
-4158	-12684	69027	0.0
-7295	-12526	73265	0.0
-18695	-30539	74728	0.0
-13.68	-31848	76.13	0.0
-18168	-35631	73032	0.0
-20313	-40668	68582	0.0
-26734	14754	43749	-0.234
-28806	11588	48779	-0.093
-17184	-8997	68209	0.0
-19469	-2.38	72127	0.0
-13838	-5961	72805	0.0
-10019	-4301	68593	0.0
-11165	47878	-0.968	0.0
-8669	46.84	0.536	0.0
-10371	49073	3286	0.0
-3041	40093	45714	0.0
-5044	36665	39315	0.0
-4641	31892	44776	0.0
-3164	25105	44662	0.0
-4211	28245	50.06	0.0
-44166	48388	-9851	0.0
-38899	47.87	-14829	0.0
-39.91	54177	-10261	0.0
-4928	58769	-0.38	0.0
-4174	59172	-6036	0.0
-6941	51297	-3705	0.0
-10641	47132	-6154	0.0
-37254	19.63	24167	-0.422
-40572	18.52	22646	-0.411
-39109	22705	22043	-0.385
-40216	48692	-0.158	0.0
-40.46	41862	-1275	0.0
-41012	44143	-5483	0.0
-45341	40934	-9689	-0.0
-38633	-31.96	13996	0.0
-41253	-28365	13138	0.0
-35114	-28652	14916	0.0
-36826	9142	9504	-0.56
-35303	5436	11043	-0.522
-34011	12547	10.06	-0.606
-32.47	15.12	10358	-0.61
-34482	18808	8865	-0.58
-61811	-26648	30294	0.0
-65.82	-31717	30.27	0.0
-65487	-28615	25882	0.0
-35972	-31342	19056	0.0
-37949	-34434	16027	0.0
-37181	-33955	14402	0.0
-40755	-33623	8969	0.0
-48694	-68752	24606	0.0
-45968	-68.49	18708	0.0
-43842	-64482	22976	0.0
-59773	-54.08	14399	0.0
-54013	-51439	12269	0.0
-60812	-48792	10.59	0.0
-60231	-44611	8049	0.0
-65759	-45.44	12198	0.0
-28348	-53392	43969	0.0
-27828	-56748	43429	0.0
-28.97	-55248	40281	0.0
-41329	-69236	33428	0.0
-41828	-73782	35605	0.0
-47.41	-71521	30889	0.0
-47097	-74644	25.46	0.0
-13499	-66846	30675	0.0
-17.54	-70883	24.87	0.0
-16751	-71311	28653	0.0
-24856	-83507	20883	0.0
-18568	-88119	21851	0.0
-20998	-86038	17337	0.0
-21083	-89401	15985	0.0
-24459	-83078	14593	0.0
-15892	-41912	52635	0.0
-16622	-41271	48382	0.0
-15021	-44137	51269	0.0
-2537	-72489	35037	0.0
-1987	-65475	35033	0.0
-6427	-71039	30.88	0.0
-9.52	-68614	28317	0.0
-2103	18829	20959	0.0
-0.574	12635	19269	0.0
-1032	12616	23584	0.0
-3.01	-28225	28566	0.0
-5561	-28388	28.7	0.0
-4893	-33567	27604	0.0
-5163	-38457	26034	0.0
-1467	-37922	28056	0.0
-15329	25029	-26119	0.0
-18339	19005	-25007	0.0
-12453	19827	-25185	0.0
-28773	-20856	-11789	0.0
-32345	-19078	-15293	0.0
-37101	-22322	-14836	0.0
-36985	-23061	-17625	0.0
-38799	-26866	-14336	0.0
-49311	-3486	-5619	0.0
-58252	5615	-5467	0.0
-50466	3491	-7118	0.0
-26855	13119	-33.07	0.0
-27612	18412	-39562	0.0
-22803	11494	-42042	0.0
-26367	6177	-45.99	0.0
-20418	4728	-40775	0.0
-57842	-62761	-2149	0.0
-55856	-63389	-5177	0.0
-57139	-57.43	-5832	0.0
-56052	-22427	-23855	0.0
-55101	-29287	-24121	0.0
-56529	-24554	-28061	0.0
-57589	-25303	-33769	0.0
-57324	-18319	-32646	0.0
-10.36	-90047	2808	0.0
-9797	-88271	0.604	0.0
-9503	-91752	-1.94	0.0
-35119	-73838	-19.09	0.0
-27635	-75251	-14979	0.0
-35356	-66805	-18706	0.0
-34066	-61457	-18698	0.0
-41811	-59285	-23719	0.0
-6.08	-27099	6562	-0.012
-6927	-28406	1374	0.0
-8759	-32094	2.99	0.0
-14145	-51952	-9.78	0.0
-16948	-45351	-13178	0.0
-21851	-49874	-10114	0.0
-24674	-46411	-8599	0.0
-23945	-53788	-7623	0.0
-45958	-14367	46516	0.0
-51689	-8501	51125	0.0
-48067	-9821	52602	-0.0
-33907	-7168	48577	-0.225
-37677	-5451	45443	-0.271
-32527	-5503	46.57	-0.233
-31513	-2442	49853	-0.103
-27.53	-4686	47945	-0.059
-42523	-23733	55.1	0.0
-42644	-20436	52498	0.0
-39245	-23469	48255	0.0
-36596	-15766	48002	-0.017
-33825	-18141	43133	0.0
-38.17	-15801	44095	-0.019
-41276	-16406	40586	-0.012
-21717	-30461	58078	0.0
-26448	-28.94	64752	0.0
-25871	-28947	56868	0.0
-34502	-28242	50871	0.0
-34669	-29295	55944	0.0
-38921	-27168	55824	0.0
-42382	-23903	61862	0.0
-19258	-15684	65098	0.0
-17846	-17144	69754	0.0
-21886	-16871	71894	0.0
-22188	-26654	57418	0.0
-19654	-26843	61222	0.0
-19335	-29478	56313	0.0
-18027	-31776	58964	0.0
-24.65	-2726	48175	0.0
-25297	-7347	47541	-0.002
-24796	-12759	61306	0.0
-23246	-11.34	56949	0.0
-21221	-13.84	61075	0.0
-18855	-13175	61639	0.0
-10487	68752	12717	0.0
-5874	65893	15562	0.0
-10574	65474	19082	0.0
-15715	53165	34017	0.0
-12054	57928	31935	0.0
-11835	52259	38.67	0.0
-6613	51622	43441	0.0
-12.84	46972	43934	0.0
-31985	51597	6.13	0.0
-28831	50.6	1429	0.0
-26963	49826	4612	0.0
-23798	63337	13286	0.0
-23782	62432	6367	0.0
-17525	66526	9046	0.0
-10101	68233	6179	0.0
-44416	34688	28941	-0.006
-44534	34973	23952	0.0
-43694	39923	26235	0.0
-34141	52542	18051	0.0
-38822	49.07	17335	0.0
-36597	54796	14151	0.0
-38633	53.66	8036	0.0
-41121	-17937	16008	0.0
-39.35	-17381	18267	0.0
-43693	-13557	16384	0.0
-48396	1099	2137	0.0
-45066	-2544	9193	-0.123
-45239	2.63	4.7	-0.028
-41298	3.92	6014	-0.254
-44568	8702	-1001	-0.03
-63331	-17627	21.94	0.0
-58648	-20865	20857	0.0
-59985	-19182	17.88	0.0
-51123	-14248	12687	0.0
-50568	-19539	12095	0.0
-44614	-18623	12514	0.0
-40961	-24.11	15679	0.0
-47894	-65692	34542	0.0
-45025	-63053	30237	0.0
-51909	-63278	31689	0.0
-51886	-52961	31193	0.0
-51616	-55124	28322	0.0
-53.73	-53152	27518	0.0
-56378	-54.35	23894	0.0
-59226	-53894	27396	0.0
-36378	-50.32	34821	0.0
-37241	-53808	36141	0.0
-40722	-54232	37185	0.0
-51.53	-60523	42874	0.0
-47981	-62249	45753	0.0
-50108	-65982	40681	0.0
-44698	-66564	38041	0.0
-5528	-75423	42527	0.0
-12395	-75052	40698	0.0
-10573	-78351	44115	0.0
-17534	-72117	43069	0.0
-19415	-76609	45472	0.0
-22.01	-73.11	39326	0.0
-23972	-76164	32.89	0.0
-23024	-69992	33503	0.0
-4673	-53341	61477	0.0
-4948	-52496	56794	0.0
-5.55	-56533	56872	0.0
-3813	-68494	53194	0.0
-7381	-62.35	51723	0.0
-3021	-68868	48333	0.0
-2804	-69672	43917	0.0
-3775	10749	37277	-0.0
-1793	6516	33017	0.0
-1791	3999	38474	0.0
-6081	-13856	42266	0.0
-1607	-10349	41172	0.0
-2294	-16764	42289	0.0
-0.81	-20767	38.28	0.0
-2604	-23635	43979	0.0
-4116	20866	-27.82	0.0
-8666	17591	-22211	0.0
-4533	14403	-22.76	0.0
-4992	-8423	-13288	0.0
-6.62	-3052	-14939	0.0
-8832	-13085	-18526	0.0
-14028	-16365	-18604	0.0
-12381	-20475	-20466	0.0
-41036	-8334	-9542	0.0
-41964	-7.08	-15584	0.0
-41048	-5725	-12714	0.0
-39151	5256	-15.17	-0.029
-40229	0.936	-18433	0.0
-37534	4308	-20259	-0.001
-35221	7.42	-24682	0.0
-33397	5209	-21.05	0.0
-59.53	-40481	-4048	0.0
-65346	-39649	-6167	0.0
-59.09	-37.44	-7882	0.0
-58.15	-22.43	-12643	0.0
-64409	-26132	-10345	0.0
-66619	-20607	-13021	0.0
-67148	-20048	-17725	0.0
-65454	-14213	-14822	0.0
-14783	-102407	-9347	0.0
-14489	-99867	-13903	0.0
-18.55	-100169	-17632	0.0
-37076	-89475	-17418	0.0
-28952	-90.41	-18355	0.0
-36.83	-84475	-19018	0.0
-35733	-80392	-16828	0.0
-41696	-79315	-15507	0.0
-6418	-42522	4609	0.0
-9628	-41017	2684	0.0
-7.78	-44.95	2201	0.0
-21967	-59344	1379	0.0
-20369	-53645	-0.538	0.0
-18039	-57516	0.76	0.0
-12.1	-54213	-0.034	0.0
-8262	-59335	2402	0.0
-62463	1946	22712	-0.0
-59.31	8.45	20004	-0.026
-58579	9107	25254	0.0
-42986	1257	30494	-0.309
-43298	4691	27136	-0.348
-37656	3646	27978	-0.418
-35568	8165	26.67	-0.472
-35.37	6874	28888	-0.441
-45844	4994	45379	-0.003
-42954	2877	39641	-0.103
-39.73	6028	42848	-0.187
-43758	21074	44438	0.0
-43.71	14108	40046	-0.0
-45017	19707	38466	0.0
-42.67	17903	33959	-0.03
-46734	23953	38365	-0.0
-47152	28369	34477	0.0
-41033	27577	37692	-0.037
-27956	27708	39202	-0.073
-30394	33337	41295	-0.018
-26.78	33977	38733	-0.008
-27867	36456	33621	-0.004
-23.74	34338	35685	-0.001
-42362	-38409	41429	0.0
-45843	-38286	44.74	0.0
-44136	-34116	39053	0.0
-47781	-27103	35998	0.0
-47878	-29034	35146	0.0
-50167	-26367	34593	0.0
-53677	-26614	34064	0.0
-52553	-24077	34299	0.0
-46002	-18342	46588	0.0
-54428	-16218	50921	0.0
-50195	-18535	44598	0.0
-51434	-13454	33251	0.0
-56577	-13423	41644	0.0
-60.03	-11256	39059	0.0
-60985	-16869	36102	0.0
-62908	-9929	35106	0.0
-64885	-11403	30535	0.0
-60244	-7416	29993	0.0
-55.89	-4.99	23693	-0.006
-55485	-8004	20407	0.0
-57473	-4136	20881	0.0
-59021	-4.07	17411	0.0
-20316	-54547	63403	0.0
-24175	-59888	67207	0.0
-24524	-54309	66589	0.0
-30034	-45924	62298	0.0
-33882	-51301	65578	0.0
-37841	-50265	62585	0.0
-37088	-54097	56088	0.0
-39664	-49724	58.71	0.0
-33164	-34953	68059	0.0
-28386	-36979	58596	0.0
-32692	-36.93	60008	0.0
-33777	-38453	48091	0.0
-34166	-40382	52369	0.0
-34539	-41755	48437	0.0
-38631	-46333	49047	0.0
-37083	-43764	45.65	0.0
-35.53	-46542	40017	0.0
-35198	-42204	42868	0.0
-37065	-34953	37.99	0.0
-37139	-39756	39645	0.0
-39812	-38967	40046	0.0
-42814	-41711	41592	0.0
-3349	-10447	54963	0.0
-2232	-16376	50.21	0.0
-2028	-15807	55677	0.0
-5871	-23699	62759	0.0
-6884	-24801	58.01	0.0
-3605	-29152	57374	0.0
-3481	-35.49	52.62	0.0
-3482	-34774	57805	0.0
-13329	-26.08	75707	0.0
-8221	-24783	77232	0.0
-8918	-31319	73203	0.0
-7314	-41242	75903	0.0
-2819	-42461	70.61	0.0
-8146	-44487	69504	0.0
-10501	-43163	64394	0.0
-14261	-43222	68883	0.0
-10735	-47559	68122	0.0
-12.01	-47654	73388	0.0
-18993	-50022	63311	0.0
-16288	-53149	67332	0.0
-17101	-53045	61974	0.0
-17451	-55939	61.45	0.0
-21869	37858	34608	0.0
-21838	31719	34261	-0.007
-22657	24045	45304	-0.077
-21938	29164	42406	-0.011
-24144	31266	49063	-0.004
-19599	36709	52211	0.0
-20013	30644	54521	-0.0
-22264	3514	52027	0.0
-21619	8842	51.52	-0.0
-20898	6922	55358	0.0
-15874	9843	64338	0.0
-19311	14317	62725	0.0
-14481	15414	60.39	0.0
-12528	23095	60007	0.0
-10321	18.94	64582	0.0
-4451	19942	63452	0.0
-7117	14376	67.98	0.0
-6173	-5521	61755	0.0
-2783	0.65	63397	0.0
-3488	-5.38	58249	0.0
-2695	-3509	54019	0.0
-2107	30473	-8886	0.0
-2587	26706	-4405	0.0
-3071	32782	-4827	0.0
-1985	43.15	6683	0.0
-2.08	36439	5013	0.0
-2281	36036	10.69	0.0
-2881	30793	14411	0.0
-1648	35668	16812	0.0
-3993	52282	18351	0.0
-7323	47612	14077	0.0
-6495	45126	19917	0.0
-6918	31121	30227	0.0
-10012	34468	24.82	0.0
-10846	29323	27378	-0.002
-9652	28556	26179	0.0
-11424	23654	29908	-0.082
-9456	19649	32754	-0.028
-11485	19702	33808	-0.022
-8081	14348	45951	0.0
-9221	12931	41483	0.0
-6943	10663	44912	0.0
-7801	4547	45367	0.0
-5567	6379	49658	0.0
-46924	25985	-13563	-0.087
-44.15	23357	-15661	-0.158
-43678	28.5	-17538	-0.108
-28688	38604	-12676	0.0
-29457	35497	-9831	0.0
-25331	36533	-12.93	0.0
-22211	33891	-15789	0.0
-23789	39389	-19313	0.0
-21818	55902	-5187	0.0
-25.8	61.79	-7995	0.0
-17878	59271	-10568	0.0
-2371	57104	-24166	0.0
-9644	57506	-23848	0.0
-6891	50702	-27316	0.0
-8758	43902	-26509	0.0
-5199	44599	-27152	0.0
-4477	38271	-29943	0.0
-1221	42578	-26983	0.0
-8011	37601	-10906	0.0
-7704	34591	-13779	0.0
-4471	32482	-13103	0.0
-3254	26401	-11845	0.0
-48387	5465	16002	-0.376
-50719	6258	10579	-0.338
-48327	7659	15156	-0.396
-54907	18.34	22621	-0.074
-56057	13398	16146	-0.18
-56997	17608	15325	-0.117
-50557	17053	8529	-0.35
-55262	20234	11506	-0.184
-39918	33291	16728	0.0
-41534	29473	16514	-0.049
-37978	32399	13447	0.0
-52294	34058	0.222	0.0
-52096	33945	7047	0.0
-53.13	28734	2137	-0.003
-48688	25088	3736	-0.124
-45385	27042	1809	-0.04
-39044	26144	3368	-0.205
-43094	28342	-0.614	-0.0
-50153	33207	-13929	-0.012
-43138	31.68	-7.35	0.0
-45355	29.23	-9927	-0.021
-37474	27228	-3504	-0.087
-62.01	-19855	3588	0.0
-64901	-15874	2394	0.0
-58.43	-19042	3324	0.0
-43547	-19834	7465	0.0
-51241	-16809	7974	0.0
-44772	-17072	2606	0.0
-47229	-14359	-0.845	0.0
-43133	-21372	-1685	0.0
-36679	-16064	17518	0.0
-35257	-23805	13173	0.0
-37356	-16016	15354	0.0
-39039	-7167	9822	-0.009
-41706	-14304	9013	0.0
-42756	-13305	4338	0.0
-39646	-18623	-2644	0.0
-42183	-12029	-0.223	0.0
-41094	-11212	-4361	0.0
-41378	-5328	3501	0.0
-30965	19144	8459	-0.569
-33246	12645	5721	-0.589
-31948	20912	6084	-0.546
-33429	22223	2961	-0.483
-29814	26924	3273	-0.265
-56824	-35864	47298	0.0
-58088	-43294	45636	0.0
-59703	-38636	43681	0.0
-56364	-39251	31638	0.0
-59.3	-41426	33.66	0.0
-55455	-43404	30293	0.0
-58205	-46268	26808	0.0
-52839	-44836	27.17	0.0
-54311	-27102	14.61	0.0
-57.42	-32073	17703	0.0
-51424	-33262	16409	0.0
-43299	-38.72	16538	0.0
-44565	-38623	21227	0.0
-47642	-39492	18555	0.0
-52315	-41412	19589	0.0
-53.6	-37.63	15467	0.0
-61018	-35571	14296	0.0
-54692	-34746	11.98	0.0
-50515	-26792	3.69	0.0
-56047	-27489	7313	0.0
-58619	-23661	4825	0.0
-67202	-21913	3849	0.0
-43976	-79956	11169	0.0
-48927	-80981	7803	0.0
-50162	-76443	12193	0.0
-42691	-66.31	11.38	0.0
-45305	-68066	9194	0.0
-45808	-65243	7702	0.0
-47658	-62387	4.37	0.0
-50038	-65631	7975	0.0
-41168	-57383	22822	0.0
-39045	-58409	20285	0.0
-40333	-55482	18068	0.0
-47362	-49578	8841	0.0
-45974	-53404	10247	0.0
-49763	-52484	7577	0.0
-54662	-55487	7704	0.0
-53588	-50235	4871	0.0
-57382	-47433	2442	0.0
-52901	-45753	2888	0.0
-58372	-38461	2631	0.0
-52.38	-39005	0.928	0.0
-56553	-35822	-0.298	0.0
-54137	-33807	-2912	0.0
-63119	-32693	-0.7	0.0
-24062	-61169	54933	0.0
-23.74	-64882	53.7	0.0
-25024	-62017	51197	0.0
-27.61	-64524	42639	0.0
-24686	-63044	41.18	0.0
-24.42	-63447	35737	0.0
-25236	-65249	30631	0.0
-27122	-66226	31336	0.0
-37006	-62879	42912	0.0
-33863	-62484	41962	0.0
-34392	-68154	47935	0.0
-34047	-83641	34777	0.0
-29967	-80652	37174	0.0
-30698	-83.05	29606	0.0
-31627	-78.02	23728	0.0
-33666	-83654	22656	0.0
-34331	-84468	17407	0.0
-37237	-87654	21.55	0.0
-45802	-78141	18146	0.0
-42.14	-83297	14.6	0.0
-40723	-79.57	12483	0.0
-37836	-80671	8141	0.0
-19283	-61911	17891	0.0
-18578	-65506	11202	0.0
-19217	-65.74	16204	0.0
-8645	-72266	20186	0.0
-7819	-68122	15042	0.0
-1439	-72167	16254	0.0
-1728	-80385	11539	0.0
-2353	-80428	17297	0.0
-15513	-83.63	37578	0.0
-11343	-80803	33482	0.0
-9137	-85677	37341	0.0
-9049	-96.16	22386	0.0
-5556	-91849	25206	0.0
-9214	-92757	15646	0.0
-4175	-94356	15276	0.0
-7533	-98275	10534	0.0
-6072	-102932	6158	0.0
-10.5	-102.81	9.93	0.0
-27582	-98094	11413	0.0
-21917	-99098	6772	0.0
-24348	-94.95	5369	0.0
-24695	-92159	2004	0.0
-27222	-89885	5508	0.0
-11744	-24327	44822	0.0
-13687	-21628	41758	0.0
-14692	-26658	41565	0.0
-15124	-37321	41995	0.0
-15381	-32403	39766	0.0
-12164	-34515	42.71	0.0
-7166	-32355	44003	0.0
-5186	-36744	45794	0.0
-3377	-52228	47582	0.0
-5771	-48939	46391	0.0
-5992	-51924	42812	0.0
-10051	-54688	33156	0.0
-12.34	-50009	35939	0.0
-13292	-49279	33.0	0.0
-12.0	-44279	33683	0.0
-11335	-49738	31227	0.0
-6687	-50591	31859	0.0
-9445	-54554	27606	0.0
-14324	-64532	22166	0.0
-4.5	-65849	18729	0.0
-14608	-61848	18783	0.0
-13351	-59802	16895	0.0
-1035	17137	4.75	0.0
-0.779	7833	3.13	0.0
-0.8	10096	6901	0.0
-0.834	-1649	14721	0.0
-2252	-2415	10273	-0.0
-2716	-7452	12658	-0.001
-2736	-14241	11277	-0.091
-1949	-13964	14001	-0.006
-3.3	-2757	31601	-0.006
-1121	-1501	28968	0.0
-2753	-8577	30305	0.0
-1079	-29276	25414	0.0
-0.34	-22196	24326	0.0
0.036	-28918	20.8	0.0
-0.807	-28141	16285	-0.012
0.36	-34773	16232	0.0
1222	-37557	10205	0.0
0.702	-39.91	16.76	0.0
-3594	-45976	19359	0.0
-4187	-47193	16135	0.0
-2619	-49989	13199	0.0
-3701	-56448	6017	0.0
-2.09	-56298	12031	0.0
-35245	19696	-21.86	-0.202
-29134	18376	-15414	-0.383
-31468	16118	-23381	-0.054
-23941	7384	-21085	0.0
-27221	8.82	-20.88	-0.0
-27177	3709	-17438	-0.002
-28883	1318	-19.53	0.0
-27385	0.281	-18812	0.0
-12681	3675	-16365	0.0
-15.16	5456	-19157	0.0
-17511	-1783	-13855	0.0
-35235	-13177	-20639	0.0
-27911	-10427	-19267	0.0
-34422	-9562	-23843	0.0
-30195	-7169	-25322	0.0
-29452	-8894	-26839	0.0
-21.47	-5444	-28357	0.0
-26387	-10296	-25844	0.0
-24408	-18113	-20624	0.0
-18837	-13881	-24143	0.0
-17495	-18969	-26051	0.0
-24.92	-21159	-33121	0.0
-20.65	-24558	-28443	0.0
-61344	-9842	-6471	0.0
-54922	-14396	-11235	0.0
-56722	-9437	-11.26	0.0
-51353	-2047	-21347	0.0
-51256	-6506	-20599	0.0
-53303	-2833	-23529	0.0
-60568	-3438	-24.26	0.0
-58926	1704	-26753	0.0
-44726	9527	-18668	-0.024
-49588	16396	-15747	-0.0
-47249	19642	-22852	-0.037
-37755	6293	-38836	0.0
-44172	8914	-40496	0.0
-43237	1897	-37432	0.0
-47456	-2938	-35341	0.0
-45.11	-2193	-39888	0.0
-49523	-7555	-42.88	0.0
-42754	-3222	-46136	0.0
-30119	-4895	-40715	0.0
-32932	-8845	-43065	0.0
-31635	-9.67	-37786	0.0
-35432	-13.49	-36184	0.0
-31431	-10.64	-34282	0.0
-42188	-74783	1086	0.0
-43466	-77547	-2727	0.0
-43349	-71544	-2284	0.0
-47841	-63519	-8446	0.0
-44431	-66066	-6351	0.0
-42493	-62633	-6961	0.0
-41.11	-65302	-8869	0.0
-43368	-59071	-8268	0.0
-59.55	-43477	-13073	0.0
-58115	-49339	-12723	0.0
-60182	-45606	-17232	0.0
-54.71	-44995	-27.26	0.0
-53806	-49303	-23.75	0.0
-48.77	-46511	-20101	0.0
-44956	-49002	-14857	0.0
-45573	-43518	-18251	0.0
-43197	-43368	-18773	0.0
-45077	-41104	-24428	0.0
-45.89	-25395	-30684	0.0
-45005	-30397	-25.41	0.0
-43653	-24304	-26126	0.0
-42063	-25057	-23.94	0.0
-41688	-17623	-27382	0.0
-15444	-75199	8628	0.0
-18879	-73824	5444	0.0
-14334	-77469	7486	0.0
-1.22	-80926	1178	0.0
-2059	-75638	6154	0.0
-2683	-74352	0.418	0.0
-6205	-69874	-1598	0.0
-6452	-74.15	-5011	0.0
-11488	-93654	-12012	0.0
-8.01	-91778	-14324	0.0
-14356	-88845	-11548	0.0
-24458	-73687	-6085	0.0
-19852	-77423	-9528	0.0
-23031	-70047	-10276	0.0
-18047	-64372	-13372	0.0
-25267	-60912	-11373	0.0
-27368	-55641	-8583	0.0
-28936	-59847	-9094	0.0
-28441	-51016	-20332	0.0
-23211	-49825	-15944	0.0
-26.37	-43191	-22364	0.0
-27015	-36186	-24365	0.0
-33461	-38538	-27448	0.0
-2295	-9248	-0.653	-0.001
-2501	-12838	-5984	0.0
-2019	-18508	-4921	0.0
-12801	-28258	-5936	0.0
-9.83	-25127	-8844	0.0
-15.64	-26822	-8414	0.0
-18676	-26073	-10163	0.0
-23932	-30882	-7.62	0.0
-16983	-38969	0.889	0.0
-21212	-38321	3176	0.0
-21563	-39612	0.139	0.0
-24288	-34.92	-7018	0.0
-28952	-39335	-4862	0.0
-31036	-37325	-8174	0.0
-36143	-36853	-7813	0.0
-31.4	-33833	-10897	0.0
-31.67	-30667	-12977	0.0
-25777	-29892	-11826	0.0
-30761	-40747	-13142	0.0
-25014	-35984	-19943	0.0
-31917	-36085	-16532	0.0
-32021	-31366	-19478	0.0
-34785	-37133	-15.69	0.0
-40977	-13084	53377	-0.023
-45966	-8527	54938	-0.006
-44254	-7366	58985	-0.005
-36.5	-6866	56138	-0.019
-30612	-9392	51338	-0.026
-35965	-26649	48735	0.0
-36908	-23728	46901	0.0
-37215	-21952	48948	0.0
-37227	-16581	51.96	0.0
-24532	-26519	53918	0.0
-26253	-28054	52282	0.0
-28207	-26735	51936	0.0
-32041	-27175	50278	0.0
-27015	-13.7	68397	0.0
-26416	-18.77	73529	0.0
-29557	-22112	71.17	0.0
-26492	-25244	61451	0.0
-27233	-10394	50094	0.0
-30035	-11154	55961	0.0
-28846	-11581	62643	0.0
-20367	60384	17866	0.0
-15688	59418	19959	0.0
-19395	55798	24174	0.0
-18844	51956	30.64	0.0
-19348	47887	37032	0.0
-29269	48.11	13866	0.0
-25318	49.09	8738	0.0
-26637	50938	13965	0.0
-25573	56877	17193	0.0
-34354	39.79	28897	-0.009
-38261	44252	27074	0.0
-31889	42239	21766	0.0
-31188	46752	20066	0.0
-50546	-11.96	11.58	0.0
-46373	-11726	9917	0.0
-49631	-7263	4351	0.0
-52364	-0.47	1663	0.0
-54165	5764	-2084	-0.0
-65877	-13172	13193	0.0
-62.21	-18.1	13014	0.0
-61296	-12855	10061	0.0
-55595	-12272	10971	0.0
-51928	-57793	39393	0.0
-52164	-58264	34559	0.0
-50366	-54474	36253	0.0
-51269	-51742	34946	0.0
-54985	-51302	35075	0.0
-41304	-50358	39235	0.0
-43171	-54342	39161	0.0
-45938	-54154	42618	0.0
-51256	-56919	44975	0.0
-6778	-74656	52646	0.0
-10214	-78082	48558	0.0
-12105	-75138	51085	0.0
-16107	-71123	48587	0.0
-18133	-67756	44569	0.0
-11175	-57705	60066	0.0
-10021	-57987	57326	0.0
-9351	-61902	59856	0.0
-5432	-68704	58031	0.0
-8293	1867	40988	-0.005
-4659	-0.274	42256	0.0
-8319	-4477	42408	0.0
-8699	-10896	43025	0.0
-10561	-16606	40727	0.0
-2721	19499	-16494	0.0
-2556	13.18	-16467	0.0
-2617	9878	-11911	0.0
-3659	-1927	-10966	-0.001
-3279	-13213	-13411	0.0
-43065	4975	-4187	-0.0
-40956	-0.289	-8647	-0.009
-42437	8654	-7279	-0.053
-40532	11319	-11793	-0.272
-36871	12179	-15688	-0.344
-50.09	-34501	-6.3	0.0
-54767	-33386	-8318	0.0
-50691	-29575	-9123	0.0
-52087	-24568	-11528	0.0
-54269	-20416	-13985	0.0
-25.54	-100003	-7251	0.0
-24421	-99049	-16084	0.0
-28768	-97501	-11146	0.0
-35073	-92135	-11883	0.0
-44207	-86245	-12051	0.0
-9467	-52865	2521	0.0
-13.17	-52429	1.67	0.0
-18426	-56254	3679	0.0
-23.66	-59991	2942	0.0
-21828	-65058	1666	0.0
-60932	0.371	30823	0.0
-57.17	8088	30897	0.0
-56365	5345	35172	0.0
-48524	1625	32519	-0.112
-42251	0.013	32555	-0.291
-41.24	4906	53148	-0.142
-41.83	8552	47204	-0.077
-42827	11149	52.85	0.0
-41606	18933	50349	-0.0
-38674	24728	47358	-0.023
-37.38	28468	42534	-0.044
-33391	26867	48404	-0.066
-29333	23495	43175	-0.123
-26.31	22359	38283	-0.221
-39579	-31413	38125	0.0
-42252	-30973	36.8	0.0
-42786	-28931	38249	0.0
-46272	-27576	39451	0.0
-50685	-26852	41.0	0.0
-39655	-19194	34997	0.0
-44806	-19401	37096	0.0
-42334	-15894	32298	-0.002
-45247	-13258	29672	-0.004
-49046	-11688	27511	-0.016
-52763	-10659	25777	-0.009
-49568	-8988	25273	-0.071
-54099	-6063	26914	-0.029
-21.29	-47981	60559	0.0
-24599	-49848	61579	0.0
-23526	-46.69	59525	0.0
-24517	-44699	59114	0.0
-26908	-42903	56736	0.0
-42034	-33969	63453	0.0
-37364	-36366	59138	0.0
-41785	-36028	56625	0.0
-38.81	-37308	49513	0.0
-33666	-37.31	43662	0.0
-32345	-38616	40638	0.0
-35172	-35179	40708	0.0
-36888	-32894	39267	0.0
-7094	-9522	61.62	0.0
-2992	-14996	60068	0.0
-3295	-13578	64189	0.0
-3194	-19009	66645	0.0
-3777	-23438	67301	0.0
-11172	-34337	62908	0.0
-8269	-35927	66.61	0.0
-10505	-36033	69158	0.0
-9682	-35772	77349	0.0
-14.24	-41462	77789	0.0
-16477	-46678	75764	0.0
-19.84	-43369	73699	0.0
-21161	-46438	66.07	0.0
-23504	25215	36508	-0.194
-24952	19608	39.79	-0.245
-23701	18569	42.63	-0.192
-24234	19916	47803	-0.118
-21232	-2615	61726	0.0
-22307	3472	61948	0.0
-22258	1408	68462	0.0
-17923	5039	70506	0.0
-12.71	6.47	69134	0.0
-8145	7472	70585	0.0
-8855	-0.12	71043	0.0
-8253	-4224	64394	0.0
-7134	41.83	-7584	0.0
-1.06	39737	-5292	0.0
-5036	45323	-3.18	0.0
-6984	43596	2994	0.0
-9909	42093	8296	0.0
-4989	47921	31174	0.0
-4436	44143	25785	0.0
-5024	40571	32469	0.0
-5516	33869	35249	0.0
-5401	26743	34.53	0.0
-8344	20719	36299	-0.0
-5753	22586	39497	0.0
-4709	18709	45.0	0.0
-6501	16333	49973	0.0
-45.41	38324	-17.77	-0.021
-39292	35.22	-15.34	-0.101
-38354	41.04	-15703	0.0
-33.02	42441	-14955	0.0
-27861	45808	-14816	0.0
-12.81	67358	-7959	0.0
-11253	59.9	-12133	0.0
-4176	66321	-11579	0.0
-2335	58363	-13062	0.0
-4015	50482	-15099	0.0
-3862	44541	-16737	0.0
-5973	45806	-10741	0.0
-10069	42226	-8471	0.0
-41243	8913	23818	-0.44
-46941	9743	20522	-0.349
-43.4	13699	25898	-0.294
-47313	18105	23819	-0.243
-50404	22428	20.38	-0.17
-39449	41266	7.57	0.0
-39343	37019	7917	0.0
-42186	40669	3532	0.0
-46858	40465	0.457	0.0
-51739	36394	-4174	0.0
-49717	31.86	-5868	0.0
-50425	36734	-7857	0.0
-49743	37.44	-13376	-0.009
-47794	-27188	3794	0.0
-51863	-22757	3544	0.0
-47491	-27412	8.03	0.0
-42781	-23743	11227	0.0
-37.23	-24102	6081	0.0
-38599	-3442	14.8	-0.331
-36049	-9.52	13367	-0.023
-37064	-1559	13734	-0.369
-35464	0.068	12.08	-0.407
-35092	1.54	9993	-0.434
-35738	2442	7767	-0.418
-32873	10055	9883	-0.595
-31391	17362	9767	-0.584
-31133	23327	8571	-0.475
-62102	-30862	38392	0.0
-61584	-36014	39246	0.0
-63995	-34526	35032	0.0
-60.45	-36381	30547	0.0
-56297	-37.57	27848	0.0
-44271	-28352	18065	0.0
-45491	-34067	14435	0.0
-40576	-33.93	15421	0.0
-40567	-37223	14937	0.0
-43373	-36793	12048	0.0
-47984	-33989	10359	0.0
-43531	-33747	8203	0.0
-45085	-30.6	5127	0.0
-44.47	-73011	19092	0.0
-46498	-72518	14548	0.0
-42554	-69938	17001	0.0
-42237	-67254	15078	0.0
-43675	-64938	13552	0.0
-48107	-54349	19979	0.0
-43432	-53157	17226	0.0
-47922	-52288	15089	0.0
-49349	-49338	10953	0.0
-50486	-46893	7046	0.0
-51425	-44508	4153	0.0
-54391	-44752	5814	0.0
-59813	-42043	4.92	0.0
-65994	-38376	5.51	0.0
-27748	-57571	50813	0.0
-26269	-60183	48809	0.0
-27276	-58418	46652	0.0
-29334	-60928	44696	0.0
-29516	-64151	43306	0.0
-41018	-71334	46165	0.0
-36065	-74172	48323	0.0
-38476	-75.79	40697	0.0
-39184	-78834	35243	0.0
-39461	-79446	29927	0.0
-41134	-83.36	25.55	0.0
-42028	-76.92	26683	0.0
-43126	-74808	22977	0.0
-17671	-64044	24296	0.0
-19.35	-68.35	18893	0.0
-18424	-70267	21226	0.0
-14714	-75197	20376	0.0
-9316	-76867	23232	0.0
-19688	-89004	32362	0.0
-11404	-87489	32079	0.0
-14961	-87966	26537	0.0
-14057	-92683	23946	0.0
-14768	-97429	19991	0.0
-15632	-100968	15442	0.0
-19565	-95416	17.7	0.0
-24629	-93028	15483	0.0
-29492	-91746	14647	0.0
-13136	-33.74	46718	0.0
-15811	-32256	42632	0.0
-16676	-37171	45019	0.0
-16446	-39604	44426	0.0
-12785	-40206	45706	0.0
-5315	-58589	42165	0.0
-5917	-54261	40452	0.0
-4636	-58951	38191	0.0
-3959	-58435	34136	0.0
-4402	-60267	30325	0.0
-3735	-59424	27527	0.0
-1702	-67939	25633	0.0
-11796	-66475	25316	0.0
-0.74	19003	12.89	0.0
-0.653	11497	10916	0.0
-0.601	12168	14997	0.0
-0.703	5276	17243	0.0
-0.641	-0.664	19308	0.0
-3486	-16576	30371	0.0
-3.68	-16.1	30099	0.0
-4699	-22514	29288	0.0
-4966	-28992	28254	0.0
-3798	-35558	26265	0.0
-2406	-40323	22639	0.0
-5465	-39614	25167	0.0
-4985	-42693	23.46	0.0
-1389	-46896	23277	0.0
-24005	24948	-18528	-0.028
-27.05	17791	-26.68	-0.002
-21672	19654	-22.04	-0.0
-19758	11617	-25432	0.0
-20959	6952	-20445	0.0
-18067	-10.77	-12636	0.0
-20492	-8575	-11723	0.0
-25475	-14112	-12665	0.0
-34164	-16658	-18209	0.0
-35425	-16072	-20957	0.0
-30072	-14.59	-22095	0.0
-33.31	-18906	-19966	0.0
-31414	-20902	-18564	0.0
-28971	-22626	-17508	0.0
-60887	-1611	-1653	0.0
-58478	-4685	-9.59	0.0
-61286	1021	-7862	0.0
-58485	2643	-14687	0.0
-54359	3544	-21161	0.0
-37419	16625	-27256	0.0
-42254	22063	-29702	0.0
-35.49	22033	-35787	0.0
-33792	14769	-43027	0.0
-35078	5189	-41644	0.0
-36768	0.398	-47396	0.0
-32197	4103	-44594	0.0
-29134	0.23	-45838	0.0
-28221	-2.48	-39685	0.0
-45613	-65148	-0.504	0.0
-46432	-67692	-2837	0.0
-50553	-66566	-4312	0.0
-52162	-64.38	-7408	0.0
-53027	-62467	-11008	0.0
-58714	-32329	-20211	0.0
-57639	-39201	-20.23	0.0
-54198	-34335	-20.79	0.0
-57507	-36957	-26115	0.0
-55447	-39466	-30757	0.0
-49443	-37709	-29664	0.0
-54026	-32587	-32624	0.0
-51353	-26191	-34.99	0.0
-48491	-20465	-36721	0.0
-11294	-83366	9432	0.0
-11722	-80968	6984	0.0
-10.82	-84415	4264	0.0
-4848	-86434	1031	0.0
-1.53	-84773	-4.36	0.0
-22242	-84148	-12961	0.0
-19.75	-84.41	-10122	0.0
-26082	-79982	-8964	0.0
-26755	-75399	-8311	0.0
-28455	-68905	-8359	0.0
-29.23	-63.16	-9674	0.0
-26.97	-64947	-14836	0.0
-31213	-56886	-19411	0.0
-36243	-49.8	-23288	0.0
-2514	-19283	2732	-0.0
-3067	-22461	-2747	0.0
-4301	-25487	-0.271	0.0
-9966	-29059	-2574	0.0
-15927	-33047	-4143	0.0
-12156	-42068	-6547	0.0
-18737	-37567	-2386	0.0
-12496	-38455	-8846	0.0
-14058	-35708	-11106	0.0
-15.49	-33.02	-12782	0.0
-16679	-31459	-14.93	0.0
-21594	-41132	-14471	0.0
-27965	-43.74	-10317	0.0
-31827	-45558	-8433	0.0
-52211	-9564	42216	0.0
-56619	-2991	44338	0.0
-54.94	-5499	48627	0.0
-50.86	0.543	49795	-0.0
-46.5	2016	49982	-0.049
-43739	-5.7	49062	-0.082
-42478	-3276	46281	-0.164
-41526	0.001	50342	-0.188
-37219	-0.043	52234	-0.183
-32638	1264	55227	-0.013
-28515	4.16	56685	0.0
-50427	-23077	59883	0.0
-51894	-19924	57457	0.0
-47104	-17201	57434	0.0
-43516	-18745	49482	0.0
-39414	-20137	42264	0.0
-34568	-21101	44614	0.0
-34699	-20015	40849	0.0
-37073	-20378	37411	0.0
-38621	-17477	36489	0.0
-44644	-14186	38176	-0.017
-23337	-31395	73.51	0.0
-25324	-35407	68413	0.0
-27.22	-30391	71583	0.0
-31496	-29838	70413	0.0
-35489	-30201	69321	0.0
-30119	-29352	55936	0.0
-35.49	-29187	62901	0.0
-39957	-30019	67.73	0.0
-43907	-28471	65136	0.0
-47372	-25711	62636	0.0
-14375	-13298	66962	0.0
-12366	-15165	71499	0.0
-14455	-16995	68773	0.0
-16.41	-19722	75272	0.0
-16034	-26814	71495	0.0
-22729	-24613	70411	0.0
-17.54	-26956	65994	0.0
-13627	-31105	62118	0.0
-14342	-33212	60463	0.0
-17925	-31.52	65707	0.0
-25531	8.03	54514	0.0
-25107	2183	50972	-0.003
-23051	0.485	49872	0.0
-21859	-2.43	52316	0.0
-24657	-9239	50793	0.0
-23119	-7543	53677	0.0
-21425	-5262	57228	0.0
-21231	-9369	61834	0.0
-17503	-10914	64061	0.0
-6041	58655	4518	0.0
-7825	54323	6319	0.0
-5984	59.31	10586	0.0
-4274	58953	16896	0.0
-4366	57261	23455	0.0
-11.33	62071	25382	0.0
-5905	60977	29514	0.0
-3692	55587	31329	0.0
-3089	51621	37859	0.0
-3411	46485	45558	0.0
-6212	41771	52088	0.0
-39135	55691	0.901	0.0
-36541	58195	-3152	0.0
-32389	54237	-0.248	0.0
-25573	53057	-1507	0.0
-21.39	57488	-2043	0.0
-23143	54.11	4993	0.0
-23597	60385	0.625	0.0
-19647	65616	-3432	0.0
-11201	67243	-0.534	0.0
-4779	65841	2958	0.0
-43563	26974	25774	-0.137
-42343	27.41	22947	-0.139
-47845	32.02	23.3	0.0
-44.48	35159	20298	0.0
-38836	37.5	16523	0.0
-41818	45724	21003	0.0
-38.97	43091	15544	0.0
-37988	41629	11.54	0.0
-40757	46393	8467	0.0
-42301	52247	4052	0.0
-35062	-28788	18422	0.0
-33319	-27843	16.48	0.0
-35822	-23229	17222	0.0
-37462	-16736	18543	0.0
-38146	-12155	15665	0.0
-42322	-8919	9451	-0.001
-41621	-6032	12819	-0.088
-40207	-4784	15028	-0.287
-39836	-0.018	11862	-0.373
-39106	6907	7965	-0.477
-38.08	12522	4545	-0.499
-59999	-23077	25.87	0.0
-63097	-25805	21.46	0.0
-60674	-23426	20275	0.0
-56583	-23706	17617	0.0
-51882	-24422	19065	0.0
-55547	-19842	14689	0.0
-50505	-21255	18365	0.0
-47.27	-24617	18871	0.0
-42941	-26.38	18963	0.0
-38.69	-27994	19121	0.0
-40499	-65898	31034	0.0
-39762	-63213	27213	0.0
-40.33	-62639	29078	0.0
-42.69	-60236	26172	0.0
-45389	-58157	23787	0.0
-54188	-59377	29623	0.0
-51922	-59439	24921	0.0
-49.16	-56503	22263	0.0
-53995	-57058	21097	0.0
-59.02	-55704	19222	0.0
-63444	-52395	18.23	0.0
-31129	-51209	36673	0.0
-31.08	-54496	37531	0.0
-33551	-53884	36.26	0.0
-36305	-57794	40109	0.0
-39463	-62262	45348	0.0
-44045	-58158	41814	0.0
-43465	-62415	47302	0.0
-42548	-67393	48.24	0.0
-42.86	-69231	41995	0.0
-41588	-67556	35709	0.0
-9762	-71.74	36658	0.0
-14814	-71682	33034	0.0
-14091	-73039	36961	0.0
-15806	-77506	37805	0.0
-17202	-83218	41151	0.0
-15578	-78708	47181	0.0
-19429	-81098	45396	0.0
-21428	-85321	39549	0.0
-23978	-83645	32734	0.0
-25689	-79555	26776	0.0
-27154	-75379	22456	0.0
-10912	-46491	57625	0.0
-9719	-45381	53872	0.0
-4466	-47433	55832	0.0
-3621	-52032	52.39	0.0
-6458	-56451	48.39	0.0
-9301	-58.27	53734	0.0
-10235	-58246	49631	0.0
-8868	-58205	45919	0.0
-4.13	-62362	44106	0.0
-2662	-70718	39632	0.0
-2495	15.04	26802	-0.001
-3132	11.14	27679	-0.007
-2849	8.84	29423	-0.001
-2684	2089	31222	0.0
-2733	-4708	32138	0.0
-1266	-3364	40364	0.0
-1132	-7157	35104	0.0
-2318	-11749	31668	0.0
-1488	-18337	31329	0.0
-0.894	-24199	32041	0.0
-1031	-29414	33594	0.0
-12055	27821	-19.98	0.0
-13606	21.89	-18171	0.0
-11558	20795	-17641	0.0
-9919	11913	-19285	0.0
-11361	1132	-14639	0.0
-5.81	4899	-14748	0.0
-8805	-0.982	-16264	0.0
-13446	-6226	-14437	0.0
-15837	-13296	-14662	0.0
-19369	-18723	-14094	0.0
-26.47	-23116	-11475	0.0
-43926	-10584	-12236	0.0
-46902	-2209	-12278	0.0
-44597	-5828	-15.16	0.0
-44385	-0.531	-18226	0.0
-43296	4308	-21018	0.0
-40866	-2701	-15927	0.0
-41639	1.41	-21.17	0.0
-40192	8778	-23957	0.0
-36282	10492	-27214	0.0
-32.84	9507	-29.48	0.0
-28211	7278	-29.24	0.0
-66524	-50506	-1942	0.0
-61112	-51.09	-6.6	0.0
-65908	-45146	-6519	0.0
-65141	-42633	-10806	0.0
-64.59	-38519	-14343	0.0
-60483	-32245	-10348	0.0
-67021	-32441	-12447	0.0
-65807	-33125	-19445	0.0
-63664	-27031	-20685	0.0
-60644	-21.08	-21888	0.0
-60265	-17244	-26991	0.0
-13093	-95288	-0.601	0.0
-10871	-95.42	-4939	0.0
-12901	-97763	-8288	0.0
-11.25	-97706	-15006	0.0
-16818	-93207	-12272	0.0
-23336	-94.98	-19497	0.0
-22877	-90685	-14517	0.0
-21417	-87.47	-14.61	0.0
-28.71	-81.93	-15479	0.0
[truncated: 18,485 more rows]

## Sheet: Fig4b_top_gradiometers
channel_name	x_coord	y_coord	z_coord	color_ERF	marker_significance	planar1	planar2
MEG0112_MEG0113	-0.107	0.046	-0.06	22131	0	2741	-31178
MEG0122_MEG0123	-0.102	0.063	-0.026	5848	0	1996	-8025
MEG0132_MEG0133	-0.108	0.03	-0.027	101569	1	71876	-124364
MEG0142_MEG0143	-0.11	0.013	-0.063	34614	0	-18801	45197
MEG0212_MEG0213	-0.107	0.033	0.008	178737	1	-206798	145357
MEG0222_MEG0223	-0.099	0.04	0.041	154406	1	101238	-193477
MEG0232_MEG0233	-0.101	0.004	0.041	139747	1	57945	-188946
MEG0242_MEG0243	-0.108	-0.001	0.007	176077	1	-167211	184517
MEG0312_MEG0313	-0.086	0.099	0.009	21518	0	-8993	29072
MEG0322_MEG0323	-0.089	0.076	0.041	92286	1	86239	-97.96
MEG0332_MEG0333	-0.07	0.076	0.071	89141	1	-119294	40.76
MEG0342_MEG0343	-0.1	0.066	0.008	88.35	1	-76447	98829
MEG0412_MEG0413	-0.081	0.041	0.072	128704	1	-180932	19831
MEG0422_MEG0423	-0.053	0.041	0.095	117445	1	-103151	-130179
MEG0432_MEG0433	-0.054	0.006	0.097	117762	1	-147863	-76631
MEG0442_MEG0443	-0.083	0.006	0.073	104667	1	-141.79	-42498
MEG0512_MEG0513	-0.064	0.125	0.014	25736	0	-29.51	21303
MEG0522_MEG0523	-0.033	0.14	0.017	37021	0	-35194	38763
MEG0532_MEG0533	-0.034	0.127	0.049	38742	0	47726	-26909
MEG0542_MEG0543	-0.067	0.109	0.044	46.46	0	55653	-34924
MEG0612_MEG0613	-0.036	0.105	0.075	48161	1	-40465	54786
MEG0622_MEG0623	0.0	0.078	0.097	65226	0	13572	-91.24
MEG0632_MEG0633	-0.018	0.044	0.106	123698	1	-165741	55964
MEG0642_MEG0643	-0.037	0.075	0.092	81401	0	75438	-86956
MEG0712_MEG0713	-0.019	0.01	0.11	160234	1	-71453	-215045
MEG0722_MEG0723	0.019	0.01	0.11	147773	0	38726	205363
MEG0732_MEG0733	0.019	-0.023	0.106	162997	1	225724	-46743
MEG0742_MEG0743	-0.019	-0.024	0.106	142648	1	200974	-17509
MEG0812_MEG0813	0.0	0.145	0.019	37925	0	-13559	51892
MEG0822_MEG0823	0.0	0.132	0.05	30757	0	39735	-17694
MEG0912_MEG0913	0.033	0.14	0.017	35526	0	12721	48604
MEG0922_MEG0923	0.064	0.125	0.014	26106	0	25735	26472
MEG0932_MEG0933	0.067	0.109	0.044	2911	0	-1389	-3876
MEG0942_MEG0943	0.034	0.127	0.049	17497	0	23093	-8888
MEG1012_MEG1013	0.0	0.109	0.077	30499	0	-39639	17006
MEG1022_MEG1023	0.036	0.105	0.075	18335	0	-24543	-8365
MEG1032_MEG1033	0.037	0.075	0.092	49.15	0	-40535	-56467
MEG1042_MEG1043	0.018	0.044	0.106	98357	1	-136527	-26619
MEG1112_MEG1113	0.052	0.041	0.095	101768	1	97327	-106023
MEG1122_MEG1123	0.081	0.041	0.072	130452	1	-179034	44524
MEG1132_MEG1133	0.083	0.006	0.073	92974	0	-40625	125052
MEG1142_MEG1143	0.054	0.006	0.097	118.17	1	167116	-0.843
MEG1212_MEG1213	0.086	0.099	0.009	21113	0	26425	-13902
MEG1222_MEG1223	0.1	0.066	0.008	90766	1	-108627	-68389
MEG1232_MEG1233	0.089	0.076	0.041	66627	0	-40091	-85.27
MEG1242_MEG1243	0.07	0.076	0.071	59104	1	-83093	-9062
MEG1312_MEG1313	0.099	0.04	0.041	167857	0	-40547	-233897
MEG1322_MEG1323	0.107	0.033	0.008	181839	1	-230487	-114045
MEG1332_MEG1333	0.108	-0.001	0.007	110222	0	-71794	-138.36
MEG1342_MEG1343	0.101	0.004	0.041	72513	0	21202	-100333
MEG1412_MEG1413	0.102	0.063	-0.026	28662	0	-11924	-38.74
MEG1422_MEG1423	0.106	0.047	-0.06	17718	0	-4181	24706
MEG1432_MEG1433	0.11	0.013	-0.062	26914	0	-37856	-3959
MEG1442_MEG1443	0.108	0.03	-0.026	130708	1	-142066	-118265
MEG1512_MEG1513	-0.109	-0.003	-0.028	130021	1	157208	-95377
MEG1522_MEG1523	-0.102	-0.036	-0.028	122351	1	172097	-17944
MEG1532_MEG1533	-0.095	-0.052	-0.062	60129	0	-10531	84.38
MEG1542_MEG1543	-0.107	-0.021	-0.062	60.51	0	-28896	80547
MEG1612_MEG1613	-0.102	-0.034	0.006	135514	0	17.93	190805
MEG1622_MEG1623	-0.095	-0.031	0.039	36499	0	9827	50674
MEG1632_MEG1633	-0.078	-0.063	0.039	116062	0	14072	163532
MEG1642_MEG1643	-0.087	-0.064	0.005	117574	1	105893	128195
MEG1712_MEG1713	-0.076	-0.08	-0.062	55763	0	11119	78072
MEG1722_MEG1723	-0.086	-0.066	-0.028	96456	1	131883	34846
MEG1732_MEG1733	-0.063	-0.09	-0.028	71993	1	82752	59313
MEG1742_MEG1743	-0.049	-0.099	-0.062	51372	0	25676	67962
MEG1812_MEG1813	-0.079	-0.029	0.07	75567	1	55.47	-91344
MEG1822_MEG1823	-0.052	-0.028	0.093	112.7	1	-156072	32316
MEG1832_MEG1833	-0.018	-0.054	0.092	132222	0	23971	185447
MEG1842_MEG1843	-0.055	-0.063	0.071	99733	1	140.97	-4535
MEG1912_MEG1913	-0.051	-0.086	0.04	103179	0	33891	141927
MEG1922_MEG1923	-0.034	-0.103	0.006	88286	1	115899	46435
MEG1932_MEG1933	-0.033	-0.105	-0.028	57384	1	39971	70627
MEG1942_MEG1943	-0.064	-0.088	0.006	100508	1	119601	76808
MEG2012_MEG2013	-0.019	-0.08	0.069	112242	1	150279	51114
MEG2022_MEG2023	0.019	-0.08	0.069	127201	1	179874	2327
MEG2032_MEG2033	0.017	-0.097	0.04	99222	0	27579	137584
MEG2042_MEG2043	-0.017	-0.097	0.04	103256	0	55525	135058
MEG2112_MEG2113	0.0	-0.109	0.007	75514	1	104635	21361
MEG2122_MEG2123	0.0	-0.111	-0.027	53594	0	8397	75327
MEG2132_MEG2133	0.017	-0.11	-0.062	34145	1	42757	22.44
MEG2142_MEG2143	-0.017	-0.11	-0.062	44425	0	38379	49742
MEG2212_MEG2213	0.052	-0.028	0.093	140768	1	186501	69634
MEG2222_MEG2223	0.079	-0.028	0.07	127887	1	114089	140336
MEG2232_MEG2233	0.055	-0.063	0.071	128397	1	176171	43991
MEG2242_MEG2243	0.018	-0.054	0.092	155514	0	-34973	217132
MEG2312_MEG2313	0.051	-0.086	0.04	111775	0	29477	155301
MEG2322_MEG2323	0.064	-0.088	0.006	97495	1	137862	2103
MEG2332_MEG2333	0.033	-0.105	-0.028	68673	0	-15.21	95.92
MEG2342_MEG2343	0.033	-0.103	0.006	87502	1	123319	10276
MEG2412_MEG2413	0.095	-0.031	0.039	96732	1	60171	122855
MEG2422_MEG2423	0.102	-0.034	0.006	107314	1	86687	-124571
MEG2432_MEG2433	0.087	-0.064	0.006	102562	1	137651	-45717
MEG2442_MEG2443	0.078	-0.063	0.039	135.91	0	44485	186987
MEG2512_MEG2513	0.063	-0.091	-0.028	73863	1	-53147	89928
MEG2522_MEG2523	0.086	-0.066	-0.028	87763	1	-114856	47039
MEG2532_MEG2533	0.076	-0.08	-0.062	45799	0	7.18	-64371
MEG2542_MEG2543	0.049	-0.099	-0.062	27387	0	29825	-24711
MEG2612_MEG2613	0.109	-0.003	-0.028	146657	1	-198754	-59272
MEG2622_MEG2623	0.107	-0.021	-0.062	42141	0	-4634	-59416
MEG2632_MEG2633	0.095	-0.052	-0.062	55564	0	1852	-78558
MEG2642_MEG2643	0.102	-0.036	-0.028	119266	1	-167.94	15644

[truncated: 5 more sheets: Fig4b_top_magnetometers, Fig4b_top_sources, Fig4b_bottom_gradiometers, Fig4b_bottom_magnetometers, Fig_4b_bottom_sources]
