# Supplementary material for: Decoding reveals the neural representation of perceived and imagined musical sounds
Source: PLoS Biol. 2024 Oct 21;22(10):e3002858. doi: 10.1371/journal.pbio.3002858 (PMC11527242; doi:10.1371/journal.pbio.3002858)
Supplement: S5 Fig — (XLSX) [file pbio.3002858.s006.xlsx]

## Sheet: FigA6_recall_listening
neur_accuracy	subject	beh_acc
521	0011_U7X	0
524	0012_VK2	0
529	0013_NHJ	0
598	0014_BKO	0
685	0015_FZM	0
498	0016_HJF	0
474	0017_G8O	0
482	0018_PRG	0
711	0019_WH8	0
588	0020_RGF	0
421	0021_LZW	0
58	0022_BHR	0
564	0023_ZPC	0
562	0024_JSV	0
521	0025_62P	0
515	0026_S1H	0
47	0027_TLV	0
627	0028_2NK	0
43	0029_PAX	0
516	0030_2MP	0
53	0031_WZD	0
361	0034_V8Q	0
534	0035_FTI	0
248	0036_9EA	0
566	0037_KPS	0
518	0038_J7W	0
48	0039_MLI	0
485	0040_LDN	0
421	0041_RSP	0
495	0042_WOB	0
524	0043_XKK	0
587	0044_4QT	0
514	0045_GVP	0
473	0046_QXA	0
496	0047_KXX	0
376	0048_7BH	0
452	0049_KFD	0
445	0050_BBQ	0
644	0051_NUI	0
699	0052_GWV	0
444	0053_BUS	0
279	0054_TPU	0
458	0056_QLB	0
58	0057_LOR	0
529	0058_L3X	0
65	0059_CYC	0
588	0061_NMF	0
49	0062_WKJ	0
487	0063_NNY	0
372	0064_GMS	0
534	0065_DEH	0
434	0066_T0O	0
531	0067_PQF	0
51	0068_Q6G	0
64	0069_ECC	0
47	0070_EWA	0
506	0071_WGY	0
487	0072_ZHI	0
497	0073_0RQ	0
534	0074_CQ7	0
71	0075_CIE	0
524	0077_YXW	0
583	0078_PAK	0
648	0079_DFV	0
525	0080_G9V	0
659	0081_V1D	0
473	0082_PV2	0
378	0083_B62	0
474	0084_DZM	0
522	0085_EDC	0
424	0086_HBD	0
369	0087_MM7	0
746	0088_AVP	0
642	0089_FHG	0
805	0090_0MJ	0
512	0011_U7X	1
527	0012_VK2	1
554	0013_NHJ	1
544	0014_BKO	1
407	0015_FZM	1
527	0016_HJF	1
532	0017_G8O	1
502	0018_PRG	1
474	0019_WH8	1
556	0020_RGF	1
515	0021_LZW	1
578	0022_BHR	1
51	0023_ZPC	1
482	0024_JSV	1
513	0025_62P	1
482	0026_S1H	1
538	0027_TLV	1
488	0028_2NK	1
501	0029_PAX	1
528	0030_2MP	1
557	0031_WZD	1
566	0034_V8Q	1
523	0035_FTI	1
491	0036_9EA	1
509	0037_KPS	1
498	0038_J7W	1
525	0039_MLI	1
508	0040_LDN	1
51	0041_RSP	1
515	0042_WOB	1
528	0043_XKK	1
539	0044_4QT	1
479	0045_GVP	1
518	0046_QXA	1
474	0047_KXX	1
47	0048_7BH	1
553	0049_KFD	1
485	0050_BBQ	1
552	0051_NUI	1
505	0052_GWV	1
586	0053_BUS	1
527	0054_TPU	1
555	0056_QLB	1
495	0057_LOR	1
472	0058_L3X	1
545	0059_CYC	1
553	0061_NMF	1
52	0062_WKJ	1
488	0063_NNY	1
542	0064_GMS	1
578	0065_DEH	1
519	0066_T0O	1
564	0067_PQF	1
458	0068_Q6G	1
575	0069_ECC	1
536	0070_EWA	1
582	0071_WGY	1
55	0072_ZHI	1
507	0073_0RQ	1
578	0074_CQ7	1
551	0075_CIE	1
526	0077_YXW	1
594	0078_PAK	1
499	0079_DFV	1
539	0080_G9V	1
524	0081_V1D	1
566	0082_PV2	1
563	0083_B62	1
549	0084_DZM	1
52	0085_EDC	1
477	0086_HBD	1
526	0087_MM7	1
537	0088_AVP	1
556	0089_FHG	1
58	0090_0MJ	1

## Sheet: FigA6_recall_imagination
_reca	subject	beh_acc
519	0011_U7X	0
542	0012_VK2	0
506	0013_NHJ	0
643	0014_BKO	0
675	0015_FZM	0
642	0016_HJF	0
374	0017_G8O	0
642	0018_PRG	0
541	0019_WH8	0
666	0020_RGF	0
739	0021_LZW	0
622	0022_BHR	0
53	0023_ZPC	0
572	0024_JSV	0
505	0025_62P	0
54	0026_S1H	0
487	0027_TLV	0
579	0028_2NK	0
405	0029_PAX	0
451	0030_2MP	0
538	0031_WZD	0
42	0034_V8Q	0
603	0035_FTI	0
376	0036_9EA	0
796	0037_KPS	0
528	0038_J7W	0
346	0039_MLI	0
322	0040_LDN	0
623	0041_RSP	0
491	0042_WOB	0
52	0043_XKK	0
312	0044_4QT	0
474	0045_GVP	0
389	0046_QXA	0
304	0047_KXX	0
373	0048_7BH	0
741	0049_KFD	0
446	0050_BBQ	0
426	0051_NUI	0
641	0052_GWV	0
466	0053_BUS	0
562	0054_TPU	0
53	0056_QLB	0
586	0057_LOR	0
555	0058_L3X	0
492	0059_CYC	0
548	0061_NMF	0
398	0062_WKJ	0
582	0063_NNY	0
428	0064_GMS	0
538	0065_DEH	0
42	0066_T0O	0
545	0067_PQF	0
524	0068_Q6G	0
626	0069_ECC	0
363	0070_EWA	0
417	0071_WGY	0
515	0072_ZHI	0
46	0073_0RQ	0
515	0074_CQ7	0
76	0075_CIE	0
547	0077_YXW	0
517	0078_PAK	0
668	0079_DFV	0
663	0080_G9V	0
311	0081_V1D	0
437	0082_PV2	0
477	0083_B62	0
656	0084_DZM	0
524	0085_EDC	0
392	0086_HBD	0
622	0087_MM7	0
744	0088_AVP	0
558	0089_FHG	0
711	0090_0MJ	0
494	0011_U7X	1
527	0012_VK2	1
477	0013_NHJ	1
505	0014_BKO	1
4	0015_FZM	1
469	0016_HJF	1
485	0017_G8O	1
497	0018_PRG	1
505	0019_WH8	1
522	0020_RGF	1
526	0021_LZW	1
573	0022_BHR	1
471	0023_ZPC	1
504	0024_JSV	1
475	0025_62P	1
524	0026_S1H	1
538	0027_TLV	1
508	0028_2NK	1
519	0029_PAX	1
482	0030_2MP	1
521	0031_WZD	1
526	0034_V8Q	1
559	0035_FTI	1
515	0036_9EA	1
484	0037_KPS	1
507	0038_J7W	1
503	0039_MLI	1
481	0040_LDN	1
515	0041_RSP	1
468	0042_WOB	1
496	0043_XKK	1
5	0044_4QT	1
491	0045_GVP	1
477	0046_QXA	1
452	0047_KXX	1
51	0048_7BH	1
582	0049_KFD	1
5	0050_BBQ	1
496	0051_NUI	1
517	0052_GWV	1
563	0053_BUS	1
547	0054_TPU	1
512	0056_QLB	1
479	0057_LOR	1
461	0058_L3X	1
551	0059_CYC	1
507	0061_NMF	1
484	0062_WKJ	1
512	0063_NNY	1
534	0064_GMS	1
521	0065_DEH	1
482	0066_T0O	1
53	0067_PQF	1
502	0068_Q6G	1
551	0069_ECC	1
51	0070_EWA	1
475	0071_WGY	1
516	0072_ZHI	1
462	0073_0RQ	1
489	0074_CQ7	1
529	0075_CIE	1
533	0077_YXW	1
566	0078_PAK	1
547	0079_DFV	1
497	0080_G9V	1
501	0081_V1D	1
53	0082_PV2	1
576	0083_B62	1
535	0084_DZM	1
501	0085_EDC	1
495	0086_HBD	1
466	0087_MM7	1
485	0088_AVP	1
534	0089_FHG	1
546	0090_0MJ	1

## Sheet: FigA6_manipulation_listening
neur_accuracy	subject	beh_acc
498	0011_U7X	0
509	0012_VK2	0
527	0013_NHJ	0
603	0014_BKO	0
562	0015_FZM	0
527	0016_HJF	0
795	0017_G8O	0
598	0018_PRG	0
558	0019_WH8	0
568	0020_RGF	0
777	0021_LZW	0
579	0022_BHR	0
452	0023_ZPC	0
627	0024_JSV	0
405	0025_62P	0
543	0026_S1H	0
385	0027_TLV	0
592	0028_2NK	0
667	0029_PAX	0
544	0030_2MP	0
54	0031_WZD	0
479	0034_V8Q	0
551	0035_FTI	0
538	0036_9EA	0
489	0037_KPS	0
498	0038_J7W	0
538	0039_MLI	0
576	0040_LDN	0
441	0041_RSP	0
544	0042_WOB	0
585	0043_XKK	0
54	0044_4QT	0
548	0045_GVP	0
52	0046_QXA	0
434	0047_KXX	0
543	0048_7BH	0
496	0049_KFD	0
605	0050_BBQ	0
538	0051_NUI	0
548	0052_GWV	0
467	0053_BUS	0
549	0054_TPU	0
511	0056_QLB	0
633	0057_LOR	0
4	0058_L3X	0
603	0059_CYC	0
539	0061_NMF	0
649	0062_WKJ	0
627	0063_NNY	0
85	0064_GMS	0
542	0065_DEH	0
611	0066_T0O	0
539	0067_PQF	0
464	0068_Q6G	0
248	0069_ECC	0
539	0070_EWA	0
509	0071_WGY	0
455	0072_ZHI	0
564	0073_0RQ	0
51	0074_CQ7	0
54	0075_CIE	0
584	0077_YXW	0
275	0078_PAK	0
616	0079_DFV	0
538	0080_G9V	0
325	0081_V1D	0
524	0082_PV2	0
52	0083_B62	0
387	0084_DZM	0
694	0085_EDC	0
534	0086_HBD	0
482	0087_MM7	0
493	0088_AVP	0
534	0089_FHG	0
499	0090_0MJ	0
681	0011_U7X	1
51	0012_VK2	1
498	0013_NHJ	1
527	0014_BKO	1
572	0015_FZM	1
56	0016_HJF	1
562	0017_G8O	1
52	0018_PRG	1
494	0019_WH8	1
523	0020_RGF	1
547	0021_LZW	1
5	0022_BHR	1
486	0023_ZPC	1
685	0024_JSV	1
505	0025_62P	1
479	0026_S1H	1
603	0027_TLV	1
502	0028_2NK	1
606	0029_PAX	1
531	0030_2MP	1
586	0031_WZD	1
546	0034_V8Q	1
504	0035_FTI	1
522	0036_9EA	1
53	0037_KPS	1
54	0038_J7W	1
534	0039_MLI	1
532	0040_LDN	1
468	0041_RSP	1
467	0042_WOB	1
563	0043_XKK	1
587	0044_4QT	1
548	0045_GVP	1
495	0046_QXA	1
477	0047_KXX	1
498	0048_7BH	1
513	0049_KFD	1
487	0050_BBQ	1
545	0051_NUI	1
537	0052_GWV	1
491	0053_BUS	1
532	0054_TPU	1
565	0056_QLB	1
525	0057_LOR	1
569	0058_L3X	1
579	0059_CYC	1
549	0061_NMF	1
57	0062_WKJ	1
475	0063_NNY	1
565	0064_GMS	1
624	0065_DEH	1
55	0066_T0O	1
557	0067_PQF	1
552	0068_Q6G	1
64	0069_ECC	1
539	0070_EWA	1
483	0071_WGY	1
517	0072_ZHI	1
544	0073_0RQ	1
494	0074_CQ7	1
575	0075_CIE	1
458	0077_YXW	1
555	0078_PAK	1
582	0079_DFV	1
527	0080_G9V	1
556	0081_V1D	1
546	0082_PV2	1
511	0083_B62	1
46	0084_DZM	1
474	0085_EDC	1
493	0086_HBD	1
562	0087_MM7	1
528	0088_AVP	1
507	0089_FHG	1
494	0090_0MJ	1

## Sheet: FigA6_manipulation_imagination
neur_accuracy	subject	beh_acc
332	0011_U7X	0
389	0012_VK2	0
219	0013_NHJ	0
623	0014_BKO	0
487	0015_FZM	0
5	0016_HJF	0
664	0017_G8O	0
553	0018_PRG	0
57	0019_WH8	0
54	0020_RGF	0
662	0021_LZW	0
6	0022_BHR	0
507	0023_ZPC	0
452	0024_JSV	0
502	0025_62P	0
519	0026_S1H	0
523	0027_TLV	0
588	0028_2NK	0
728	0029_PAX	0
415	0030_2MP	0
511	0031_WZD	0
391	0034_V8Q	0
517	0035_FTI	0
504	0036_9EA	0
617	0037_KPS	0
586	0038_J7W	0
506	0039_MLI	0
58	0040_LDN	0
466	0041_RSP	0
513	0042_WOB	0
605	0043_XKK	0
511	0044_4QT	0
482	0045_GVP	0
476	0046_QXA	0
426	0047_KXX	0
564	0048_7BH	0
546	0049_KFD	0
348	0050_BBQ	0
503	0051_NUI	0
423	0052_GWV	0
461	0053_BUS	0
528	0054_TPU	0
429	0056_QLB	0
545	0057_LOR	0
472	0058_L3X	0
503	0059_CYC	0
508	0061_NMF	0
616	0062_WKJ	0
689	0063_NNY	0
659	0064_GMS	0
527	0065_DEH	0
349	0066_T0O	0
513	0067_PQF	0
553	0068_Q6G	0
481	0069_ECC	0
499	0070_EWA	0
484	0071_WGY	0
511	0072_ZHI	0
469	0073_0RQ	0
542	0074_CQ7	0
506	0075_CIE	0
554	0077_YXW	0
531	0078_PAK	0
572	0079_DFV	0
504	0080_G9V	0
33	0081_V1D	0
506	0082_PV2	0
436	0083_B62	0
4	0084_DZM	0
587	0085_EDC	0
525	0086_HBD	0
369	0087_MM7	0
469	0088_AVP	0
435	0089_FHG	0
442	0090_0MJ	0
612	0011_U7X	1
504	0012_VK2	1
486	0013_NHJ	1
544	0014_BKO	1
514	0015_FZM	1
55	0016_HJF	1
522	0017_G8O	1
523	0018_PRG	1
545	0019_WH8	1
528	0020_RGF	1
458	0021_LZW	1
495	0022_BHR	1
412	0023_ZPC	1
583	0024_JSV	1
523	0025_62P	1
524	0026_S1H	1
586	0027_TLV	1
514	0028_2NK	1
546	0029_PAX	1
493	0030_2MP	1
545	0031_WZD	1
505	0034_V8Q	1
465	0035_FTI	1
499	0036_9EA	1
543	0037_KPS	1
555	0038_J7W	1
51	0039_MLI	1
522	0040_LDN	1
446	0041_RSP	1
461	0042_WOB	1
551	0043_XKK	1
546	0044_4QT	1
469	0045_GVP	1
52	0046_QXA	1
509	0047_KXX	1
508	0048_7BH	1
457	0049_KFD	1
466	0050_BBQ	1
514	0051_NUI	1
474	0052_GWV	1
488	0053_BUS	1
522	0054_TPU	1
524	0056_QLB	1
522	0057_LOR	1
522	0058_L3X	1
513	0059_CYC	1
526	0061_NMF	1
488	0062_WKJ	1
443	0063_NNY	1
555	0064_GMS	1
652	0065_DEH	1
459	0066_T0O	1
563	0067_PQF	1
534	0068_Q6G	1
601	0069_ECC	1
465	0070_EWA	1
469	0071_WGY	1
461	0072_ZHI	1
522	0073_0RQ	1
468	0074_CQ7	1
517	0075_CIE	1
515	0077_YXW	1
545	0078_PAK	1
557	0079_DFV	1
499	0080_G9V	1
546	0081_V1D	1
543	0082_PV2	1
493	0083_B62	1
412	0084_DZM	1
454	0085_EDC	1
498	0086_HBD	1
573	0087_MM7	1
507	0088_AVP	1
513	0089_FHG	1
446	0090_0MJ	1
