# Supplementary material for: Decoding reveals the neural representation of perceived and imagined musical sounds
Source: PLoS Biol. 2024 Oct 21;22(10):e3002858. doi: 10.1371/journal.pbio.3002858 (PMC11527242; doi:10.1371/journal.pbio.3002858)
Supplement: S6 Fig — (XLSX) [file pbio.3002858.s007.xlsx]

## Sheet: FigA7_recall_listenting
neur_accuracy	subject	beh_acc
332	0011_U7X	0
389	0012_VK2	0
219	0013_NHJ	0
623	0014_BKO	0
487	0015_FZM	0
5	0016_HJF	0
664	0017_G8O	0
553	0018_PRG	0
57	0019_WH8	0
54	0020_RGF	0
662	0021_LZW	0
6	0022_BHR	0
507	0023_ZPC	0
452	0024_JSV	0
502	0025_62P	0
519	0026_S1H	0
523	0027_TLV	0
588	0028_2NK	0
728	0029_PAX	0
415	0030_2MP	0
511	0031_WZD	0
391	0034_V8Q	0
517	0035_FTI	0
504	0036_9EA	0
617	0037_KPS	0
586	0038_J7W	0
506	0039_MLI	0
58	0040_LDN	0
466	0041_RSP	0
513	0042_WOB	0
605	0043_XKK	0
511	0044_4QT	0
482	0045_GVP	0
476	0046_QXA	0
426	0047_KXX	0
564	0048_7BH	0
546	0049_KFD	0
348	0050_BBQ	0
503	0051_NUI	0
423	0052_GWV	0
461	0053_BUS	0
528	0054_TPU	0
429	0056_QLB	0
545	0057_LOR	0
472	0058_L3X	0
503	0059_CYC	0
508	0061_NMF	0
616	0062_WKJ	0
689	0063_NNY	0
659	0064_GMS	0
527	0065_DEH	0
349	0066_T0O	0
513	0067_PQF	0
553	0068_Q6G	0
481	0069_ECC	0
499	0070_EWA	0
484	0071_WGY	0
511	0072_ZHI	0
469	0073_0RQ	0
542	0074_CQ7	0
506	0075_CIE	0
554	0077_YXW	0
531	0078_PAK	0
572	0079_DFV	0
504	0080_G9V	0
33	0081_V1D	0
506	0082_PV2	0
436	0083_B62	0
4	0084_DZM	0
587	0085_EDC	0
525	0086_HBD	0
369	0087_MM7	0
469	0088_AVP	0
435	0089_FHG	0
442	0090_0MJ	0
612	0011_U7X	1
504	0012_VK2	1
486	0013_NHJ	1
544	0014_BKO	1
514	0015_FZM	1
55	0016_HJF	1
522	0017_G8O	1
523	0018_PRG	1
545	0019_WH8	1
528	0020_RGF	1
458	0021_LZW	1
495	0022_BHR	1
412	0023_ZPC	1
583	0024_JSV	1
523	0025_62P	1
524	0026_S1H	1
586	0027_TLV	1
514	0028_2NK	1
546	0029_PAX	1
493	0030_2MP	1
545	0031_WZD	1
505	0034_V8Q	1
465	0035_FTI	1
499	0036_9EA	1
543	0037_KPS	1
555	0038_J7W	1
51	0039_MLI	1
522	0040_LDN	1
446	0041_RSP	1
461	0042_WOB	1
551	0043_XKK	1
546	0044_4QT	1
469	0045_GVP	1
52	0046_QXA	1
509	0047_KXX	1
508	0048_7BH	1
457	0049_KFD	1
466	0050_BBQ	1
514	0051_NUI	1
474	0052_GWV	1
488	0053_BUS	1
522	0054_TPU	1
524	0056_QLB	1
522	0057_LOR	1
522	0058_L3X	1
513	0059_CYC	1
526	0061_NMF	1
488	0062_WKJ	1
443	0063_NNY	1
555	0064_GMS	1
652	0065_DEH	1
459	0066_T0O	1
563	0067_PQF	1
534	0068_Q6G	1
601	0069_ECC	1
465	0070_EWA	1
469	0071_WGY	1
461	0072_ZHI	1
522	0073_0RQ	1
468	0074_CQ7	1
517	0075_CIE	1
515	0077_YXW	1
545	0078_PAK	1
557	0079_DFV	1
499	0080_G9V	1
546	0081_V1D	1
543	0082_PV2	1
493	0083_B62	1
412	0084_DZM	1
454	0085_EDC	1
498	0086_HBD	1
573	0087_MM7	1
507	0088_AVP	1
513	0089_FHG	1
446	0090_0MJ	1

## Sheet: FigA7_recall_imagination
neur_accuracy	subject	beh_acc
332	0011_U7X	0
389	0012_VK2	0
219	0013_NHJ	0
623	0014_BKO	0
487	0015_FZM	0
5	0016_HJF	0
664	0017_G8O	0
553	0018_PRG	0
57	0019_WH8	0
54	0020_RGF	0
662	0021_LZW	0
6	0022_BHR	0
507	0023_ZPC	0
452	0024_JSV	0
502	0025_62P	0
519	0026_S1H	0
523	0027_TLV	0
588	0028_2NK	0
728	0029_PAX	0
415	0030_2MP	0
511	0031_WZD	0
391	0034_V8Q	0
517	0035_FTI	0
504	0036_9EA	0
617	0037_KPS	0
586	0038_J7W	0
506	0039_MLI	0
58	0040_LDN	0
466	0041_RSP	0
513	0042_WOB	0
605	0043_XKK	0
511	0044_4QT	0
482	0045_GVP	0
476	0046_QXA	0
426	0047_KXX	0
564	0048_7BH	0
546	0049_KFD	0
348	0050_BBQ	0
503	0051_NUI	0
423	0052_GWV	0
461	0053_BUS	0
528	0054_TPU	0
429	0056_QLB	0
545	0057_LOR	0
472	0058_L3X	0
503	0059_CYC	0
508	0061_NMF	0
616	0062_WKJ	0
689	0063_NNY	0
659	0064_GMS	0
527	0065_DEH	0
349	0066_T0O	0
513	0067_PQF	0
553	0068_Q6G	0
481	0069_ECC	0
499	0070_EWA	0
484	0071_WGY	0
511	0072_ZHI	0
469	0073_0RQ	0
542	0074_CQ7	0
506	0075_CIE	0
554	0077_YXW	0
531	0078_PAK	0
572	0079_DFV	0
504	0080_G9V	0
33	0081_V1D	0
506	0082_PV2	0
436	0083_B62	0
4	0084_DZM	0
587	0085_EDC	0
525	0086_HBD	0
369	0087_MM7	0
469	0088_AVP	0
435	0089_FHG	0
442	0090_0MJ	0
612	0011_U7X	1
504	0012_VK2	1
486	0013_NHJ	1
544	0014_BKO	1
514	0015_FZM	1
55	0016_HJF	1
522	0017_G8O	1
523	0018_PRG	1
545	0019_WH8	1
528	0020_RGF	1
458	0021_LZW	1
495	0022_BHR	1
412	0023_ZPC	1
583	0024_JSV	1
523	0025_62P	1
524	0026_S1H	1
586	0027_TLV	1
514	0028_2NK	1
546	0029_PAX	1
493	0030_2MP	1
545	0031_WZD	1
505	0034_V8Q	1
465	0035_FTI	1
499	0036_9EA	1
543	0037_KPS	1
555	0038_J7W	1
51	0039_MLI	1
522	0040_LDN	1
446	0041_RSP	1
461	0042_WOB	1
551	0043_XKK	1
546	0044_4QT	1
469	0045_GVP	1
52	0046_QXA	1
509	0047_KXX	1
508	0048_7BH	1
457	0049_KFD	1
466	0050_BBQ	1
514	0051_NUI	1
474	0052_GWV	1
488	0053_BUS	1
522	0054_TPU	1
524	0056_QLB	1
522	0057_LOR	1
522	0058_L3X	1
513	0059_CYC	1
526	0061_NMF	1
488	0062_WKJ	1
443	0063_NNY	1
555	0064_GMS	1
652	0065_DEH	1
459	0066_T0O	1
563	0067_PQF	1
534	0068_Q6G	1
601	0069_ECC	1
465	0070_EWA	1
469	0071_WGY	1
461	0072_ZHI	1
522	0073_0RQ	1
468	0074_CQ7	1
517	0075_CIE	1
515	0077_YXW	1
545	0078_PAK	1
557	0079_DFV	1
499	0080_G9V	1
546	0081_V1D	1
543	0082_PV2	1
493	0083_B62	1
412	0084_DZM	1
454	0085_EDC	1
498	0086_HBD	1
573	0087_MM7	1
507	0088_AVP	1
513	0089_FHG	1
446	0090_0MJ	1

## Sheet: FigA7_manipulation_listening
neur_accuracy	subject	beh_acc
332	0011_U7X	0
389	0012_VK2	0
219	0013_NHJ	0
623	0014_BKO	0
487	0015_FZM	0
5	0016_HJF	0
664	0017_G8O	0
553	0018_PRG	0
57	0019_WH8	0
54	0020_RGF	0
662	0021_LZW	0
6	0022_BHR	0
507	0023_ZPC	0
452	0024_JSV	0
502	0025_62P	0
519	0026_S1H	0
523	0027_TLV	0
588	0028_2NK	0
728	0029_PAX	0
415	0030_2MP	0
511	0031_WZD	0
391	0034_V8Q	0
517	0035_FTI	0
504	0036_9EA	0
617	0037_KPS	0
586	0038_J7W	0
506	0039_MLI	0
58	0040_LDN	0
466	0041_RSP	0
513	0042_WOB	0
605	0043_XKK	0
511	0044_4QT	0
482	0045_GVP	0
476	0046_QXA	0
426	0047_KXX	0
564	0048_7BH	0
546	0049_KFD	0
348	0050_BBQ	0
503	0051_NUI	0
423	0052_GWV	0
461	0053_BUS	0
528	0054_TPU	0
429	0056_QLB	0
545	0057_LOR	0
472	0058_L3X	0
503	0059_CYC	0
508	0061_NMF	0
616	0062_WKJ	0
689	0063_NNY	0
659	0064_GMS	0
527	0065_DEH	0
349	0066_T0O	0
513	0067_PQF	0
553	0068_Q6G	0
481	0069_ECC	0
499	0070_EWA	0
484	0071_WGY	0
511	0072_ZHI	0
469	0073_0RQ	0
542	0074_CQ7	0
506	0075_CIE	0
554	0077_YXW	0
531	0078_PAK	0
572	0079_DFV	0
504	0080_G9V	0
33	0081_V1D	0
506	0082_PV2	0
436	0083_B62	0
4	0084_DZM	0
587	0085_EDC	0
525	0086_HBD	0
369	0087_MM7	0
469	0088_AVP	0
435	0089_FHG	0
442	0090_0MJ	0
612	0011_U7X	1
504	0012_VK2	1
486	0013_NHJ	1
544	0014_BKO	1
514	0015_FZM	1
55	0016_HJF	1
522	0017_G8O	1
523	0018_PRG	1
545	0019_WH8	1
528	0020_RGF	1
458	0021_LZW	1
495	0022_BHR	1
412	0023_ZPC	1
583	0024_JSV	1
523	0025_62P	1
524	0026_S1H	1
586	0027_TLV	1
514	0028_2NK	1
546	0029_PAX	1
493	0030_2MP	1
545	0031_WZD	1
505	0034_V8Q	1
465	0035_FTI	1
499	0036_9EA	1
543	0037_KPS	1
555	0038_J7W	1
51	0039_MLI	1
522	0040_LDN	1
446	0041_RSP	1
461	0042_WOB	1
551	0043_XKK	1
546	0044_4QT	1
469	0045_GVP	1
52	0046_QXA	1
509	0047_KXX	1
508	0048_7BH	1
457	0049_KFD	1
466	0050_BBQ	1
514	0051_NUI	1
474	0052_GWV	1
488	0053_BUS	1
522	0054_TPU	1
524	0056_QLB	1
522	0057_LOR	1
522	0058_L3X	1
513	0059_CYC	1
526	0061_NMF	1
488	0062_WKJ	1
443	0063_NNY	1
555	0064_GMS	1
652	0065_DEH	1
459	0066_T0O	1
563	0067_PQF	1
534	0068_Q6G	1
601	0069_ECC	1
465	0070_EWA	1
469	0071_WGY	1
461	0072_ZHI	1
522	0073_0RQ	1
468	0074_CQ7	1
517	0075_CIE	1
515	0077_YXW	1
545	0078_PAK	1
557	0079_DFV	1
499	0080_G9V	1
546	0081_V1D	1
543	0082_PV2	1
493	0083_B62	1
412	0084_DZM	1
454	0085_EDC	1
498	0086_HBD	1
573	0087_MM7	1
507	0088_AVP	1
513	0089_FHG	1
446	0090_0MJ	1

## Sheet: FigA7_manipulation_imagination
neur_accuracy	subject	beh_acc
332	0011_U7X	0
389	0012_VK2	0
219	0013_NHJ	0
623	0014_BKO	0
487	0015_FZM	0
5	0016_HJF	0
664	0017_G8O	0
553	0018_PRG	0
57	0019_WH8	0
54	0020_RGF	0
662	0021_LZW	0
6	0022_BHR	0
507	0023_ZPC	0
452	0024_JSV	0
502	0025_62P	0
519	0026_S1H	0
523	0027_TLV	0
588	0028_2NK	0
728	0029_PAX	0
415	0030_2MP	0
511	0031_WZD	0
391	0034_V8Q	0
517	0035_FTI	0
504	0036_9EA	0
617	0037_KPS	0
586	0038_J7W	0
506	0039_MLI	0
58	0040_LDN	0
466	0041_RSP	0
513	0042_WOB	0
605	0043_XKK	0
511	0044_4QT	0
482	0045_GVP	0
476	0046_QXA	0
426	0047_KXX	0
564	0048_7BH	0
546	0049_KFD	0
348	0050_BBQ	0
503	0051_NUI	0
423	0052_GWV	0
461	0053_BUS	0
528	0054_TPU	0
429	0056_QLB	0
545	0057_LOR	0
472	0058_L3X	0
503	0059_CYC	0
508	0061_NMF	0
616	0062_WKJ	0
689	0063_NNY	0
659	0064_GMS	0
527	0065_DEH	0
349	0066_T0O	0
513	0067_PQF	0
553	0068_Q6G	0
481	0069_ECC	0
499	0070_EWA	0
484	0071_WGY	0
511	0072_ZHI	0
469	0073_0RQ	0
542	0074_CQ7	0
506	0075_CIE	0
554	0077_YXW	0
531	0078_PAK	0
572	0079_DFV	0
504	0080_G9V	0
33	0081_V1D	0
506	0082_PV2	0
436	0083_B62	0
4	0084_DZM	0
587	0085_EDC	0
525	0086_HBD	0
369	0087_MM7	0
469	0088_AVP	0
435	0089_FHG	0
442	0090_0MJ	0
612	0011_U7X	1
504	0012_VK2	1
486	0013_NHJ	1
544	0014_BKO	1
514	0015_FZM	1
55	0016_HJF	1
522	0017_G8O	1
523	0018_PRG	1
545	0019_WH8	1
528	0020_RGF	1
458	0021_LZW	1
495	0022_BHR	1
412	0023_ZPC	1
583	0024_JSV	1
523	0025_62P	1
524	0026_S1H	1
586	0027_TLV	1
514	0028_2NK	1
546	0029_PAX	1
493	0030_2MP	1
545	0031_WZD	1
505	0034_V8Q	1
465	0035_FTI	1
499	0036_9EA	1
543	0037_KPS	1
555	0038_J7W	1
51	0039_MLI	1
522	0040_LDN	1
446	0041_RSP	1
461	0042_WOB	1
551	0043_XKK	1
546	0044_4QT	1
469	0045_GVP	1
52	0046_QXA	1
509	0047_KXX	1
508	0048_7BH	1
457	0049_KFD	1
466	0050_BBQ	1
514	0051_NUI	1
474	0052_GWV	1
488	0053_BUS	1
522	0054_TPU	1
524	0056_QLB	1
522	0057_LOR	1
522	0058_L3X	1
513	0059_CYC	1
526	0061_NMF	1
488	0062_WKJ	1
443	0063_NNY	1
555	0064_GMS	1
652	0065_DEH	1
459	0066_T0O	1
563	0067_PQF	1
534	0068_Q6G	1
601	0069_ECC	1
465	0070_EWA	1
469	0071_WGY	1
461	0072_ZHI	1
522	0073_0RQ	1
468	0074_CQ7	1
517	0075_CIE	1
515	0077_YXW	1
545	0078_PAK	1
557	0079_DFV	1
499	0080_G9V	1
546	0081_V1D	1
543	0082_PV2	1
493	0083_B62	1
412	0084_DZM	1
454	0085_EDC	1
498	0086_HBD	1
573	0087_MM7	1
507	0088_AVP	1
513	0089_FHG	1
446	0090_0MJ	1
